# Supplementary material for: Genome-wide characterization of simple sequence repeats in cucumber (Cucumis sativus L.)
Source: BMC Genomics. 2010 Oct 15;11:569. doi: 10.1186/1471-2164-11-569 (PMC3091718; doi:10.1186/1471-2164-11-569)
Supplement: Additional file 1 — This MS Excel file includes supplemental Tables S1 to S4. Supplement Table S1. Characteristics of genomic and EST sequence databases used. Supplement Table S2a. Distribution of di-, tri-, and tetranucleotide repeats in genomic and EST sequences of cucumber. Supplement Table S2b. Distribution of the most frequent penta-, hexa-, hepta- and octanucleotide repeats in genomic and EST sequences of cucumber. Supplement Table S3a. Distribution of di-, tri-, and tetranucleotide repeats in genomic and EST sequences of reference plant species. Supplement Table S3b. Distribution of the most frequent penta-, hexa-, hepta- and octanucleotide repeats in genomic and EST sequences of reference species. Supplement S4. Information of 1,006 SSRs used in silico PCR analysis [file 1471-2164-11-569-S1.XLS]

## Sheet: Notes
Notes
Additional file 1 includes 6 supplemental tables as separate sheets in this Excel file
Supplement Table S1
Characteristics of genomic and EST sequence databases used
Supplement Table S2a
Distribution of di-, tri-, and tetranucleotide repeats in genomic and EST sequences of cucumber
Supplement Table S2b
Distribution of the most frequent penta-, hexa-, hepta- and octanucleotide repeats in genomic and
EST sequences of cucumber
Supplement Table S3a
Distribution of di-, tri-, and tetranucleotide repeats in genomic and EST sequences of reference plant species
Supplement Table S3b
Distribution of the most frequent penta-, hexa-, hepta- and octanucleotide repeats in genomic and
EST sequences of reference species
Supplement S4
Information of 1,006 SSRs used in silico PCR analysis

## Sheet: Table S1-Databases
Supplement Table S1. Characteristics of genomic and EST sequence databases used
Genomic sequences
Species	Size (Mbp)	GC %	Number of sequences	Sequence type	Accesions ID	Source	Web link
Cucumis sativus (Gy14)	203.1	32.3	4,219 scaffolds	Draft genome data	Gy14.fna	USDA-ARS-VCRU	http://cucumber.vcru.wisc.edu/ and http://www.phytozome.net/cucumber.php#A
Medicago truncatula	109.5	35.2	168,815	mostly BAC ends	ED827871 - AQ579540	NCBI (GSS)	http://www.ncbi.nlm.nih.gov/sites/entrez
Glycine max	242.8	36.6	368,199	mostly BAC ends	ET052927 - AQ841751	NCBI (GSS)	http://www.ncbi.nlm.nih.gov/sites/entrez
Populus trichocarpa	307.8	33.3	19 chromosomes	Complete genome	NC008467 - NC008485	NCBI (genomes)	http://www.ncbi.nlm.nih.gov/genomes/genlist.cgi?taxid=2759&type=0&name=Complete%20Eukaryota
Arabidopsis thaliana	119.2	36	5 chromosomes	Complete genome	NC003070, NC003071, NC003074 - NC003076	NCBI (genomes)	http://www.ncbi.nlm.nih.gov/genomes/genlist.cgi?taxid=2759&type=0&name=Complete%20Eukaryota
Vitis vinifera	303.1	34.4	19 chromosomes	Complete genome	NC012007 - NC012025	NCBI (genomes)	http://www.ncbi.nlm.nih.gov/genomes/genlist.cgi?taxid=2759&type=0&name=Complete%20Eukaryota
Oryza sativa (Japonica)	370.8	43.6	12 chromosomes	Complete genome	NC008394 - NC008405	NCBI (genomes)	http://www.ncbi.nlm.nih.gov/genomes/genlist.cgi?taxid=2759&type=0&name=Complete%20Eukaryota
Sorghum bicolor	738.5	43.9	10 chromosomes + small unmapped scaffolds	Draft genome data	sbi1.fasta.gz (v1.0 release)	DOE-JGI	ftp://ftp.jgi-psf.org/pub/JGI_data/Sorghum_bicolor/v1.0/Sbi/assembly/Sbi1
Transcript-based sequences
Species	Size (Mbp)	GC %	Number of sequences	Sequence type	db release	Source	Web link
Cucumis sativus (WI 1983)	18.8479	39.5	81401	clustered ESTs (unigenes)ǂ	cucumber_unigene_seq_v2	Cucurbit Genomic Database (CuGenDB)	ftp://www.icugi.org/pub/unigene/cucumber/v2.0/
Cucumis sativus (WI 1983)	63.65	40.3	357883	cDNA single pass (bulk ESTs)	cucumber_EST_v2	Cucurbit Genomic Database (CuGenDB)	ftp://www.icugi.org/pub/unigene/cucumber/v2.0/
Cucumis sativus (Gy14)	42.0627	41.4	30645	clustered ESTs	unreleased	USDA-ARS-VCRU	http://cucumber.vcru.wisc.edu/
Medicago truncatula	51.9269	39.6	67463	Gene Index (clustered ESTs)*	MTGI.release_9	Computational Biology and Functional Genomics Laboratory - Gene Index Project	ftp://occams.dfci.harvard.edu/pub/bio/tgi/data/Medicago_truncatula
Glycine max	51.2888	41.5	83503	Gene Index (clustered ESTs)*	GMGI.release_13	Computational Biology and Functional Genomics Laboratory - Gene Index Project	ftp://occams.dfci.harvard.edu/pub/bio/tgi/data/Glycine_max/
Populus trichocarpa	67.638	42.4	99651	Gene Index (clustered ESTs)*	PPLGI.release_4	Computational Biology and Functional Genomics Laboratory - Gene Index Project	ftp://occams.dfci.harvard.edu/pub/bio/tgi/data/Populus/
Arabidopsis thaliana	74.8476	42.7	81826	Gene Index (clustered ESTs)*	AGI.release_13	Computational Biology and Functional Genomics Laboratory - Gene Index Project	ftp://occams.dfci.harvard.edu/pub/bio/tgi/data/Arabidopsis_thaliana/
Vitis vinifera	81.4308	43.9	78976	Gene Index (clustered ESTs)*	VVGI.release_6	Computational Biology and Functional Genomics Laboratory - Gene Index Project	ftp://occams.dfci.harvard.edu/pub/bio/tgi/data/Vitis_vinifera/
Oryza sativa (Japonica)	158.199	51.5	181796	Gene Index (clustered ESTs)*	OGI.release_17	Computational Biology and Functional Genomics Laboratory - Gene Index Project	ftp://occams.dfci.harvard.edu/pub/bio/tgi/data/Oryza_sativa/
Sorghum bicolor	32.4428	52	46025	Gene Index (clustered ESTs)*	SBGI.release_9	Computational Biology and Functional Genomics Laboratory - Gene Index Project	ftp://occams.dfci.harvard.edu/pub/bio/tgi/data/Sorghum_bicolor/
ǂ Cucumber (WI 1883) unigenes include 28,453 contigs and 52,948 singletons
* Gene Indices are composed of singletons and tentative consensus (TC) sequences (clustered/contig ESTs)

## Sheet: Table S2a-Cucumber di,tri,tetra
Supplement Table S2a. Distribution of di-, tri-, and tetranucleotide repeats in genomic and EST sequences of cucumber
		GENOMIC sequence			Clustered ESTs - WI 1983			Clustered ESTs - Gy14			Bulk ESTs - WI 1983
Repeat type	Motif	Count	%	Density (SSR/Mbp)	Count	%	Density (SSR/Mbp)	Count	%	Density (SSR/Mbp)	Count	%	Density (SSR/Mbp)
DINUCLEOTIDE	AC	2486	8.3842	12.2403	140	9.908	7.42789	212	9.1974	5.0401	314	8.93314	4.93288
	AG	6225	20.9942	30.6499	726	51.38	38.5189	1335	57.9176	31.7383	1880	53.4851	29.5345
	AT	20925	70.571	103.028	547	38.712	29.0218	757	32.8416	17.9969	1321	37.5818	20.7527
	CG	15	0.0505885	0.0738552	0	0	0	1	0.0433839	0.023774	0	0	0
	Total	29651	100	145.992	1413	100	74.9686	2305	100	54.7992	3515	100	55.22
	AT-rich repeats	20925	70.571	103.028	547	38.712	29.0218	757	32.8416	17.9969	1321	37.5818	20.7527
	AT=GC repeats	8711	29.3784	42.8902	866	61.288	45.9468	1547	67.115	36.7784	2194	62.4182	34.4673
	GC-rich repeats	15	0.0505885	0.0738552	0	0	0	1	0.0433839	0.023774	0	0	0
TRINUCLEOTIDE	AAC	1443	5.03753	7.10487	257	6.97422	13.6355	527	6.9709	12.5289	970	7.98288	15.2385
	AAG	8715	30.4242	42.9099	1567	42.5237	83.1393	3281	43.3995	78.0026	4648	38.252	73.0192
	AAT	13638	47.6104	67.1492	534	14.4912	28.3321	641	8.47884	15.2392	1615	13.2911	25.3714
	ACC	711	2.48211	3.50074	228	6.18725	12.0968	526	6.95767	12.5051	995	8.18863	15.6313
	ACG	357	1.24629	1.75775	126	3.41927	6.6851	328	4.33862	7.79789	480	3.95029	7.54071
	ACT	964	3.36533	4.74643	207	5.61737	10.9827	441	5.83333	10.4844	1096	9.01983	17.218
	AGC	357	1.24629	1.75775	139	3.77205	7.37483	288	3.80952	6.84692	425	3.49765	6.67667
	AGG	1149	4.01117	5.65731	273	7.40841	14.4844	710	9.39153	16.8796	724	5.95836	11.3739
	AGT	978	3.41421	4.81536	247	6.70285	13.1049	517	6.83862	12.2912	902	7.42326	14.1703
	CCG	333	1.16251	1.63959	107	2.90366	5.67703	301	3.98148	7.15599	296	2.43601	4.65011
	Total	28645	100	141.039	3685	100	195.513	7560	100	179.732	12151	100	190.89
	AT-rich repeats	25738	89.8516	126.726	2812	76.3094	149.194	5407	71.5212	128.546	9231	75.9691	145.017
	GC-rich repeats	2907	10.1	14.3131	873	23.6906	46.3182	2153	28.4788	51.1855	2920	24.0309	45.8727
TETRANUCLEOTIDE	AAAC	2470	7.40674	12.1615	201	10.6237	10.6643	284	9.73937	6.75183	995	17.1611	15.6313
	AAAG	6205	18.6068	30.5515	555	29.334	29.4463	872	29.904	20.731	1251	21.5764	19.653
	AAAT	12476	37.4115	61.4279	298	15.7505	15.8108	365	12.5171	8.67752	637	10.9865	10.0072
	AACC	456	1.3674	2.2452	53	2.80127	2.81199	94	3.22359	2.23476	113	1.94895	1.77521
	AACG	116	0.347847	0.571147	16	0.845666	0.848902	29	0.994513	0.689447	44	0.758882	0.691232
	AACT	588	1.76322	2.89513	50	2.64271	2.65282	67	2.29767	1.59286	187	3.22525	2.93774
	AAGC	129	0.38683	0.635155	16	0.845666	0.848902	36	1.23457	0.855865	41	0.70714	0.644103
	AAGG	570	1.70925	2.8065	100	5.28541	5.30564	203	6.96159	4.82613	248	4.27734	3.89603
	AAGT	612	1.83519	3.01329	89	4.70402	4.72202	82	2.81207	1.94947	524	9.0376	8.23194
	AATC	589	1.76622	2.90005	43	2.27273	2.28142	82	2.81207	1.94947	159	2.74232	2.49786
	AATG	650	1.94914	3.20039	60	3.17125	3.18338	77	2.6406	1.8306	438	7.55433	6.8809
	AATT	4707	14.1148	23.1758	115	6.07822	6.10148	146	5.00686	3.47101	228	3.93239	3.58184
	ACAG	55	0.164927	0.270803	6	0.317125	0.318338	9	0.308642	0.213966	8	0.137979	0.125679
	ACAT	1418	4.25213	6.98178	53	2.80127	2.81199	78	2.6749	1.85438	106	1.82822	1.66524
	ACCC	142	0.425813	0.699163	11	0.581395	0.58362	19	0.651578	0.451707	20	0.344947	0.314196
	ACCG	33	0.0989565	0.162482	8	0.422833	0.424451	17	0.58299	0.404159	26	0.44843	0.408455
	ACCT	177	0.530766	0.871492	23	1.21564	1.2203	80	2.74348	1.90192	68	1.17282	1.06827
	ACGC	20	0.0599736	0.0984737	1	0.0528541	0.0530564	2	0.0685871	0.0475481	2	0.0344947	0.0314196
	ACGG	24	0.0719683	0.118168	4	0.211416	0.212225	5	0.171468	0.11887	9	0.155226	0.141388
	ACGT	306	0.917596	1.50665	11	0.581395	0.58362	9	0.308642	0.213966	21	0.362194	0.329906
	ACTC	243	0.728679	1.19645	21	1.10994	1.11418	54	1.85185	1.2838	40	0.689893	0.628393
	ACTG	29	0.0869617	0.142787	4	0.211416	0.212225	7	0.240055	0.166418	9	0.155226	0.141388
	AGAT	519	1.55632	2.55539	32	1.69133	1.6978	69	2.36626	1.64041	98	1.69024	1.53956
	AGCC	36	0.107953	0.177253	7	0.369979	0.371394	4	0.137174	0.0950962	22	0.379441	0.345616
	AGCG	20	0.0599736	0.0984737	5	0.264271	0.265282	11	0.377229	0.261514	22	0.379441	0.345616
	AGCT	132	0.395826	0.649926	16	0.845666	0.848902	18	0.617284	0.427933	61	1.05209	0.958299
	AGGC	27	0.0809644	0.132939	11	0.581395	0.58362	8	0.274348	0.190192	78	1.34529	1.22537
	AGGG	353	1.05853	1.73806	34	1.79704	1.80392	150	5.14403	3.56611	88	1.51776	1.38246
	AGGT	201	0.602735	0.98966	35	1.84989	1.85697	30	1.02881	0.713221	174	3.00103	2.73351
	AGTC	19	0.0569749	0.09355	2	0.105708	0.106113	5	0.171468	0.11887	3	0.051742	0.0471295
	CCCG	16	0.0479789	0.0787789	5	0.264271	0.265282	3	0.102881	0.0713221	5	0.0862366	0.0785491
	CCGG	10	0.0299868	0.0492368	7	0.369979	0.371394	1	0.0342936	0.023774	73	1.25905	1.14682
	Total	33348	100	164.195	1892	100	100.383	2916	100	69.3251	5798	100	91.0855
	AT-rich repeats	30234	90.6621	148.863	1496	79.0698	79.3723	2122	72.7709	50.4485	4623	79.7344	72.6265
	AT=GC repeats	2433	7.29579	11.9793	303	16.0148	16.0761	574	19.6845	13.6463	830	14.3153	13.0391
	GC-rich repeats	681	2.0421	3.35303	93	4.91543	4.93424	220	7.54458	5.23029	345	5.95033	5.41989

## Sheet: Table S2b-Cucumber penta-octa
Supplement Table S2b. Distribution of the most frequent penta-, hexa-, hepta- and octanucleotide repeats in genomic and EST sequences of cucumber *
	GENOMIC sequence - Gy14				Clustered ESTs - WI 1983				Clustered ESTs - Gy14				Bulk ESTs - WI 1983
Repeat type	Motif	Count	%	Density (SSR/Mbp)	Motif	Count	%	Density (SSR/Mbp)	Motif	Count	%	Density (SSR/Mbp)	Motif	Count	%	Density (SSR/Mbp)
PENTANUCLEOTIDE	AAAAG	2830	25.6387	13.934	AAAAG	288	35.6877	15.2802	AAAAG	292	29.8569	6.94202	AAAAG	1188	39.1176	18.6633
	AAAAT	2550	23.102	12.5554	AAAAT	81	10.0372	4.29756	AAAAT	111	11.3497	2.63892	AAAAC	383	12.6111	6.01686
	AAATT	893	8.09023	4.39685	AAAAC	58	7.18711	3.07727	AAAAC	69	7.05521	1.64041	AAAAT	216	7.11228	3.39332
	AAAAC	709	6.42327	3.49089	AAGAG	38	4.7088	2.01614	AAGAG	55	5.62372	1.30757	AAGGG	124	4.08298	1.94802
	AATAT	475	4.30332	2.33875	AATGG	27	3.34572	1.43252	AAAGG	42	4.29448	0.99851	AAGAG	106	3.49029	1.66524
	AACCC	466	4.22178	2.29444	AAAGG	18	2.23048	0.955014	AACCT	32	3.27198	0.760769	ACTCT	95	3.12809	1.49243
	AAGAG	251	2.27396	1.23584	AAATT	18	2.23048	0.955014	AAACT	24	2.45399	0.570577	AGAGT	85	2.79881	1.33533
	AAAGG	182	1.64885	0.89611	AAGGT	18	2.23048	0.955014	AGAGG	21	2.14724	0.499255	AATAC	64	2.10734	1.00543
	AAATC	172	1.55825	0.846873	AATAT	14	1.73482	0.742789	AAGTG	17	1.73824	0.404159	AATGG	58	1.90978	0.911169
	AAACT	148	1.34082	0.728705	AGAGG	14	1.73482	0.742789	AAACC	16	1.63599	0.380385	AACAT	51	1.67929	0.801201
	AAAGT	147	1.33176	0.723781	AAGGG	13	1.6109	0.689733	AAATT	16	1.63599	0.380385	AAATT	45	1.48173	0.706942
	AAACC	132	1.19587	0.649926	AAGTT	13	1.6109	0.689733	AAATC	14	1.43149	0.332837	AACAG	37	1.21831	0.581263
	AAATG	126	1.14151	0.620384	AAACC	12	1.48699	0.636676	AAGCC	14	1.43149	0.332837	AAGGT	36	1.18538	0.565553
	AGAGG	97	0.878782	0.477597	AAATC	11	1.36307	0.58362	AATAT	14	1.43149	0.332837	AAGTG	35	1.15245	0.549844
	AAGGG	92	0.833484	0.452979	AAACT	10	1.23916	0.530564	AAGGG	13	1.32924	0.309063	AAATC	32	1.05367	0.502714
	AACTC	87	0.788186	0.42836	AGGGG	10	1.23916	0.530564	AGGGG	13	1.32924	0.309063	AAAGG	31	1.02074	0.487004
	AACTT	87	0.788186	0.42836	AAATG	8	0.991326	0.424451	AAAGT	11	1.12474	0.261514	AAGAC	29	0.95489	0.455585
	AAGTT	84	0.761007	0.413589	AAGTG	8	0.991326	0.424451	ACTAT	11	1.12474	0.261514	AAACC	26	0.856108	0.408455
	AGGGG	84	0.761007	0.413589	ACTCT	8	0.991326	0.424451	AACCG	9	0.920245	0.213966	AATAT	26	0.856108	0.408455
	AATGT	68	0.616054	0.33481	AGAGT	8	0.991326	0.424451	AACTT	9	0.920245	0.213966	AGAGG	24	0.790254	0.377036
	Subtotal	9680	87.7	47.7	Subtotal	675	83.6431	35.813	Subtotal	803	82.1063	19.0906	Subtotal	2691	88.6072	42.2751
	Total	11038	100	54.361	Total	807	100	42.8165	Total	978	100	23.251	Total	3037	100	47.7107
	AT-rich repeats	9918	89.8532	48.8331	AT-rich repeats	730	90.4585	38.7311	AT-rich repeats	847	86.6053	20.1366	AT-rich repeats	2999	98.7488	47.1137
	GC-rich repeats	1120	10.1468	5.51452	GC-rich repeats	77	9.54151	4.08534	GC-rich repeats	131	13.3947	3.1144	GC-rich repeats	38	1.25123	0.596973
HEXANUCLEOTIDE	AAAAAG	1279	20.3339	6.29739	AAAAAG	87	13.7008	4.6159	AAAAAG	182	11.9816	4.32688	AAAAAT	234	10.8585	3.6761
	AAAAAT	582	9.25278	2.86558	AAGAGG	28	4.40945	1.48558	AAGAGG	81	5.33246	1.9257	AAAAAG	212	9.83759	3.33048
	AAAAAC	314	4.99205	1.54604	AAGGAG	28	4.40945	1.48558	AAGGAG	65	4.27913	1.54531	AGAGGG	108	5.0116	1.69666
	AAAATT	184	2.92528	0.905958	AAAAAT	25	3.93701	1.32641	AAAGAG	56	3.68664	1.33135	AAGTAC	92	4.26914	1.4453
	AAAGAG	149	2.36884	0.733629	AAAGAG	23	3.62205	1.2203	AAAAAC	49	3.22581	1.16493	AACATG	87	4.03712	1.36675
	AAAAGG	142	2.25755	0.699163	AAAAAC	20	3.14961	1.06113	AAAAAT	46	3.02831	1.09361	AAGGAG	77	3.57309	1.20966
	AAGAGG	133	2.11447	0.65485	AGAGGG	18	2.83465	0.955014	ACGAGG	36	2.36998	0.855865	AAGAGG	67	3.10905	1.05256
	AAGGAG	131	2.08267	0.645002	AAAATG	13	2.04724	0.689733	AAGCAG	29	1.90915	0.689447	AAAAAC	50	2.32019	0.785491
	ACATAT	103	1.63752	0.507139	AAAATT	11	1.73228	0.58362	AAATAT	26	1.71165	0.618125	AAAATG	49	2.27378	0.769781
	AAATAT	102	1.62162	0.502216	AAAACC	8	1.25984	0.424451	AAAGGG	24	1.57999	0.570577	ACGAGC	49	2.27378	0.769781
	AGAGGG	83	1.31955	0.408666	AAAACG	8	1.25984	0.424451	AAAAGG	23	1.51415	0.546803	AAAGAG	48	2.22738	0.754071
	AAATTT	82	1.30366	0.403742	AAAAGG	8	1.25984	0.424451	AAGATG	21	1.38249	0.499255	AAAAGT	40	1.85615	0.628393
	AACAAT	69	1.09698	0.339734	AAAGGG	8	1.25984	0.424451	AACAAG	20	1.31666	0.475481	ACCTGC	36	1.67053	0.565553
	AAATTC	62	0.985692	0.305268	AAAATC	7	1.10236	0.371394	AATGAG	17	1.11916	0.404159	AAAAGC	35	1.62413	0.549844
	AATATT	59	0.937997	0.290497	AACAAG	7	1.10236	0.371394	ACCGCC	17	1.11916	0.404159	AAAACC	34	1.57773	0.534134
	AAAACT	53	0.842607	0.260955	AAGCAG	7	1.10236	0.371394	AACAGC	16	1.05332	0.380385	AAAACG	27	1.2529	0.424165
	AAGTAG	53	0.842607	0.260955	AAGTAG	7	1.10236	0.371394	AACCTT	15	0.987492	0.356611	AGCAGG	26	1.2065	0.408455
	AAACTT	52	0.826709	0.256032	AAGATG	6	0.944882	0.318338	ACCTCC	15	0.987492	0.356611	AGCGAT	26	1.2065	0.408455
	AAAGGG	51	0.810811	0.251108	AAGTAC	6	0.944882	0.318338	AAAACC	14	0.921659	0.332837	AAGTGG	23	1.06729	0.361326
	AAAACC	50	0.794913	0.246184	AATGGC	6	0.944882	0.318338	AAATGG	14	0.921659	0.332837	AAGGGG	22	1.02088	0.345616
	Subtotal	3733	59.3482	18.38	Subtotal	331	52.126	17.5617	Subtotal	766	50.4279	18.2109	Subtotal	1342	62.2738	21.0826
	Total	6290	100	30.98	Total	635	100	33.6908	Total	1519	100	36.1128	Total	2155	100	33.8547
	AT-rich repeats	4607	73.2432	22.6834	AT-rich repeats	337	53.0709	17.88	AT-rich repeats	691	45.4905	16.4279	AT-rich repeats	1194	55.406	18.7575
	AT=GC repeats	1019	16.2003	5.01723	AT=GC repeats	184	28.9764	9.76237	AT=GC repeats	500	32.9164	11.887	AT=GC repeats	502	23.2947	7.88633
	GC-rich repeats	664	10.5564	3.26933	GC-rich repeats	114	17.9528	6.04842	GC-rich repeats	328	21.5932	7.79789	GC-rich repeats	459	21.2993	7.21081
HEPTANUCLEOTIDE	AAAAAAG	334	14.2918	1.64451	AAAAAAG	17	10.4938	0.901958	AAAAAAG	29	12.6087	0.689447	AAAATAC	40	8.94855	0.628393
	AAAAAAT	146	6.24733	0.718858	AAAAAAC	13	8.02469	0.689733	AAAGAAG	22	9.56522	0.523029	AAAAAAG	25	5.59284	0.392745
	AAAAAAC	85	3.63714	0.418513	AAAGAAG	10	6.17284	0.530564	AAAAAAT	16	6.95652	0.380385	AAAACAT	24	5.36913	0.377036
	AAAATTT	79	3.3804	0.388971	AAAAAAT	5	3.08642	0.265282	AAACATT	13	5.65217	0.309063	AAAAAAC	23	5.14541	0.361326
	AAAGAAG	65	2.78134	0.320039	AAGAAGG	5	3.08642	0.265282	AAAAAAC	8	3.47826	0.190192	AAAAAAT	22	4.9217	0.345616
	AAAAATT	42	1.79718	0.206795	AAAAACC	3	1.85185	0.159169	AAGAAGG	8	3.47826	0.190192	ACTCTCT	20	4.47427	0.314196
	AAATAAT	39	1.66881	0.192024	AATATAT	3	1.85185	0.159169	AGAGAGG	8	3.47826	0.190192	AAAGAAG	18	4.02685	0.282777
	AGAGAGG	37	1.58323	0.182176	AAAAATT	2	1.23457	0.106113	AAGAGAG	5	2.17391	0.11887	AGAGAGT	17	3.80313	0.267067
	AAAAAGG	33	1.41207	0.162482	AAAACAT	2	1.23457	0.106113	AAGGGTT	5	2.17391	0.11887	AAAAATT	16	3.57942	0.251357
	AAACCCT	33	1.41207	0.162482	AAAACCT	2	1.23457	0.106113	AGGGGGG	4	1.73913	0.0950962	AAGTGAT	13	2.90828	0.204228
	AAATCCC	32	1.36928	0.157558	AAAACTC	2	1.23457	0.106113	AAAAATT	3	1.30435	0.0713221	AGAGAGG	13	2.90828	0.204228
	AAAAGAG	29	1.24091	0.142787	AAAAGAG	2	1.23457	0.106113	AAATAAC	3	1.30435	0.0713221	AAGAAGG	12	2.68456	0.188518
	AAGAGAG	28	1.19812	0.137863	AAACCCT	2	1.23457	0.106113	AACGGGT	3	1.30435	0.0713221	AAGTAGT	11	2.46085	0.172808
	AAGAAGG	24	1.02696	0.118168	AAAGAGG	2	1.23457	0.106113	AATAATT	3	1.30435	0.0713221	AATATAT	10	2.23714	0.157098
	AATAATT	22	0.941378	0.108321	AAAGGGT	2	1.23457	0.106113	AATATAT	3	1.30435	0.0713221	AATAGTG	9	2.01342	0.141388
	AAAAACC	21	0.898588	0.103397	AAATCCC	2	1.23457	0.106113	AAAAATC	2	0.869565	0.0475481	AAAACCC	8	1.78971	0.125679
	AAAAAGT	20	0.855798	0.0984737	AAATTGG	2	1.23457	0.106113	AAAACCT	2	0.869565	0.0475481	AAAACTC	7	1.566	0.109969
	AGGAGGG	20	0.855798	0.0984737	AACCCTT	2	1.23457	0.106113	AAAACTC	2	0.869565	0.0475481	AAATAGG	7	1.566	0.109969
	AAAATAT	17	0.727428	0.0837026	AACCTTC	2	1.23457	0.106113	AAACTCT	2	0.869565	0.0475481	AATGACT	7	1.566	0.109969
	AAAATAG	16	0.684638	0.0787789	AACGGGT	2	1.23457	0.106113	AAACTTT	2	0.869565	0.0475481	AACCTTC	6	1.34228	0.0942589
	Subtotal	1122	48.0103	5.52	Subtotal	82	50.6173	4.35062	Subtotal	143	62.1739	3.39969	Subtotal	308	68.9038	4.83862
	Total	2337	100	11.5095	Total	162	100	8.59513	Total	230	100	5.46803	Total	447	100	7.02229
	AT-rich repeats	1954	83.6115	9.62088	AT-rich repeats	136	83.9506	7.21566	AT-rich repeats	182	79.1304	4.32688	AT-rich repeats	396	88.5906	6.22109
	GC-rich repeats	383	16.3885	1.88577	GC-rich repeats	26	16.0494	1.37947	GC-rich repeats	48	20.8696	1.14115	GC-rich repeats	51	11.4094	0.801201
OCTANUCLEOTIDE	AAAAAAAG	67	8.76963	0.329887	AAAAAAAG	5	9.61538	0.265282	AAAAAAAT	16	16.8421	0.380385	AAACATAG	23	14.8387	0.361326
	AAAGAGAG	34	4.45026	0.167405	AGAGAGGG	4	7.69231	0.212225	AAAGAGAG	14	14.7368	0.332837	AATCCATC	18	11.6129	0.282777
	AAAAAAAT	18	2.35602	0.0886263	AAAAAAAC	3	5.76923	0.159169	AAAAAAAG	9	9.47368	0.213966	AAAGATAC	9	5.80645	0.141388
	AAAAGAAG	17	2.22513	0.0837026	AAAGAGAG	3	5.76923	0.159169	AGAGAGGG	6	6.31579	0.142644	AACCTCCG	9	5.80645	0.141388
	AAAAAAAC	16	2.09424	0.0787789	AAAGAAGG	2	3.84615	0.106113	ACCCCTAT	5	5.26316	0.11887	AAAAAAAC	8	5.16129	0.125679
	AAAGAAAT	12	1.57068	0.0590842	AAAGAGGG	2	3.84615	0.106113	AGAGGAGG	3	3.15789	0.0713221	AAAAAAAG	8	5.16129	0.125679
	AAGAAGAG	12	1.57068	0.0590842	AAGAAGGG	2	3.84615	0.106113	AAAAAACT	2	2.10526	0.0475481	AAATGTAG	8	5.16129	0.125679
	AGAGAGGG	12	1.57068	0.0590842	ACTACTCT	2	3.84615	0.106113	AAAGTAAG	2	2.10526	0.0475481	AGAGAGGG	7	4.51613	0.109969
	ACATATAT	9	1.17801	0.0443131	AAAAAAAT	1	1.92308	0.0530564	AAATCTTC	2	2.10526	0.0475481	AAAGAGAG	5	3.22581	0.0785491
	AAAAAATT	8	1.04712	0.0393895	AAAAAATT	1	1.92308	0.0530564	AAATGTAG	2	2.10526	0.0475481	AAAGATGT	5	3.22581	0.0785491
	AAATCCC	7	0.91623	0.0344658	AAAAAGAG	1	1.92308	0.0530564	AAGAAGAG	2	2.10526	0.0475481	AAAGAGGG	4	2.58065	0.0628393
	AAAAGAG	7	0.91623	0.0344658	AAAACTTC	1	1.92308	0.0530564	AAGAGAGG	2	2.10526	0.0475481	AAATCAAG	4	2.58065	0.0628393
	AAGAGAG	6	0.78534	0.0295421	AAAACTTT	1	1.92308	0.0530564	ACTCTCTG	2	2.10526	0.0475481	AAAAAAAT	3	1.93548	0.0471295
	AAGAAGG	6	0.78534	0.0295421	AAACAAAG	1	1.92308	0.0530564	AAAAAAGG	1	1.05263	0.023774	AAAAAGAG	2	1.29032	0.0314196
	AATAATT	5	0.65445	0.0246184	AAACTTCC	1	1.92308	0.0530564	AAAAACCC	1	1.05263	0.023774	AAACTACT	2	1.29032	0.0314196
	AAAAACC	4	0.52356	0.0196947	AAAGAGTT	1	1.92308	0.0530564	AAAAATAT	1	1.05263	0.023774	AAAGAAGG	2	1.29032	0.0314196
	AAAAAGT	4	0.52356	0.0196947	AAAGATAC	1	1.92308	0.0530564	AAAACCTC	1	1.05263	0.023774	AAAGCTCT	2	1.29032	0.0314196
	AGGAGGG	4	0.52356	0.0196947	AAAGCTCT	1	1.92308	0.0530564	AAAACTTC	1	1.05263	0.023774	AAAGGAAG	2	1.29032	0.0314196
	AAAATAT	4	0.52356	0.0196947	AAATCAAG	1	1.92308	0.0530564	AAAAGAAG	1	1.05263	0.023774	AAATCATC	2	1.29032	0.0314196
	AAAATAG	4	0.52356	0.0196947	AAATCATC	1	1.92308	0.0530564	AAAATGCT	1	1.05263	0.023774	AAGAAGGG	2	1.29032	0.0314196
	Subtotal	256	33.5079	1.26	Subtotal	35	67.3077	1.85697	Subtotal	74	77.8947	1.75928	Subtotal	125	80.6452	1.96373
	Total	764	100	3.76262	Total	52	100	2.75893	Total	95	100	2.25853	Total	155	100	2.43502
	AT-rich repeats	595	77.8796	2.92959	AT-rich repeats	33	63.4615	1.75086	AT-rich repeats	71	74.7368	1.68796	AT-rich repeats	117	75.4839	1.83805
	AT=GC repeats	95	12.4346	0.46775	AT=GC repeats	10	19.2308	0.530564	AT=GC repeats	13	13.6842	0.309063	AT=GC repeats	15	9.67742	0.235647
	GC-rich repeats	74	9.68586	0.364353	GC-rich repeats	9	17.3077	0.477507	GC-rich repeats	11	11.5789	0.261514	GC-rich repeats	23	14.8387	0.361326
* Only the twenty most frequent motifs for each SSR type (representing 33.5% to 100% of the repeats within that class) are presented.
Subtotals were calculated based on the data presented in this table for the twenty most frequenty repeats, whereas 'total' values included all the repeats within each SSR type.

## Sheet: Table S3a-Other sp di,tri,tetra
Supplement Table S3a. Distribution of di-, tri-, and tetranucleotide repeats in genomic and EST sequences of reference plant species
		Medicago truncatula				Glycine max (soybean)				Populus trichocarpa (poplar)				Arabidopsis thaliana				Vitis vinifera (grapevine)				Oryza sativa (rice)				Sorghum bicolor (sorghum)
		Genomic		EST		Genomic		EST		Genomic		EST		Genomic		EST		Genomic		EST		Genomic		EST		Genomic		EST
Repeat type	Motif	Count	Density (SSR/Mbp)	Count	Density (SSR/Mbp)	Count	Density (SSR/Mbp)	Count	Density (SSR/Mbp)	Count	Density (SSR/Mbp)	Count	Density (SSR/Mbp)	Count	Density (SSR/Mbp)	Count	Density (SSR/Mbp)	Count	Density (SSR/Mbp)	Count	Density (SSR/Mbp)	Count	Density (SSR/Mbp)	Count	Density (SSR/Mbp)	Count	Density (SSR/Mbp)	Count	Density (SSR/Mbp)
DINUCLEOTIDE	AC	987	9.01107	220	4.23673	3343	13.7667	375	7.31153	5969	19.3899	691	10.2162	994	8.33987	311	4.15511	3035	10.0137	176	2.16134	3732	10.0649	1254	7.92673	5327	7.21298	373	11.4972
	AG	1961	17.9035	1137	21.8962	3972	16.3569	2672	52.0971	9933	32.2667	3759	55.5753	3452	28.963	2766	36.9551	9552	31.5158	2312	28.3922	15534	41.8941	5980	37.8005	10870	14.7184	914	28.1727
	AT	3755	34.2822	516	9.93705	10786	44.4174	1100	21.4472	24736	80.3533	1360	20.1071	4926	41.3302	493	6.58671	22926	75.642	809	9.93481	15260	41.1551	1029	6.50447	20748	28.0936	279	8.59975
	CG	31	0.283022	30	0.577735	15	0.0617709	10	0.194974	168	0.545737	47	0.694876	3	0.0251706	6	0.0801629	15	0.049491	18	0.221047	2588	6.97965	892	5.63847	1193	1.61537	124	3.82211
	Total	6734	61.4798	1903	36.6477	18116	74.6028	4157	81.0508	40806	132.556	5857	86.5934	9375	78.6583	3576	47.7771	35528	117.221	3315	40.7094	37114	100.094	9155	57.8702	38138	51.6404	1690	52.0917
TRINUCLEOTIDE	AAC	2803	25.5907	1248	24.0338	3220	13.2601	1274	24.8397	2897	9.41072	820	12.1234	2132	17.8879	1799	24.0355	1425	4.70164	397	4.8753	2053	5.5368	1228	7.76238	5144	6.96519	219	6.75034
	AAG	2191	20.0033	2242	43.1761	10677	43.9685	2168	42.2704	8959	29.1027	2906	42.964	7338	61.5674	7349	98.1861	5510	18.1797	2827	34.7166	4862	13.1125	4285	27.0861	11326	15.3359	614	18.9256
	AAT	2754	25.1434	831	16.0033	6051	24.9184	1027	20.0238	18081	58.7349	1145	16.9284	2014	16.8979	473	6.3195	21861	72.1281	611	7.5033	4051	10.9253	686	4.33631	8736	11.8289	173	5.33246
	ACC	576	5.25874	1096	21.1066	956	3.93686	1107	21.5836	1980	6.4319	1494	22.0882	1089	9.13694	1499	20.0274	1342	4.42779	1186	14.5645	4771	12.8671	4861	30.7271	4944	6.69438	799	24.628
	ACG	261	2.38287	358	6.89431	308	1.26836	522	10.1777	1103	3.58302	940	13.8975	375	3.14633	524	7.00089	425	1.40224	441	5.41564	7194	19.4017	6580	41.5932	7772	10.5236	1311	40.4096
	ACT	771	7.03904	901	17.3513	1234	5.08168	720	14.0381	1831	5.94788	825	12.1973	1425	11.9561	1744	23.3007	1426	4.70494	855	10.4997	2353	6.34588	1645	10.3983	5175	7.00716	351	10.819
	AGC	169	1.54293	258	4.96852	429	1.76665	521	10.1582	1142	3.70971	1257	18.5842	391	3.28057	628	8.39038	398	1.31316	654	8.03136	7093	19.1293	7944	50.2152	8015	10.8526	1600	49.3176
	AGG	374	3.41453	543	10.457	918	3.78038	742	14.4671	2482	8.06261	1498	22.1473	1107	9.28797	1838	24.5566	1072	3.53695	1150	14.1224	10574	28.5173	12088	76.4101	9148	12.3868	1538	47.4065
	AGT	658	6.00738	706	13.596	993	4.08923	585	11.406	1891	6.14279	671	9.92046	1448	12.149	1246	16.6472	1462	4.82372	433	5.3174	2256	6.08427	1151	7.27565	5286	7.15746	188	5.79481
	CCG	65	0.593434	127	2.44575	244	1.00481	560	10.9186	318	1.033	441	6.52001	150	1.25853	252	3.36684	181	0.597191	277	3.40166	36410	98.1952	36375	229.932	14560	19.7148	5092	156.953
	Total	10622	96.9763	8310	160.033	25030	103.075	9226	179.883	40684	132.159	11997	177.371	17469	146.569	17352	231.831	35102	115.815	8831	108.448	81617	220.115	76843	485.736	80106	108.467	11885	366.337
TETRANUCLEOTIDE	AAAC	1083	9.88753	345	6.64396	1664	6.85245	336	6.55113	2550	8.28351	420	6.20953	1714	14.3808	579	7.73572	2784	9.18552	309	3.79463	2025	5.46128	742	4.6903	4029	5.45543	106	3.26729
	AAAG	1419	12.9551	642	12.3635	3882	15.9863	768	14.974	6243	20.28	1285	18.9982	1919	16.1008	1119	14.9504	5043	16.6389	885	10.8681	3079	8.30385	930	5.87867	5429	7.35109	136	4.19199
	AAAT	3847	35.1222	762	14.6745	7915	32.5944	734	14.3111	19681	63.9324	1004	14.8437	3361	28.1995	390	5.21059	30078	99.2393	866	10.6348	4920	13.2689	689	4.35527	16798	22.7452	136	4.19199
	AACC	176	1.60684	100	1.92578	225	0.926563	133	2.59316	368	1.19542	113	1.67066	178	1.49346	166	2.21784	456	1.50453	143	1.75609	999	2.69423	519	3.28068	1361	1.84285	94	2.89741
	AACG	82	0.74864	60	1.15547	95	0.391216	57	1.11135	345	1.12071	146	2.15855	73	0.612486	71	0.948594	137	0.452017	41	0.503495	812	2.18991	355	2.24401	1261	1.70745	57	1.75694
	AACT	432	3.94406	91	1.75246	1086	4.47221	117	2.2812	889	2.88786	190	2.80907	324	2.71843	78	1.04212	870	2.87048	59	0.724541	891	2.40296	292	1.84578	3277	4.43719	64	1.9727
	AAGC	78	0.712121	39	0.751056	105	0.432396	74	1.44281	343	1.11421	106	1.56717	84	0.704778	51	0.681384	140	0.461916	60	0.736822	813	2.1926	384	2.42732	1161	1.57204	119	3.66799
	AAGG	205	1.8716	185	3.5627	1731	7.12836	215	4.19194	704	2.2869	325	4.80499	156	1.30887	198	2.64537	674	2.22379	312	3.83147	1050	2.83178	710	4.48802	1212	1.6411	142	4.37693
	AAGT	438	3.99884	255	4.91075	502	2.06727	142	2.76863	518	1.68269	70	1.03492	232	1.94653	68	0.908512	531	1.75198	44	0.540336	468	1.26216	168	1.06195	2148	2.90848	51	1.572
	AATC	459	4.19056	137	2.63832	857	3.52918	111	2.16421	870	2.82614	235	3.47438	361	3.02887	101	1.34941	925	3.05194	60	0.736822	920	2.48118	247	1.56132	3375	4.56989	43	1.32541
	AATG	560	5.11267	115	2.21465	825	3.3974	114	2.22271	525	1.70543	83	1.22712	244	2.04721	69	0.921873	549	1.81137	56	0.6877	481	1.29722	225	1.42226	2152	2.9139	61	1.88023
	AATT	953	8.70066	241	4.64114	2127	8.75911	273	5.32279	4963	16.122	325	4.80499	860	7.21559	134	1.7903	5247	17.3119	94	1.15435	4195	11.3136	648	4.09611	3283	4.44532	64	1.9727
	ACAG	62	0.566045	38	0.731798	112	0.461223	43	0.838389	214	0.695165	109	1.61152	45	0.37756	17	0.227128	110	0.362934	33	0.405252	313	0.844139	194	1.2263	510	0.690561	49	1.51035
	ACAT	363	3.3141	143	2.75387	668	2.75086	139	2.71014	1082	3.51481	153	2.26204	511	4.2874	144	1.92391	1164	3.8405	105	1.28944	1939	5.22935	403	2.54742	2640	3.57467	140	4.31529
	ACCC	55	0.502137	31	0.596993	107	0.440632	29	0.565425	229	0.743892	55	0.813153	27	0.226536	77	1.02876	337	1.1119	103	1.26488	671	1.80964	375	2.37043	597	0.808362	62	1.91106
	ACCG	10	0.0912976	5	0.0962892	15	0.0617709	11	0.214472	122	0.396309	35	0.517461	8	0.0671217	38	0.507698	31	0.102281	15	0.184205	500	1.34846	239	1.51076	716	0.969493	59	1.81859
	ACCT	62	0.566045	38	0.731798	126	0.518875	41	0.799394	258	0.838096	55	0.813153	50	0.419511	50	0.668024	239	0.788556	80	0.982429	1192	3.21474	452	2.85716	1166	1.57881	99	3.05152
	ACGC	27	0.246504	26	0.500704	35	0.144132	39	0.760399	132	0.428793	25	0.369615	6	0.0503413	4	0.0534419	34	0.11218	8	0.0982429	1339	3.61119	506	3.1985	1483	2.00804	110	3.39058
	ACGG	7	0.0639083	5	0.0962892	14	0.0576528	7	0.136482	125	0.406054	60	0.887076	5	0.0419511	10	0.133605	24	0.0791855	17	0.208766	804	2.16833	355	2.24401	1147	1.55308	126	3.88376
	ACGT	120	1.09557	58	1.11695	267	1.09952	130	2.53466	788	2.55977	111	1.64109	176	1.47668	15	0.200407	579	1.91035	94	1.15435	3949	10.6502	743	4.69662	5832	7.89677	260	8.0141
	ACTC	164	1.49728	121	2.3302	331	1.36308	184	3.58752	255	0.828351	111	1.64109	160	1.34243	91	1.2158	208	0.686275	80	0.982429	504	1.35925	261	1.64982	724	0.980326	77	2.37341
	ACTG	4	0.036519	5	0.0962892	20	0.0823612	6	0.116984	53	0.172167	15	0.221769	10	0.0839022	4	0.0534419	22	0.0725867	5	0.0614018	142	0.382964	57	0.360306	212	0.287057	20	0.61647
	AGAT	341	3.11325	179	3.44715	361	1.48662	157	3.06109	627	2.03677	192	2.83864	303	2.54224	116	1.54982	541	1.78497	102	1.2526	2379	6.416	311	1.96588	3345	4.52927	173	5.33246
	AGCC	12	0.109557	21	0.404415	14	0.0576528	10	0.194974	146	0.474271	50	0.73923	11	0.0922924	10	0.133605	34	0.11218	21	0.257888	449	1.21092	276	1.74464	666	0.901791	104	3.20564
	AGCG	6	0.0547786	19	0.365899	26	0.10707	25	0.487435	68	0.220894	57	0.842722	13	0.109073	9	0.120244	12	0.0395928	17	0.208766	816	2.20069	710	4.48802	1085	1.46913	195	6.01058
	AGCT	63	0.575175	62	1.19399	195	0.803021	147	2.86612	947	3.07627	248	3.66658	187	1.56897	60	0.801629	185	0.610389	141	1.73153	5436	14.6605	2368	14.9685	3495	4.73237	525	16.1823
	AGGC	2	0.0182595	10	0.192578	17	0.070007	4	0.0779897	108	0.350831	42	0.620953	5	0.0419511	5	0.0668024	30	0.0989819	15	0.184205	845	2.27891	299	1.89002	1168	1.58152	124	3.82211
	AGGG	126	1.15035	73	1.40582	230	0.947154	70	1.36482	1089	3.53755	440	6.50522	32	0.268487	92	1.22916	661	2.1809	446	5.47704	3212	8.66254	1301	8.22382	2357	3.19147	302	9.30869
	AGGT	67	0.611694	45	0.866603	90	0.370625	42	0.818891	271	0.880326	96	1.41932	40	0.335609	26	0.347372	212	0.699472	57	0.699981	1216	3.27947	870	5.4994	1191	1.61266	164	5.05505
	AGTC	14	0.127817	6	0.115547	14	0.0576528	5	0.0974871	38	0.123441	14	0.206984	16	0.134243	5	0.0668024	26	0.0857843	15	0.184205	136	0.366782	78	0.49305	251	0.339864	26	0.80141
	CCCG	5	0.0456488	10	0.192578	7	0.0288264	1	0.0194974	25	0.0812109	19	0.280907	1	0.00839022	8	0.106884	25	0.0824849	47	0.577177	787	2.12248	589	3.72316	1097	1.48538	190	5.85646
	CCGG	13	0.118687	3	0.0577735	5	0.0205903	2	0.0389948	27	0.0877077	9	0.133061	0	0	5	0.0668024	14	0.0461916	14	0.171925	1908	5.14574	686	4.33631	2692	3.64508	194	5.97975
	Total	11255	102.755	3870	74.5279	23668	97.4662	4166	81.2262	44603	144.89	6198	91.6349	11112	93.2321	3810	50.9034	51922	171.311	4344	53.3459	49190	132.662	16982	107.346	77860	105.426	4072	125.513

## Sheet: Table S3b-Other sp penta-octa
Supplement Table S3b. Distribution of the most frequent penta-, hexa-, hepta- and octanucleotide repeats in genomic and EST sequences of reference species *
	Medicago truncatula						Glycine max (soybean)						Populus trichocarpa (poplar)						Arabidopsis thaliana						Vitis vinifera (grapevine)						Oryza sativa (rice)						Sorghum bicolor (sorghum)
	Genomic sequence			EST sequence			Genomic sequence			EST sequence			Genomic sequence			EST sequence			Genomic sequence			EST sequence			Genomic sequence			EST sequence			Genomic sequence			EST sequence			Genomic sequence			EST sequence
Repeat type	Motif	Count	Density (SSR/Mbp)	Motif	Count	Density (SSR/Mbp)	Motif	Count	Density (SSR/Mbp)	Motif	Count	Density (SSR/Mbp)	Motif	Count	Density (SSR/Mbp)	Motif	Count	Density (SSR/Mbp)	Motif	Count	Density (SSR/Mbp)	Motif	Count	Density (SSR/Mbp)	Motif	Count	Density (SSR/Mbp)	Motif	Count	Density (SSR/Mbp)	Motif	Count	Density (SSR/Mbp)	Motif	Count	Density (SSR/Mbp)	Motif	Count	Density (SSR/Mbp)	Motif	Count	Density (SSR/Mbp)
PENTANUCLEOTIDE	AAAAT	1511	13.7951	AAAAT	209	4.02496	AAAAT	2168	8.92795	AAAAT	219	4.26993	AAAAT	7416	24.0904	AAAAG	478	7.06704	AAAAT	1146	9.61519	AAAAG	146	1.95063	AAAAT	9191	30.3248	AAAAT	284	3.48762	AAAAG	1882	5.07562	AGAGG	724	4.57651	AAAAG	1496	2.02565	AGAGG	86	2.65082
	AAAAC	414	3.77972	AAGAG	101	1.94508	AAAAG	780	3.21209	AAAAG	184	3.58752	AAAAG	2947	9.57314	AAAAT	285	4.21361	AAAAC	516	4.32935	AAGAG	136	1.81702	AAAAG	2084	6.87594	AAAAG	222	2.72624	AAAAT	1667	4.49578	AGGGG	534	3.3755	AAAAT	1470	1.99044	CCGCG	79	2.43505
	AAAAG	306	2.79371	AAAAC	97	1.86804	AATAG	647	2.66438	AACAC	99	1.93024	AAATT	1697	5.51259	AGAGG	139	2.05506	AAAAG	441	3.70009	AAAAC	117	1.56318	AAATT	1963	6.47672	AGAGG	138	1.69469	AGAGG	1243	3.35228	CCGCG	481	3.04047	AGAGG	536	0.725766	AGGGG	51	1.572
	AAATT	229	2.09072	AAAAG	79	1.5214	AAGAT	389	1.60192	AAAAC	92	1.79376	AAAAC	870	2.82614	AAGAG	110	1.62631	AAGAG	233	1.95492	AAAAT	99	1.32269	AAAAC	638	2.10502	AAGAG	110	1.35084	AGGGG	940	2.53511	AAGAG	327	2.06702	AAAAC	492	0.666188	AGAGC	50	1.54117
	AATAT	158	1.4425	AACAC	50	0.962909	AAATT	314	1.29307	AAGAG	89	1.73527	AACCG	745	2.42008	AAAAC	93	1.37497	AAATT	229	1.92136	AAACC	46	0.614582	AATAT	575	1.89715	AAAA	102	1.2526	CCGCG	724	1.95258	AAAAG	284	1.79521	AGGGG	431	0.583592	AGCGG	50	1.54117
	AAACC	106	0.967755	AAACC	46	0.885876	AAACT	310	1.2766	AAACC	43	0.838389	AAGCC	708	2.29989	AAAGG	72	1.06449	AAACC	144	1.20819	ACCCG	21	0.28057	CCCCG	223	0.735766	AGGGG	70	0.859625	AAGAG	668	1.80155	AGCGG	273	1.72567	AAATG	413	0.559219	AAAAG	42	1.29459
	AGGCC	100	0.912976	AAGTT	46	0.885876	AAAAC	264	1.08717	AATAT	35	0.68241	AATAT	638	2.0725	AAATT	58	0.857507	AACTC	129	1.08234	AACAC	19	0.253849	AAAGG	180	0.593892	AAAGG	54	0.66314	AGCCG	661	1.78267	AGAGC	177	1.11884	AATAT	374	0.506411	CCCCG/	38	1.17129
	AAGAG	77	0.702992	AAATT	45	0.866618	AATAT	195	0.803021	AAATT	32	0.623917	AAGAG	340	1.10447	AAGGG	51	0.754014	AATAT	76	0.637656	AGAGG	19	0.253849	CCCGG	180	0.593892	AAACC	27	0.33157	AATAT	527	1.42128	AGGCG	149	0.941852	AAAGT	373	0.505057	ACACC	37	1.14047
	AGGGG	74	0.675602	AAAGT	44	0.84736	AAGAG	112	0.461223	AAGTG	30	0.584922	AAAGG	270	0.877077	AAACC	44	0.650522	AAACT	63	0.528584	AAACT	14	0.187047	AAATC	139	0.458616	CCCCG	23	0.282448	AAAAC	293	0.7902	AAGGG	120	0.758538	CCGCG	342	0.463082	ACGAG	37	1.14047
	AAATG	71	0.648213	AAATC	41	0.789585	AAATC	104	0.428278	AAAGG	25	0.487435	AAACC	263	0.854338	AGGGG	29	0.428753	AACAC	60	0.503413	AAATT	14	0.187047	AAACT	136	0.448718	AAATT	22	0.270168	AGGCG	284	0.765928	AATCG	119	0.752217	AAGAG	336	0.454958	AAGAG	33	1.01717
	AATGT	64	0.584305	AATAT	39	0.751069	AAACC	81	0.333563	AAGTT	22	0.428943	AAATC	236	0.766631	AAAGT	27	0.399184	AAATC	50	0.419511	AAGGG	13	0.173686	AAACC	131	0.432221	AATAT	20	0.245607	AGCGG	281	0.757837	AAAAT	117	0.739575	ACGGC	300	0.406212	AAAGC	31	0.955528
	AACAT	62	0.566045	AACTT	23	0.442938	AACAC	71	0.292382	AATCG	19	0.370451	AGAGG	193	0.626948	AATAT	27	0.399184	AACCG	50	0.419511	AACCG	12	0.160326	AAGAG	125	0.412425	AAGGG	17	0.208766	ACGGC	251	0.676929	ACTCC	111	0.701648	CCCGG	280	0.379131	AAGCC	31	0.955528
	ACTAT	62	0.566045	AAGAC	23	0.442938	AGAGG	68	0.280028	AACAT	18	0.350953	AAACT	171	0.555482	AAACT	26	0.3844	AAGCC	45	0.37756	AAGCT	12	0.160326	AACCC	92	0.303545	ACGGT	15	0.184205	AATCT	249	0.671536	AGCCG	107	0.676363	AAATT	253	0.342572	ACGGG	31	0.955528
	AAACT	61	0.556915	AATAC	23	0.442938	AACGT	62	0.25532	AATGT	18	0.350953	CCCGG	126	0.409303	AAATC	23	0.340046	AAGAC	28	0.234926	AACCC	11	0.146965	ACCCC	92	0.303545	ACGAG	14	0.171925	AAACC	233	0.628385	AAGCT	102	0.644758	AATGC	213	0.288411	AAGGG	27	0.832234
	AATAG	60	0.547786	AACAT	22	0.42368	AAAGG	52	0.214139	AAATG	17	0.331456	AAGTT	117	0.380067	AACAC	20	0.295692	AAAGT	27	0.226536	AAAGG	9	0.120244	AAATG	88	0.290347	ACCCC	12	0.147364	ACGCC	200	0.539386	AAACC	101	0.638436	ACGAG	209	0.282995	AGGCG	24	0.739763
	AACAC	58	0.529526	AAACT	20	0.385164	AATCT	47	0.193549	AATAG	17	0.331456	AACTT	111	0.360576	AAACG	18	0.266123	AAATG	24	0.201365	AATGT	9	0.120244	AAAGT	83	0.27385	ACCTC	11	0.135084	AAATT	191	0.515114	CCCCG	97	0.613152	AAAGC	208	0.281641	AATGT	23	0.70894
	AAATC	57	0.520396	AACTC	19	0.365905	AAGTT	43	0.177077	AAGAC	16	0.311959	AAAGT	97	0.315098	AAGCC	18	0.266123	ACCCG	24	0.201365	AGTAT	9	0.120244	AGAGG	73	0.240856	AGGCC	11	0.135084	AACCC	176	0.47466	AAAAC	88	0.556261	ACACC	208	0.281641	ACGTG	22	0.678116
	ACCGG	57	0.520396	ACTAT	19	0.365905	AAATG	41	0.16884	AGTAT	16	0.311959	AAATG	85	0.276117	ACTCT	18	0.266123	AGCCC	24	0.201365	AAACG	8	0.106884	AAGAT	64	0.211161	AACCC	10	0.122804	ACATC	173	0.466569	AACAC	84	0.530977	CCCCG	206	0.278932	AATCC	21	0.647293
	AAAGT	44	0.401709	AATGT	18	0.346647	AACAT	39	0.160604	AAACT	14	0.272964	AGGGG	84	0.272869	ACCCC	17	0.251338	AAAGC	21	0.176195	AAATC	8	0.106884	AGGGG	58	0.191365	AACTT	10	0.122804	ACCGC	169	0.455781	ACGCC	84	0.530977	AAACG	200	0.270808	ACGGC	20	0.61647
	AAGAT	44	0.401709	AAAGG	17	0.327389	AGTAT	37	0.152368	AAAGT	13	0.253466	AAGGG	77	0.250129	AAAGC	16	0.236554	AGAGG	21	0.176195	AAATG	8	0.106884	AACTC	55	0.181467	AAGAT	10	0.122804	ACACT	167	0.450387	AGCTC	73	0.461444	AGCCG	200	0.270808	ACGCG	18	0.554823
	Subtotal	3615	33.0041	Subtotal	981	18.8923	Subtotal	5824	23.9836	Subtotal	1018	19.8484	Subtotal	17191	55.8438	Subtotal	1569	23.197	Subtotal	3351	28.1156	Subtotal	730	9.75315	Subtotal	16170	53.3513	Subtotal	1182	14.5154	Subtotal	10979	29.6096	Subtotal	4152	26.2454	Subtotal	8540	11.5635	Subtotal	751	23.1484
	Total	4383	40	Total	1343	25.9	Total	6610	27.2	Total	1412	27.5	Total	19131	62.1	Total	2043	30.2	Total	3814	32	Total	926	12.4	Total	17592	58	Total	1420	17.4	Total	16974	45.8	Total	6577	41.6	Total	16610	22.5	Total	1431	44.1
HEXANUCLEOTIDE	AAAAAT	287	2.62024	AAAAAT	55	1.0592	AACAAG	605	2.49143	AAAAAG	72	1.40381	AAAAAT	2366	7.6858	AAAAAG	139	2.05506	AAAAAT	197	1.65287	AAAGAG	35	0.467617	AAAAAT	3620	11.9438	AAAAAT	113	1.38768	AAAAAG	629	1.69637	AGGCGG	559	3.53352	AAGATC	4282	5.798	CCGCGG	98	3.0207
	AAAAAC	88	0.803419	AAAAAC	41	0.789585	AAAAAG	577	2.37612	AAAAAT	65	1.26733	AAAAAG	929	3.0178	AAAAAT	119	1.75937	AAAAAC	114	0.956485	AAGATG	31	0.414175	AAAAAG	1128	3.72172	AAAAAG	104	1.27716	AGGCGG	435	1.17316	CCGCGG	445	2.81291	AACTAG	4086	5.53261	AGGCGG	83	2.55835
	AAAAAG	79	0.721251	AAAGAG	39	0.751069	AAAAAT	426	1.75429	AACCCT	58	1.13085	AAAATT	395	1.28313	AGAGGG	111	1.64109	AAAAAG	100	0.839022	AAGGAG	31	0.414175	AAAATT	364	1.20098	ACCCGT	60	0.736822	ACATAT	346	0.933138	AGCGGC	346	2.18712	AAAAAG	660	0.893667	AGCGGC	66	2.03435
	AAAATT	38	0.346931	AAGTAG	30	0.577745	AAAATC	289	1.19012	AAAGAG	47	0.916379	AAAAAC	360	1.16944	ACCGCC	61	0.90186	AAAGAG	43	0.360779	AAGAGG	27	0.360733	AAAAAC	336	1.1086	AAGGAG	57	0.699981	AAAAAT	338	0.911562	ACCGCC	318	2.01013	AAAAAT	479	0.648586	ACGGCG	65	2.00353
	AAATAT	37	0.337801	AAGAGG	29	0.558487	AAACTT	234	0.963626	AAGGAG	46	0.896881	AATATT	201	0.652935	AAAAAC	55	0.813153	AAAATT	33	0.276877	AACAGC	26	0.347372	AAAAGG	172	0.567496	ACGGGC	57	0.699981	AGCGGC	338	0.911562	ACGGCG	317	2.00381	AGATAT	351	0.475268	ACCGCC	64	1.9727
	AAAACT	27	0.246504	AAAGTT	27	0.519971	ACGCAT	200	0.823612	AAGCCC	43	0.838389	AGAGGG	187	0.607457	ACCTCC	54	0.798368	AAGTAG	30	0.251706	AAAAAG	24	0.320651	AAATAT	159	0.524604	AGAGGG	55	0.67542	ACGGCG	320	0.863018	AGCCGC	254	1.60557	AAAGTG	348	0.471206	ACGCCG	47	1.4487
	AAAGAG	27	0.246504	AACCCT	25	0.481454	AAATTC	80	0.329445	AAAAAC	34	0.662912	AAATAT	152	0.493762	AAGAGG	52	0.768799	AAGAGG	29	0.243316	AACAAG	24	0.320651	AGAGGG	127	0.419023	ACACGG	53	0.650859	CCGCGG	302	0.814473	ACGCCG	186	1.17573	CCGCGG	308	0.417045	AGCAGG	42	1.29459
	ACATAT	27	0.246504	AAGATG	25	0.481454	AAAACT	75	0.308854	ACCCTC	34	0.662912	AAAAGG	127	0.412551	AACAGC	50	0.73923	AAAACC	28	0.234926	AAAAAC	21	0.28057	AAATTT	102	0.336539	AAGAGG	47	0.577177	AACGAG	280	0.75514	AGGGGG	162	1.02403	ACTATC	254	0.343926	AGAGGG	38	1.17129
	AAAATC	26	0.237374	AACAAG	24	0.462196	AAAATT	71	0.292382	ACCGCC	32	0.623917	AACAAT	102	0.33134	ACCAGC	49	0.724445	AAACAC	27	0.226536	AGAGGC	19	0.253849	AAAGAG	86	0.283748	AGGGGG	45	0.552616	ACCGCC	263	0.709293	ACCTCC	153	0.967136	ACGGCG	233	0.315492	ACGGCC	35	1.07882
	AAAATG	25	0.228244	AAAAAG	23	0.442938	AAAAAC	60	0.247084	AAGAGG	23	0.448441	AAGGGG	90	0.292359	AAGGAG	47	0.694876	AAAACT	26	0.218146	ACCATC	18	0.240489	ACCCCC	71	0.234257	AACCCT	41	0.503495	AAGAGC	252	0.679626	AGAGGG	152	0.960815	AAATAT	232	0.314137	AGCGGG	35	1.07882
	AACAAT	22	0.200855	AAAATC	21	0.404422	AATGAC	52	0.214139	AACCTC	22	0.428943	AAGAGG	83	0.26962	AAAAGG	33	0.487892	AAGGAG	25	0.209755	ACCTCC	18	0.240489	AACAAT	70	0.230958	AACAGC	40	0.491215	AGAGGG	229	0.617597	CCCCCG	126	0.796465	ACGGAG	219	0.296535	AGCCGC	34	1.048
	AATATT	22	0.200855	ACCGCC	21	0.404422	AAAGAG	49	0.201785	ACCAGC	22	0.428943	ACCTCC	83	0.26962	AAAACC	30	0.443538	ACCACG	19	0.159414	AAACAC	17	0.227128	ACCTCC	69	0.227658	AATCCC	36	0.442093	AGGGGG	219	0.590628	AAAAAG	112	0.707969	AGCGGC	214	0.289765	CCCCCG	32	0.986351
	AAGATG	19	0.173465	AAACAC	19	0.365905	AAATTT	45	0.185313	AATCCC	21	0.409446	AAATTT	82	0.266372	ACGAGG	29	0.428753	ACCAGC	19	0.159414	AAGTAG	17	0.227128	AATATT	61	0.201263	ACCGCC	32	0.392972	ACGCCG	179	0.48275	AAGGAG	109	0.689006	AGGCGG	200	0.270808	AGCTCC	27	0.832234
	AAGGAG	18	0.164336	AAAACC	18	0.346647	AACAGT	45	0.185313	ACTCCT	19	0.370451	AAGGAG	78	0.253378	AAGACG	27	0.399184	AACAAG	18	0.151024	AAACGC	15	0.200407	AATCCC	58	0.191365	AAAGAG	31	0.380691	ACCTCC	169	0.455781	AGCCGG	93	0.587867	AGAGGC	199	0.269454	CCCGCG	27	0.832234
	AAAAGT	17	0.155206	ACCATC	18	0.346647	AAAAGG	44	0.181195	AACCAC	18	0.350953	AATAGT	77	0.250129	AAAGAG	25	0.369615	AAGATG	18	0.151024	ACCACT	15	0.200407	AAAATG	52	0.171569	AAAAAC	30	0.368411	AAATTC	162	0.436903	AGGCCG	93	0.587867	ACCGCC	189	0.255914	ACCAGC	25	0.770587
	AAACAC	17	0.155206	AAGTGG	17	0.327389	AATATT	40	0.164722	AACAAG	16	0.311959	AATGAT	75	0.243633	AACACC	24	0.35483	AAATAT	16	0.134243	AAAAAT	14	0.187047	AACCCT	52	0.171569	ACCTCC	29	0.356131	AGCCGC	152	0.409933	CCCGCG	88	0.556261	AGAGGG	173	0.234249	ACCTCC	25	0.770587
	AAAGTT	17	0.155206	AATCAG	17	0.327389	AAATAT	36	0.14825	AAGATG	16	0.311959	ACATAT	71	0.230639	AAGCAG	22	0.325261	ACCACT	16	0.134243	AAGCAG	13	0.173686	AAGAGG	52	0.171569	AGGGTC	24	0.294729	CCCGCG	147	0.396449	AAGAGG	87	0.54994	AGCAGG	164	0.222063	ACCGGC	23	0.70894
	AATCAT	15	0.136946	AAGGTT	16	0.308131	AAACAC	34	0.140014	ACCACG	16	0.311959	AAAACT	68	0.220894	AAAATT	20	0.295692	AAGAAT	15	0.125853	AAAACC	12	0.160326	AAAATC	51	0.168269	AAGATG	22	0.270168	AAACTT	145	0.391055	AACGAG	81	0.512013	ACGAGG	155	0.209876	ACGAGG	23	0.70894
	AGGAGT	15	0.136946	AAAAGT	15	0.288873	AAGAGG	28	0.115306	AACAGC	15	0.292461	AAAATC	62	0.201403	ACCACG	20	0.295692	ACCTCC	15	0.125853	AAGACG	12	0.160326	AAGGAG	49	0.16167	ACTCCT	22	0.270168	AGAGAT	133	0.358692	AGCGGG	74	0.467765	AAAAAC	137	0.185504	AGCCGG	23	0.70894
	AAAAGG	14	0.127817	AATCAT	15	0.288873	AGAGGG	28	0.115306	AAAAGG	14	0.272964	AGGGGG	59	0.191658	ACGATG	20	0.295692	AAAATC	14	0.117463	AAAATT	11	0.146965	AATAGT	44	0.145173	AGAGCT	19	0.233327	ACCTCG	129	0.347904	AGGGCG	73	0.461444	ACGCCG	137	0.185504	AGGCGC	23	0.70894
	Subtotal	837	7.64161	Subtotal	495	9.5328	Subtotal	3018	12.4283	Subtotal	633	12.3419	Subtotal	5647	18.3439	Subtotal	987	14.5924	Subtotal	802	6.72895	Subtotal	400	5.34419	Subtotal	6723	22.1819	Subtotal	917	11.2611	Subtotal	5167	13.935	Subtotal	3828	24.1974	Subtotal	13020	17.6296	Subtotal	835	25.7376
	Total	1573	14.4	Total	1346	25.9	Total	4090	16.8	Total	1500	29.2	Total	8291	26.9	Total	2306	34.1	Total	1617	13.6	Total	1002	13.4	Total	8886	29.3	Total	1801	22.1	Total	10166	27.4	Total	7060	44.6	Total	20309	27.5	Total	1832	56.5
HEPTANUCLEOTIDE	AAAAAAT	89	0.812549	AAAAAAT	10	0.192582	AAAGATT	385	1.58545	AAAAAAG	11	0.214472	AAAAAAT	562	1.82562	AAAAAAG	37	0.54703	AAACCCT	349	2.92819	AAAGAAG	7	0.0935233	AAAAAAT	1433	4.72804	AAAAAAT	45	0.552616	AAAAAAG	40	0.107877	CCCGCCG	21	0.132744	AAACCCT	196	0.265392	ACTCATC	5	0.154117
	AAGAGAG	9	0.0821678	AAAAAAC	5	0.0962909	AAGATTC	171	0.704188	AAAAAAT	7	0.136482	AAAAAAG	272	0.883574	AAAAAAT	20	0.295692	AAATCCC	35	0.293658	AAAAAAC	4	0.0534419	AAAAAAG	407	1.34285	AAAAAAG	36	0.442093	AAAAAAT	40	0.107877	AGCGGCG	16	0.101138	AAATCCC	189	0.255914	CCCGCCG	5	0.154117
	AATATCG	9	0.0821678	AAATCGC	5	0.0962909	AACTTAG	119	0.490049	AAGTTAG	6	0.116984	AAAAATT	127	0.412551	AGAGAGG	15	0.221769	AAAAAAT	30	0.251706	AAGAGAG	4	0.0534419	AGAGAGG	169	0.557598	AAGAGAG	18	0.221047	AGAGGGG	39	0.10518	AGAGAGG	15	0.0948173	AAAATTT	78	0.105615	AGCGGCC	3	0.0924704
	AAACCCT	8	0.0730381	AAGAGAG	5	0.0962909	AAATTAG	117	0.481813	ACACACC	6	0.116984	AAACCCT	102	0.33134	AAAAAAC	10	0.147846	AAGTCAT	30	0.251706	AGAGAGG	4	0.0534419	AAAAAAC	150	0.49491	AAAAAAC	14	0.171925	AAGAGAG	31	0.0836048	AGAGGGG	13	0.082175	AAAAAAG	65	0.0880127	ACCGGCG	2	0.061647
	AAGCTAT	8	0.0730381	AAAGAGT	4	0.0770327	AAGAATC	106	0.436514	AAACTTC	5	0.0974871	AAAATTT	70	0.22739	AAAGGGG	6	0.0887076	AATACTG	27	0.226536	AAAAAAG	3	0.0400814	AAAAATT	127	0.419023	AGAGAGG	12	0.147364	AAAAATT	26	0.0701202	AAAAAAC	9	0.0568904	AAAAAAT	57	0.0771803	ACCTCAT	2	0.061647
	AAAAAAC	7	0.0639083	AAAAAAG	3	0.0577745	AAAAAAT	98	0.40357	AAAGCAG	5	0.0974871	AAAAAAC	67	0.217645	AAAACCC	5	0.073923	AAAAAAC	14	0.117463	AAAACAC	3	0.0400814	AAATAAT	108	0.356335	AGAGGGG	8	0.0982429	AAACCCT	25	0.0674232	AGGCGGC	8	0.0505692	AAATAGT	21	0.0284349	ACTCGCT	2	0.061647
	AAAAAAG	7	0.0639083	AAAAGTT	3	0.0577745	AACTAAG	70	0.288264	AAAAAAC	4	0.0779897	AAATAAT	52	0.168919	ACTCTCT	5	0.073923	AAAATTT	10	0.0839022	AAACAAC	3	0.0400814	AAAATTT	67	0.22106	AGGGGGG	8	0.0982429	CCCGCCG	25	0.0674232	CCGCCGG	8	0.0505692	AAAAAAC	19	0.0257268	AGAGAGG	2	0.061647
	AAAAATT	7	0.0639083	AAAAACT	2	0.0385164	AAAGTTT	67	0.27591	AAGAGAG	4	0.0779897	AAATCCC	41	0.133186	AAAAAGT	3	0.0443538	AAAAAAG	6	0.0503413	AACTACT	3	0.0400814	AAAATAT	44	0.145173	AAAAATT	7	0.0859625	AGGGGGG	24	0.0647263	AGGGGGG	7	0.0442481	AGGAGGG	19	0.0257268	AGGGCCG	2	0.061647
	AAAGTAT	7	0.0639083	AAAGAAG	2	0.0385164	AAAATTT	49	0.201785	AAGTGAG	4	0.0779897	AAAATAT	35	0.113695	AACAGAG	3	0.0443538	AAAAATT	6	0.0503413	AAATCTC	2	0.026721	AAACCCT	33	0.10888	AATACAT	7	0.0859625	AAATCCC	22	0.0593325	AAAAAAT	5	0.0316058	AAATAAT	16	0.0216647	AAAAAAC	1	0.0308235
	AAAATAG	6	0.0547786	AAAGAGG	2	0.0385164	AAAAAAG	37	0.152368	ACCACCC	4	0.0779897	AATATAT	29	0.0942046	ACCGACG	3	0.0443538	AAAGAAG	6	0.0503413	AACTCTC	2	0.026721	AATAATT	32	0.105581	ACCGCCG	7	0.0859625	AATAGAT	21	0.0566355	AAGAGAG	5	0.0316058	AATCCCG	16	0.0216647	AAAAAAG	1	0.0308235
	AAAGAAT	6	0.0547786	AAAGGTG	2	0.0385164	AACTTCC	32	0.131778	AGTATAT	4	0.0779897	AAACCCC	27	0.0877077	ACTCTCC	3	0.0443538	AAGAGAG	6	0.0503413	AAGAAGG	2	0.026721	AAAAAGG	27	0.0890837	AACAACT	6	0.0736822	AGAGAGG	19	0.0512417	AGGAGGG	5	0.0316058	CCCGCCG	16	0.0216647	AAACACT	1	0.0308235
	AATGCCT	6	0.0547786	AAAGTAG	2	0.0385164	AAACTTT	22	0.0905973	AAAAATT	3	0.0584922	AAATTAT	25	0.0812109	AAAAAGG	2	0.0295692	AAACCCG	4	0.0335609	AATCATC	2	0.026721	AAAAATG	20	0.065988	AACCTTG	6	0.0736822	AAAATTT	18	0.0485447	AAGTCTC	4	0.0252846	CCGCCGG	13	0.0176025	AAATCAC	1	0.0308235
	AGCTATC	6	0.0547786	AAATAAT	2	0.0385164	AAAAATT	20	0.0823612	AACAAGG	3	0.0584922	AATAATT	21	0.0682171	AAAAATG	2	0.0295692	AAACCTT	4	0.0335609	AAAAACG	1	0.0133605	AAGTGAT	19	0.0626886	AAACCAC	5	0.0614018	CCGCCGG	17	0.0458478	ACACGCC	4	0.0252846	AATATAT	12	0.0162485	AAATCCC	1	0.0308235
	AAAATAT	5	0.0456488	AAATTAG	2	0.0385164	AAAAAAC	16	0.0658889	AAGAGTT	3	0.0584922	AAAAAGG	20	0.0649687	AAAAATT	2	0.0295692	AAAAACC	3	0.0251706	AAAAATC	1	0.0133605	AATAGTG	19	0.0626886	AAACCCC	5	0.0614018	AAAAAGG	14	0.037757	AGCAGCC	4	0.0252846	AAGCCCT	11	0.0148944	AAATCGG	1	0.0308235
	AAATATG	5	0.0456488	AACGAAG	2	0.0385164	AACTATC	16	0.0658889	AAGGGTT	3	0.0584922	AAATATT	20	0.0649687	AAAACAT	2	0.0295692	AAAAATG	3	0.0251706	AAAAGCT	1	0.0133605	AAAAAGT	18	0.0593892	AAAATGT	4	0.0491215	AGCGGCG	12	0.0323632	CCCCCCG	4	0.0252846	AAATGAT	10	0.0135404	AAATCGT	1	0.0308235
	AATCACC	4	0.036519	AACTTAT	2	0.0385164	AATATAT	16	0.0658889	AAGGTTC	3	0.0584922	AAAGAAG	16	0.051975	AAAACTT	2	0.0295692	AAACAAC	3	0.0251706	AAACATT	1	0.0133605	AAAATAG	17	0.0560898	AACGACG	4	0.0491215	ACCATGG	11	0.0296662	CCGCGCG	4	0.0252846	AATAATT	10	0.0135404	AACTAAG	1	0.0308235
	AAATAAT	3	0.0273893	AAGTGTT	2	0.0385164	AAAGAAG	13	0.0535348	AAATGAG	2	0.0389948	AAAAAGT	13	0.0422297	AAAAGAG	2	0.0295692	AAATCCT	3	0.0251706	AAACCTT	1	0.0133605	AAATCCC	16	0.0527904	AAGAGGG	4	0.0491215	AAACGGT	9	0.0242724	AAAAAAG	3	0.0189635	AAAACGT	9	0.0121864	AATATAT	1	0.0308235
	AAATGAC	3	0.0273893	ACCGATC	2	0.0385164	AAACCCT	12	0.0494167	AAATTCC	2	0.0389948	AACCCTG	13	0.0422297	AAAAGTG	2	0.0295692	AAGATTC	3	0.0251706	AAAGGAG	1	0.0133605	AAGAGAG	16	0.0527904	ACCTCCC	4	0.0491215	AAAGAAG	9	0.0242724	AAACACC	3	0.0189635	AAGTCCC	9	0.0121864	ACACAGG	1	0.0308235
	AACAATT	3	0.0273893	AAAAAGT	1	0.0192582	AAAATTC	11	0.0452986	AACGAGC	2	0.0389948	AACTATT	13	0.0422297	AAACTAC	2	0.0295692	AATAATT	3	0.0251706	AAAGGTT	1	0.0133605	AAAATTC	15	0.049491	AAAAGAG	3	0.0368411	AAGATAG	9	0.0242724	AAAGAAG	3	0.0189635	AAAATGC	8	0.0108323	ACACGGC	1	0.0308235
	AACGGTC	3	0.0273893	AAAAATT	1	0.0192582	AAAGTTC	10	0.0411806	AACTACT	2	0.0389948	AGAGAGG	13	0.0422297	AAACTTC	2	0.0295692	AGTATAT	3	0.0251706	AAATCCC	1	0.0133605	AAAATTG	15	0.049491	AAACCAT	3	0.0368411	AAAATAT	8	0.0215754	AAGAGGC	3	0.0189635	AACTACT	8	0.0108323	ACACTCG	1	0.0308235
	Subtotal	201	1.83508	Subtotal	59	1.13623	Subtotal	1387	5.71175	Subtotal	83	1.61829	Subtotal	1538	4.99609	Subtotal	128	1.89243	Subtotal	548	4.59784	Subtotal	47	0.627942	Subtotal	2752	9.07994	Subtotal	206	2.52975	Subtotal	419	1.13001	Subtotal	144	0.910246	Subtotal	782	1.05886	Subtotal	35	1.07882
	Total	274	2.5	Total	86	1.7	Total	1718	7.1	Total	186	3.6	Total	2239	7.3	Total	272	4	Total	691	5.8	Total	64	0.9	Total	3754	12.4	Total	339	4.2	Total	923	2.5	Total	302	1.9	Total	1397	1.9	Total	46	1.4
OCTANUCLEOTIDE	AAAAAAAT	20	0.182595	AAAAAAAT	2	0.0385164	AAAAAAAT	10	0.0411806	AAAAAAGG	2	0.0389948	AAAAAAAT	108	0.350831	AAAAAAAG	10	0.147846	AAAGAGAG	8	0.0671217	AAAGAGAG	28	0.374093	AAAAAAAT	234	0.772059	AAAAAAAC	6	0.0736822	ACATATAT	155	0.418024	AAGAAGCC	3	0.0189635	AAAAAAAG	20	0.0270808	AGATATCT	2	0.061647
	AAATTAAT	3	0.0273893	AATCATAT	2	0.0385164	ACACATAT	8	0.0329445	AAACCAAG	2	0.0389948	AAAAAAAG	22	0.0714656	AAAAAAAC	3	0.0443538	AAAAAAAT	7	0.0587315	AGAGAGGG	3	0.0400814	AAAAAAAG	101	0.333239	AGAGAGGG	6	0.0736822	AAAAAAAG	8	0.0215754	AGCGGAGG	3	0.0189635	ACATATAT	19	0.0257268	AAACATAG	1	0.0308235
	AACGTATC	2	0.0182595	AAAAAAAC	1	0.0192582	AATAATAT	7	0.0288264	AACTCCAC	2	0.0389948	AAAAAATT	18	0.0584718	AAAAAAAT	3	0.0443538	AGAGAGGG	5	0.0419511	AAATCTTG	2	0.026721	AAAATAAT	42	0.138575	AAAAAAAG	5	0.0614018	AAGTCGCT	7	0.0188785	AAAAAAAC	2	0.0126423	AAAATATG	16	0.0216647	AAATCGTG	1	0.0308235
	AAGATCAT	2	0.0182595	AAAAAAAG	1	0.0192582	AAAAAAAG	4	0.0164722	ACTCACTG	2	0.0389948	AAAAAAAC	11	0.0357328	ACACACAT	3	0.0443538	AAAAAAAC	3	0.0251706	AAGAAGAG	2	0.026721	AAAAAAAC	34	0.11218	AAAGAGAG	5	0.0614018	AAAAAAAT	4	0.0107877	AAATCCCC	2	0.0126423	AAAAAAAT	12	0.0162485	AAGTTAGT	1	0.0308235
	AAAAAAAC	1	0.00912976	AAAACCCG	1	0.0192582	AAAACCTT	3	0.0123542	AAACGTTT	1	0.0194974	AGAGAGGG	10	0.0324843	ACACAGAG	3	0.0443538	AAAAAAAG	3	0.0251706	AAAAAAAT	1	0.0133605	AAAAAATT	28	0.0923831	AAAAAAAT	4	0.0491215	ACGTATAT	4	0.0107877	ACATATAT	2	0.0126423	AAAAGTAT	11	0.0148944
	AAAAAAAG	1	0.00912976	AAAGAAAT	1	0.0192582	AAAAAAAC	2	0.00823612	AAAGAGAG	1	0.0194974	AAAAATAT	9	0.0292359	AACGAGAG	2	0.0295692	AAAAACAC	2	0.0167804	AAAAAACC	1	0.0133605	AGAGAGGG	22	0.0725867	AAAGGGAG	3	0.0368411	AGCCGCCG	4	0.0107877	ACCTACTC	2	0.0126423	AGAGAGGG	11	0.0148944
	AAAACTAC	1	0.00912976	AAAGAAGG	1	0.0192582	AAAAAATT	2	0.00823612	AAAGAGTC	1	0.0194974	AAGAGGAG	9	0.0292359	AACTCTTC	2	0.0295692	AAATATAT	2	0.0167804	AAAAAATC	1	0.0133605	AAAATTTT	12	0.0395928	AGGGGGGG	3	0.0368411	AAAGCCAC	3	0.00809079	AAAAAAAG	1	0.00632115	AAAACCCT	6	0.00812425
	AAAATAAG	1	0.00912976	AAATATAT	1	0.0192582	AAAAACAT	2	0.00823612	AAATATTT	1	0.0194974	AAAAATTT	8	0.0259875	AAGAGAGG	2	0.0295692	AAGAAGAG	2	0.0167804	AAAGGAAG	1	0.0133605	AAAAAAGG	10	0.032994	AAAAGAAG	2	0.0245607	AAATATAT	3	0.00809079	AAAAAACC	1	0.00632115	ACTCGCTC	6	0.00812425
	AAACATAT	1	0.00912976	AAATATTG	1	0.0192582	AAAACACG	2	0.00823612	AACATAAT	1	0.0194974	AAAACCCT	8	0.0259875	AGAGGGGG	2	0.0295692	AATGTATG	2	0.0167804	AAAGTTCT	1	0.0133605	AAAAATAT	10	0.032994	AAAAGAGG	2	0.0245607	AATCGCTG	3	0.00809079	AAACCAAG	1	0.00632115	AAAATCCC	5	0.0067702
	AAATAATT	1	0.00912976	AACAACTT	1	0.0192582	AAAATTAT	2	0.00823612	AAGAAGAG	1	0.0194974	AAAATAAT	7	0.022739	AAAAAACC	1	0.0147846	ACATGCAT	2	0.0167804	AACAAGGG	1	0.0133605	AAAATTAT	8	0.0263952	AAAGAAAT	2	0.0245607	ACCGCCGG	3	0.00809079	AAAGAGAG	1	0.00632115	AAGCACAC	3	0.00406212
	AAATATAC	1	0.00912976				AAAATTTT	2	0.00823612	AAGTCGGG	1	0.0194974	AAAAATAG	4	0.0129937	AAAAAAGC	1	0.0147846	AGCGGTCG	2	0.0167804	AACATCAT	1	0.0133605	AAATAATT	8	0.0263952	AAATTACC	2	0.0245607	AGAGGCGG	3	0.00809079	AAATCACG	1	0.00632115	AGAGGAGG	3	0.00406212
	AAATATAT	1	0.00912976				AAACATTT	2	0.00823612	AATAATAT	1	0.0194974	AAAATCGT	4	0.0129937	AAAAAAGT	1	0.0147846	AAAAAACT	1	0.00839022	AACCAACT	1	0.0133605	AAATTAAT	7	0.0230958	AAGAAGAG	2	0.0245607	CCGCCGCG	3	0.00809079	AACACCCG	1	0.00632115	AAAAAAAC	2	0.00270808
	AACTTCTC	1	0.00912976				AAAGAGAG	2	0.00823612	ACCTAGCT	1	0.0194974	AAAAAGTT	3	0.0097453	AAAAAATG	1	0.0147846	AAAAACTC	1	0.00839022	AACCAATC	1	0.0133605	AAAATATT	5	0.016497	AAGGAGAG	2	0.0245607	AAAAATCC	2	0.00539386	AACAGCAG	1	0.00632115	AAAAATAT	2	0.00270808
	ACAGATAG	1	0.00912976				AAATAATT	2	0.00823612	ACTCAGTC	1	0.0194974	AAAATTAT	3	0.0097453	AAAAAGGG	1	0.0147846	AAAAAGAC	1	0.00839022	AAGAGGGG	1	0.0133605	AAACAAAG	5	0.016497	ACAGGGTC	2	0.0245607	AAAATAAT	2	0.00539386	AACGGGCG	1	0.00632115	AAAAGTTT	2	0.00270808
							AAATATAG	2	0.00823612	ACTCTCTC	1	0.0194974	AAACCCCG	3	0.0097453	AAAACTAT	1	0.0147846	AAAAATTG	1	0.00839022	AAGCAAGG	1	0.0133605	AAACAAAT	5	0.016497	ACCAGACG	2	0.0245607	AAACCCCT	2	0.00539386	AAGAGAGG	1	0.00632115	AAACATAG	2	0.00270808
							AAATATAT	2	0.00823612	AGAGAGAT	1	0.0194974	AATAATAT	3	0.0097453	AAAACTTC	1	0.0147846	AAAAGAAC	1	0.00839022	ACCATGAG	1	0.0133605	AAATATAT	5	0.016497	AGGGGGGT	2	0.0245607	AAGCGGCT	2	0.00539386	AAGGGACT	1	0.00632115	AAAGAACG	2	0.00270808
							AACTCACG	2	0.00823612	AGCTAGGT	1	0.0194974	AAAAACCT	2	0.00649687	AAAGAGGG	1	0.0147846	AAAAGATT	1	0.00839022	ACCCCCCC	1	0.0133605	AAATTATT	5	0.016497	AAAAAATT	1	0.0122804	ACACATAT	2	0.00539386	AAGTATGT	1	0.00632115	AAATATAT	2	0.00270808
							AAGAAGAC	2	0.00823612				AAAAAGAC	2	0.00649687	AAAGGAGG	1	0.0147846	AAAAGGTC	1	0.00839022	AGAGAGAT	1	0.0133605	AATAATAT	5	0.016497	AAAAACAG	1	0.0122804	ACATATGT	2	0.00539386	AATATGTG	1	0.00632115	ACATCATC	2	0.00270808
							AAGAAGTG	2	0.00823612				AAAAGGGG	2	0.00649687	AAAGGGAG	1	0.0147846	AAAATAAT	1	0.00839022	CCGCGCGG	1	0.0133605	AAAAAGAG	4	0.0131976	AAAAAGAC	1	0.0122804	AGCCCGGG	2	0.00539386	AATGATGT	1	0.00632115	AGAGAGCT	2	0.00270808
							AATGTAGG	2	0.00823612				AAAATTTT	2	0.00649687	AAGCCAGG	1	0.0147846	AAACAGAG	1	0.00839022				AACACCTT	4	0.0131976	AAAAAGGG	1	0.0122804	AGCCGCGC	2	0.00539386	ACACTACT	1	0.00632115	AAAAACTT	1	0.00135404
	Subtotal	37	0.337801	Subtotal	12	0.231098	Subtotal	62	0.25532	Subtotal	21	0.409446	Subtotal	238	0.773127	Subtotal	41	0.606168	Subtotal	47	0.39434	Subtotal	50	0.668024	Subtotal	554	1.82787	Subtotal	54	0.66314	Subtotal	216	0.582537	Subtotal	28	0.176992	Subtotal	129	0.174671	Subtotal	5	0.154117
	Total	37	0.3	Total	12	0.2	Total	90	0.4	Total	21	0.4	Total	305	1	Total	53	0.8	Total	81	0.7	Total	50	0.7	Total	837	2.8	Total	84	1	Total	315	0.8	Total	39	0.2	Total	170	0.2	Total	5	0.2
* Only the twenty most frequent motifs for each SSR type are presented.

## Sheet: Table S4-SSRs empirical test
Supplement Table S4. List of CAAS SSR markers (Ren et al. 2009) evaluated in silico and validated empirically
CAAS SSR ID	Forward primer sequence	tm (°C)	Reverse primer sequence	tm (°C)	Performance in silico	Line with larger allele
SSR00001	CTCTTCACTCTCCCCCTTCC	60.186	CCTGACCGATGTGAATTGAG	59.086	polymorphic	9930
SSR00004	TTCATTGCAAAGCACACACA	59.877	TGAAAAGAGGGAACAAAAGCA	59.847	polymorphic	9930
SSR00009	ATGTTGACGGATTGCAAGTG	59.572	GAAAAACAATGTGAAAGGGAAAA	59.403	monomorphic	Gy14=9930
SSR00015	CCAAACTGGAGGCAAACCT	60.096	GAAAAGCACAGCAAAAATCCA	60.237	polymorphic	9930
SSR00019	ATTCTCGTGAACCATCACCC	59.786	ACTTTTGCCACTTGGCACTT	59.78	polymorphic	9930
SSR00023	GCACGGATTCTGGGTTTAGA	60.074	TCATCCTTCGGAATCGTACA	59.075	polymorphic	9930
SSR00047	TCTCCATCTGTTGTTGATTCTGA	59.726	GGTACATCGAAGCTAAGCACC	58.874	monomorphic	Gy14=9930
SSR00048	CCGATCGTTGCTAGGAGAAC	59.836	CTCCCGAAACCTAGAAACCC	59.934	monomorphic	Gy14=9930
SSR00051	CACCCAATCATAGAATGTGGA	58.284	TCTCCCTCCCTAACATTTCG	59.122	monomorphic	Gy14=9930
SSR00056	TGGAGGTTGCTAAATCACGA	59.272	CTGGATGTGGTGCTTGAAAA	59.691	monomorphic	Gy14=9930
SSR00083	GGCTGTGGAGTTCAAAGAGG	59.844	GGGAAGTCAAAATGTTTGCG	60.481	monomorphic	Gy14=9930
SSR00084	AAGTGTCAGCATGTCGTTCG	59.905	AAACGTCAGCCACACCTTTC	60.156	polymorphic	9930
SSR00085	ACGTGACCATTTGTGATTGG	59.267	TGATGAGACTGCAACGACAAC	59.896	monomorphic	Gy14=9930
SSR00115	CCGACGACGATTTCAAGTG	60.247	TCCTCTGTTTGGGTTTTTGG	59.942	monomorphic	Gy14=9930
SSR00116	CCCTCTCCCCTCCATGTAAT	60.147	TGGGAGTTTGGGTTTACAATC	58.798	monomorphic	Gy14=9930
SSR00137	TTCTCATTTTGCAACCTTTTGA	59.736	CTATTCTCGGCGGTGGTTTA	60.089	polymorphic	9930
SSR00153	CCACACGAATTTGATGAGCA	60.665	GGATTGGTTGTTGGAAGGAA	59.767	polymorphic	Gy14
SSR00156	ACATGGGAGCTTTCTTGTGG	60.111	CATATCACCAGCATTCTTTTATGC	59.896	polymorphic	9930
SSR00160	TGAATGAAAAACGTGATGTTGA	59.062	TTGGAAAAGCCTCTCATTCG	60.323	polymorphic	9930
SSR00163	AAATTTGGCCTACAATGAACA	57.181	TGATTATGGCATCTGAGGCA	60.182	polymorphic	9930
SSR00173	TGGAAGTTCCTGGAATGAGG	60.042	TCCCAGGTCTGTCTTTGCTC	60.386	polymorphic	9930
SSR00182	ATGACAGCGGAAAGGGTTTA	59.569	CCAGCTTCACCAGCTGTTCT	60.589	polymorphic	9930
SSR00184	CCCCTGCAGAACAGAAAGAG	59.982	GCAGTGTTCAGCGCATAGTC	59.627	monomorphic	Gy14=9930
SSR00188	TTGCTCTGCAGGGTTCTTTT	59.993	CATGGTGGTACTTTCCCCAC	60.088	monomorphic	Gy14=9930
SSR00193	GCCAATCCAATGGAACAAGT	59.797	TTGTAAACCAAAACCTTACCCC	59.181	monomorphic	Gy14=9930
SSR00196	TCAATTATCGCAACATCCGA	60.035	GCAACAGCGTCAAGATCAAA	59.995	monomorphic	Gy14=9930
SSR00197	TTGGAGTTTGTGAAAGGGGA	60.465	CATTAATGCCAGGGTTCGTT	59.823	monomorphic	Gy14=9930
SSR00205	TTTCCACAATGTAGGAGGAGTG	59.097	TTCCATTCATACTCTAAAGTCCTCA	58.411	polymorphic	9930
SSR00216	GGGTGGGTCCATGAAAGAAC	61.529	TGGAGTCCAAGGTCATTTTCT	58.632	monomorphic	Gy14=9930
SSR00231	GAGGTTGGGAAATTGGGAAT	59.996	TATTCAAACACAAAGCCCGC	60.999	polymorphic	9930
SSR00232	CGAAGAACACAACCAGGAGG	60.68	TCGGAATCTGAGACAAACCC	60.05	monomorphic	Gy14=9930
SSR00233	AACCATAAAGTCGGGAGGGT	59.691	GGGAAAGGCAGGAGAAAAAC	60.053	polymorphic	9930
SSR00249	CGCCTGTTCTTTCAACCATT	60.11	GTTGGACCATACCCATCAGG	60.05	monomorphic	Gy14=9930
SSR00251	CACAATGAAAGCTAACGATGGA	60.131	CTGTCTTGGCCGAGTGTTCT	60.444	monomorphic	Gy14=9930
SSR00259	TCCACGTAGACATTGTGAGGTC	60.035	CGAGTGTAGCTCAATTAATATGGTG	59.181	polymorphic	9930
SSR00262	CCGTTGGTCTTGGACTCTCA	61.246	TGTAAAAGTGATCAGGAGGGTCT	59.157	polymorphic	9930
SSR00266	GTGATCAGGAATGGTTTGGG	60.173	ATCTTCTTCTCCACCACCGC	61.566	monomorphic	Gy14=9930
SSR00276	CCAATTAATTATCCTCCCACGA	60.036	AATTAAAGTGAGGAGTGGAATTTTT	57.908	polymorphic	9930
SSR00299	TGGTCGTTAACTCTCGTCCC	60.111	GGGAACAAGGAAGAAGGAGG	60.045	monomorphic	Gy14=9930
SSR00311	TGAGGCAGAATCGAGAGTAGG	59.583	TGCAAAACTTCTTCTCGAATACA	59.065	monomorphic	Gy14=9930
SSR00358	ATCTTCAAAGCCAAAATGGG	59.019	CGTTGCTCTAAACCGTCTCC	59.875	monomorphic	Gy14=9930
SSR00398	ATTCAAACCCCGTTTAACCC	59.924	AGTGAAAATGGCGGAAACTG	60.11	polymorphic	Gy14
SSR00472	TGGGACGACGATTATGATGA	59.883	AACCACAGCACACCAGTTCA	60.203	polymorphic	9930
SSR00482	GGCTTCTTGGTAGCTAAAAATGT	58.131	CGCTCTGCCATTACACTAATCA	60.285	polymorphic	Gy14
SSR00499	TTAAGCGGTCCTTCCTACCA	59.702	CATGCAATTAACTCATGCGG	60.096	polymorphic	9930
SSR00505	TTCATCGTGACGCTACCAAA	60.257	AAATTCTCAAAGGGGAGGGT	58.896	monomorphic	Gy14=9930
SSR00525	GGGCAGTGAAATTGGAGGTA	59.933	TTAAATAATGGGCTGGGCTG	59.922	polymorphic	Gy14
SSR00607	TGGATCTTTGATTTCTGGGC	60.014	AACACAGTCTGCATTTGCCA	60.31	polymorphic	9930
SSR00615	TAACGGAAGTGTGAGCAAGC	59.076	TTGGGTATGCCCTTTCTAAATC	59.356	polymorphic	9930
SSR00648	ACCTTGTCCATTCTTGTCCG	59.966	ACGCGCCGTATTCTCATATC	60.088	monomorphic	Gy14=9930
SSR00670	TCTCAAACCAAGAATTGGGG	59.903	TCCATGGAAGCAGATCTTAAAAA	60.082	monomorphic	Gy14=9930
SSR00680	GGTTCCCAGAAAGGAAAACC	59.783	TTGGCAACTATTTAACCCTAACAA	59.057	polymorphic	9930
SSR00684	AAGGCCAAAAGACTATGCGA	59.845	CATCCCTTGCATCTCCACTT	60.073	polymorphic	Gy14
SSR00688	AAGCCACCTTCCCTCTCAAT	60.074	GCAAACTGTGGGACGTTTCT	60.156	polymorphic	9930
SSR00690	TCCAATTCAATGGAGCAACA	60.049	CGTGAACTTTGCCAAAAAGG	60.639	monomorphic	Gy14=9930
SSR00710	GAGAACCCATCTCAAAGATGAA	58.24	ATAAATGGGTTTCGGTTCCC	59.888	polymorphic	9930
SSR00711	TCTCCGGACGTAACGAAGAC	60.255	AAACGCGAAGAAATCGAGAA	59.96	monomorphic	Gy14=9930
SSR00713	AATGACTCGATTGCTCCCAC	60.081	TCGAACCCAAAGTTAATCTTGAA	59.991	monomorphic	Gy14=9930
SSR00723	AAATAATGAACATGCGTTAATCC	57.215	GGTCCGAGTGAGTGAGGTGT	60.161	polymorphic	9930
SSR00733	TCAAATTGTGATAGAGAGGCAGA	58.986	CCTCACAACCAAAAGGTCAAA	59.994	monomorphic	Gy14=9930
SSR00769	CCTGCTTTTGCAAGCTTCTT	59.769	ATGGCCATGAGATGGAAAAC	59.756	polymorphic	9930
SSR00772	AGAAGCGTTGGGGGAAAATA	60.792	TGCTACCTCACATGGTTTTG	57.185	polymorphic	Gy14
SSR00811	CGTGGGCTTAGGGAATTGTA	59.953	GGAGGGAGTGCGAGTGAATA	60.218	polymorphic	9930
SSR00842	CGCCCAAATTGAACGAATAA	60.802	CCTCCGCCTTTCTTTCTTTT	59.829	polymorphic	9930
SSR00853	TTAATCCCTCCATTTTCCCC	59.957	TCCATTTCTGTTTGCCATTTC	59.93	polymorphic	9930
SSR00890	TTGGAGAACCTTGCGTCTTC	60.375	AAATGGGACCATGGCGAC	61.725	monomorphic	Gy14=9930
SSR00916	AAGACGAATGGCACAGAGGT	59.727	TTTAGCAAGAACCGTTTCAACTT	59.378	monomorphic	Gy14=9930
SSR00926	TAAAAGTAGCCGTTGGGTGC	60.131	TGACTTTCTGCACCTCTTTATCA	59.031	polymorphic	9930
SSR00973	TTGGGGCTGTTCTAATTTCG	60.067	TCGTTGTTGAAGCCAAAGAA	59.439	polymorphic	9930
SSR00991	TCCCGTTTGATTTCACTGCT	60.636	CCTGAATCAGCAACAGACGA	59.984	polymorphic	9930
SSR01012	TCCAAAAATCGCGACCTAAA	60.56	GTGAGCCGTTGATTTCTCGT	60.263	polymorphic	9930
SSR01099	TTTCCTAGCCAAATCATGCC	60.038	CTCGGGTCAGCATCTTTTTC	59.813	polymorphic	9930
SSR01101	TGTGACCACTCATTACACCCA	59.864	TTTATTGTTTGGCCCATTCC	59.638	polymorphic	9930
SSR01115	ATTCCCAATCCCAAAAAGGT	59.51	CTCCTCCTCCAATGAGCAAG	59.943	monomorphic	Gy14=9930
SSR01136	ATGGAAGCAGCACGAGCTAT	60.007	CCGTCCTGGGACAACCTT	60.923	monomorphic	Gy14=9930
SSR01140	ACAAGTGGAAAGCCGATGAG	60.255	ATCAGGGTTTCTTCTGCCCT	60.074	monomorphic	Gy14=9930
SSR01178	AATTGACTTTTGGGCCTCAG	59.17	TGCTCTCAGTTGAAAAATGCTC	59.637	polymorphic	9930
SSR01179	ACCAAAATGCCAACCACTTC	59.836	CGTCCCTCACACCTTCTTTC	59.697	monomorphic	Gy14=9930
SSR01191	TTCTTTCAAATGCCCATCAA	59.087	AAAGATATGGGTGGGAGCAA	59.387	polymorphic	Gy14
SSR01199	GGCAAAGAGTTGTATCCACCA	59.985	TGGAAATTTAGTCAAAGAGACCTTG	60.045	monomorphic	Gy14=9930
SSR01215	CCAGTGAGGAAAGAGGCAAG	59.982	TTCCCTTTTAACGTCCTCCA	59.541	polymorphic	9930
SSR01234	TTGCTTGGTAAGAAGAGTTGAGG	59.935	ATGGGTGCAAATAGCAGCTT	59.736	polymorphic	9930
SSR01243	AATCCTCAAACCCTCCAACC	60.169	TGCAGAAGGAAAACAATGGA	59.247	monomorphic	Gy14=9930
SSR01253	CGCTGGATTTGTTTGTGAAAT	59.989	AATGTCGGGGAGTGTCACAT	60.246	monomorphic	Gy14=9930
SSR01254	ATCTTCGGCAAAAAGCAAAC	59.343	ATACTCACCCCACCGTCACT	59.305	polymorphic	Gy14
SSR01280	TGAGTGTGAACAGCCACTGA	58.957	AAATCCAATTTGATGTCAAAAACA	59.644	monomorphic	Gy14=9930
SSR01294	TCCTTCATATTTCGTTTATGGAGA	59.049	GAGATTCTCTTAAGGCATAGCTCTAGT	58.555	monomorphic	Gy14=9930
SSR01308	AACCCAGAACACAAAAACGC	60.015	GCTCGCATTACACTCACTTGG	60.842	monomorphic	Gy14=9930
SSR01348	TGACAAAAAGGGAAGTTGGG	59.942	AACAACAAACTCGGAATCGG	59.971	polymorphic	9930
SSR01374	GGGAGATTCTCAAAATGGATGA	60.265	TTGCGTGTAAGGAACGTCAC	59.764	monomorphic	Gy14=9930
SSR01379	TGTTACTGCTGGCAATGCTT	59.493	TCAGAAATCAGGAGCTGGAGA	60.081	monomorphic	Gy14=9930
SSR01382	TTGGATAAAGATTGGGACTCG	59.03	CTCTCCGGTGGGGTTAGACT	60.502	polymorphic	9930
SSR01385	TCCATCCCAGATTTTGCTTC	60.014	TAAATACCCGCCTCGAACAC	59.96	monomorphic	Gy14=9930
SSR01412	CAGATCCATTTGGTGGTGAA	59.343	ACGGAGGAGAGCAATCAGAA	59.95	monomorphic	Gy14=9930
SSR01467	CGGAGGATAATAAGCCAGCA	60.188	TCAGACAACCAAAACCCTCC	59.943	monomorphic	Gy14=9930
SSR01492	GGAAGAAGAACCTACTGGGGA	59.562	AACCAACCCGAAATTCTCAA	59.406	monomorphic	Gy14=9930
SSR01552	CTCATTTCTGCCATCTACACG	58.392	CAAGGTTGTCTAATGAGACGGTT	59.573	monomorphic	Gy14=9930
SSR01557	TTGGGGTCAAGTATCCATCC	59.605	TTGATCACCACGAAATTGGA	59.9	polymorphic	9930
SSR01573	CGTTAGGCCAAACAAAATTGA	59.986	TGCAAACGTTTCTCTAGGCA	59.609	polymorphic	9930
SSR01590	GGAGGGTGCCAACCTACTTA	59.052	CCATATTGCAACACACCATCA	60.25	polymorphic	9930
SSR01610	TGGTTGTATATAGAAGGAAGATGTTGA	59.412	CCCTTTGAACGAAATCCAAA	59.91	monomorphic	Gy14=9930
SSR01615	AGGGGAAAAGGGAGAGTTGA	60.045	GTCAGAGCGTTGGAAGAAGC	60.142	monomorphic	Gy14=9930
SSR01660	TCAGTTCCTCCCGTCTCTGT	59.835	ATTTTCATGCTCGCAGACCT	59.843	monomorphic	Gy14=9930
SSR01691	TGAGACTCAAACATTGTGGACTT	58.758	AAACGTGCAGCTAAACCAAT	57.452	polymorphic	9930
SSR01720	CCTCCGCGACTGAAAGTAAG	60.008	TTCGGTTTTCACCACACTCA	60.128	monomorphic	Gy14=9930
SSR01737	GATGATGATGGTCATCGTGG	59.724	TCAAAGGATGGAAGAGGTGG	60.042	polymorphic	9930
SSR01738	AATCAAATAGGGGGATTGGG	59.846	TGAACCACACGACGTTGAAT	60.008	monomorphic	Gy14=9930
SSR01745	TCTGCCCTACACAAACACTGA	59.35	TTTTGTTGGGGGATGAAAAG	59.772	monomorphic	Gy14=9930
SSR01826	TTGTTCTCTTTTGGAGTGCTCA	60.03	CCAAACATTGCTAATCCAACC	59.329	polymorphic	9930
SSR01839	TAGTTTCTTCTGGGGGATGG	58.978	TGACCACCAACTTCTGCAAC	59.726	polymorphic	Gy14
SSR01881	AGTGCATATTGCAAGCGACA	60.432	TAGGCTTATCGGTTGGGTTG	59.953	polymorphic	9930
SSR01892	CTCTCTCCAACAACTTCCTGC	59.076	ATCGGCAGCCATAACGTATT	59.461	monomorphic	Gy14=9930
SSR01903	CATTGTCCTGATGGGGAAAG	60.309	ACCCTTTCTCAGCGGCTATT	60.228	monomorphic	Gy14=9930
SSR01904	TCTGAGTGTTTGACGGATGG	59.676	CAATCCCTTTGAGCCAGAGA	60.331	monomorphic	Gy14=9930
SSR01922	ACAAACGAGCCAAAATCCAT	59.434	TCTTGGGTTACATGGGTTCA	58.821	polymorphic	9930
SSR01935	TCTCCTATCAGACCACCGCT	59.827	GTCTCATGCATGTTGTTGCC	60.128	monomorphic	Gy14=9930
SSR01949	AGGAAAACCGGAAGCAGAAT	60.074	TCCACAGAACAACCGTGAAA	60.128	polymorphic	9930
SSR01957	ACGGACAGGTGAGGAAGCTA	59.867	CGGTTCGGATACCTCAGAGA	60.21	polymorphic	9930
SSR01964	CAATGTTTCTCACACGAGCG	60.449	AGAGCTTTCAGAAAATGGCG	59.592	monomorphic	Gy14=9930
SSR02008	TTGTCCTGGAAATTGGTGAA	58.947	GGTGGGAAGTTTGTAAATGAGAA	59.403	polymorphic	Gy14
SSR02019	ACCTCAACCAACCACACTGG	60.872	CCAACCATAGCAATCACTTCAA	59.996	monomorphic	Gy14=9930
SSR02021	TAAACATGGCTTCCTCCTCC	59.126	CTCTCTTTTCTCACACCCACAG	58.987	polymorphic	Gy14
SSR02041	GGAGAAGCTATATTCGGGGG	59.888	ATTGGATAACTGGTGACGGC	59.82	monomorphic	Gy14=9930
SSR02042	AAAAGGGAGAGGGAAATGGA	59.875	GCAATCACTGTCCAATGTCAA	59.562	monomorphic	Gy14=9930
SSR02049	CATGGCGACTTTCCATTTTC	60.448	GGCGCATTCAAAAATCAAAT	59.913	polymorphic	Gy14
SSR02068	CCAAAACCACAACACACTCG	60.041	TCTCTAAGCTCCGTTTCACCA	60.001	polymorphic	9930
SSR02118	GCAGGTCAGCACCTTCAACT	60.453	TCAGGAGGCTTTTTAAGCGA	60.089	polymorphic	9930
SSR02127	CCATGCTATGAATTTAAGCCC	58.596	CCGTCATCGTCACACCATTA	60.39	monomorphic	Gy14=9930
SSR02132	CAATTGGTATGAGTGAAAGATAAGC	58.36	CTCTGGTCCACCCAATCCT	59.905	monomorphic	Gy14=9930
SSR02133	AAATCCAGTCTCTGTTGTATTGACT	57.507	TTGCCTCTTCTCACATTCCC	60.195	polymorphic	9930
SSR02172	TGTGTCATCCAAATGATTCGT	58.838	GCTACAAGACAACTCCTACCGC	60.323	monomorphic	Gy14=9930
SSR02199	TTCCTTGGTGGTGAATAGGC	59.933	CCCTCACACACATGCGTTAC	60.032	monomorphic	Gy14=9930
SSR02206	TTGTTAACCATTAGCCCCCA	60.181	TTGCTCAAACAATTGCAAGG	59.849	monomorphic	Gy14=9930
SSR02233	GACGAAGAGACCGGATGGTA	60.073	GGCGGTTTTTACCCAAATCT	60.184	monomorphic	Gy14=9930
SSR02244	GATCGTAGGATTGATTGGCA	58.521	TGGCACCAATTCAGATACCA	59.924	polymorphic	9930
SSR02288	TGAAGTCGATGGAATCTTTTGA	59.685	TGGGGAAAGAGCTAAGAAGAAA	59.497	monomorphic	Gy14=9930
SSR02309	TGAAATGCCTCTGCAATGAC	59.805	TCATGACTAGACACGCCAGC	60.016	polymorphic	9930
SSR02310	GGCTTCTCCAGTCCAGTCAA	60.386	CGAGGCCATGAAAGAACATT	60.074	monomorphic	Gy14=9930
SSR02322	TGATGAAGGATGGGTTTGGT	60.173	TCAAATTTATACCCGAAATAAGCA	59.012	polymorphic	9930
SSR02362	GAGAGATTTGGCATTGGGAA	60.014	TTTCACTTGCACAGATCAGAGA	58.65	monomorphic	Gy14=9930
SSR02384	AAAAATCCGACAAATCGTGC	59.945	GGTCAAATGTTGCCTTTTGC	60.49	polymorphic	9930
SSR02385	CGCTCTCTCTCCACTTTTGG	60.126	AAAAGTGACCGTTGGAGTGC	60.156	monomorphic	Gy14=9930
SSR02398	GAGACGGATTAGCCCTAGCC	60.194	TCTTCAGTGGGATTTTTGGG	59.903	monomorphic	Gy14=9930
SSR02406	TCACTGAATCGAGTAGGGTCAA	59.734	TTATTACATTTGGTGGGAGGAA	58.361	monomorphic	Gy14=9930
SSR02432	GGGCCAAGAAACATCAAGAA	60.051	TTGGATTCATTTTCAAGCCAT	59.402	monomorphic	Gy14=9930
SSR02451	TCACCTCCTTCCTCACATCC	60.048	GTTCTAGAGGGAGTTCCGGG	60.067	polymorphic	9930
SSR02454	AAGTTCCCCATCTCCCAATC	60.133	CACAGCTCACAATCACATGTAAAG	59.737	monomorphic	Gy14=9930
SSR02460	CTCAGAAACCCTTCCACCAA	60.081	CTGTACCGCGAGGACAGTTT	60.312	polymorphic	9930
SSR02539	AAAAATGATCAGCTCGATGAAA	58.833	GCAAGCGCTTTCCAATCTAT	59.461	polymorphic	9930
SSR02569	CCAAACGTTTCGGTTTTGTT	59.876	GTAACCAACCTTTGGGTTCAT	57.827	monomorphic	Gy14=9930
SSR02591	CCATCACTCACACAATCCGT	59.393	AGGCTCCTTGGTTGGATTCT	60.074	polymorphic	9930
SSR02679	TTTTGGAGCTGGAAGTTAGTCA	59.017	GGAGACTGGAGAATTTGAGAGG	59.323	monomorphic	Gy14=9930
SSR02707	TACTCTCCCACATGCCCTTC	60.073	GGAAATGGGGATTTAAGGGA	59.957	monomorphic	Gy14=9930
SSR02733	TTGTTAGGTAAGCCATGCCC	59.96	TTTGCCTGAGGAAGAATCTGA	59.94	monomorphic	Gy14=9930
SSR02734	TGTTGTTGGACCCCTTCAAT	60.21	TGTCAAAGGAGGAGGTGGAG	60.229	monomorphic	Gy14=9930
SSR02736	ATGGGTGTGTTAGAAAGATTAGGA	58.164	CCAATTGATTTGGATTGGACA	60.55	monomorphic	Gy14=9930
SSR02741	TTCAAAGGTTATTATGGAACCAA	57.644	TGAAAAGTCCTTTTTGCCCTT	60.095	monomorphic	Gy14=9930
SSR02754	AGACACACTGCACAGCGAAC	60.104	CTCCACCATTACAACCCACC	60.088	monomorphic	Gy14=9930
SSR02763	GGGACCTCTGAGCTTTTTCC	60.19	AAAACGCAAATGGGTATTCG	59.832	monomorphic	Gy14=9930
SSR02764	CCAAGAACCACAAAAGTGGC	60.529	GTGAGGACGGAGATGAGAGC	59.952	monomorphic	Gy14=9930
SSR02768	TCGACTTGATACCGAAGCCT	59.836	CGGCTGGTAGAGAAGACAGC	60.156	monomorphic	Gy14=9930
SSR02769	TTGGACCAAAGCACAAAACT	58.256	GGCCCTTTGTGTTCCTTTTT	60.332	polymorphic	Gy14
SSR02771	AAGTACACCAGCACTTGGGC	60.179	CACACTCTTATGGCTTTCGTCA	60.305	polymorphic	9930
SSR02785	GCAAAAAGGCTCAGTTGGTC	59.859	AGTTTCAGGCCGGAGAAGAT	60.212	monomorphic	Gy14=9930
SSR02788	TTATGAGCATCACTGGCTGG	59.823	GCGAGTTGAAGAGGTGGAAG	59.989	monomorphic	Gy14=9930
SSR02803	ATTGCTCCCAAGCAACTTGA	60.776	ATTTCAAACCTCCAAGGCTG	59.17	monomorphic	Gy14=9930
SSR02815	CTCAACCCCTGTTAGGACGA	60.103	ACACACCGTGTCCAATGCTA	60.032	monomorphic	Gy14=9930
SSR02821	AAAATGGGAACGAAGGACAA	59.406	TCCCTCCCACCCTATTTTTC	60.124	polymorphic	9930
SSR02856	GGTTGGAGTAAGCCAAATTACA	58.188	TGGAGTGTTGACATTGTTTTCA	59.072	monomorphic	Gy14=9930
SSR02895	GAGTTGGCAAGTCACGTTGT	58.78	TTTCCCTCATTATGCCATCC	59.722	polymorphic	9930
SSR02940	GAGAGAGGGCATAGTTTTTGC	58.085	TCCTTCTCCTGTTGTGTGTGA	59.294	monomorphic	Gy14=9930
SSR03007	TTGCAAACAGGATAAATATGACAA	58.614	CTTTTTGCCCCTCCTACCTC	60.068	monomorphic	Gy14=9930
SSR03015	TCTAGGATTAATTCCACATTCACAA	58.976	TTTACCGTGGGAGAGACTGG	60.103	polymorphic	Gy14
SSR03054	GGCTATGGATTTTGCTTCTGA	59.31	CCCTTCACACTGACCCATCT	59.962	monomorphic	Gy14=9930
SSR03066	CAAAACTTAAGGACCGAAAGGA	59.641	ACATGGTTGGTTAGTGGCCT	59.333	polymorphic	9930
SSR03070	GCTAACACTACCCGCTGCTT	59.545	AACAGAAAGAGAATCGGGGG	60.434	polymorphic	Gy14
SSR03083	AAAAACTGCCAAAAGCCTAAA	58.128	TTCCATATGCATGCAAGCTC	59.799	monomorphic	Gy14=9930
SSR03087	ATGTACCCAGCAATAAGGCG	59.982	GAAAGAAATGGACATTGCCG	60.448	polymorphic	Gy14
SSR03095	TGTTGGATCCTCAAACCCAT	60.173	CAAGTAGTCGACGACCGGAT	60.134	monomorphic	Gy14=9930
SSR03147	GCAAAGCTTTAAGGTTGTTTTTG	59.4	GCAAAATGATGTGTGCTTTACC	59.523	polymorphic	9930
SSR03248	ACTCCATGAACCCATTTGGA	60.173	CCAATTCAGATCACAAGCGA	59.799	polymorphic	9930
SSR03257	TCAATTGTGGACCAAGCAAA	60.088	TTTGGTTCGTTGTCTCGTCA	60.278	monomorphic	Gy14=9930
SSR03298	CTGCTGTGGCTGTAGCTTCTT	59.834	CGGGATAGGTGCATGAATTT	59.784	monomorphic	Gy14=9930
SSR03299	AACGACACAACCAAGCACAG	59.794	TGCTTTGCCATGATGAAGTC	59.805	polymorphic	9930
SSR03309	TTGCTTTTATGCTCCTCCTGA	59.967	TCATACTCCTCCCCCTTCATT	59.775	monomorphic	Gy14=9930
SSR03337	TGAATGGGCACTTCACAGC	60.835	CATGGATCTAGGGCACAATG	58.95	monomorphic	Gy14=9930
SSR03341	TGCGAGTATTTCTGCATGTTG	59.887	TTCCTTGGGAAAGGGAAGAT	59.875	monomorphic	Gy14=9930
SSR03396	TCAACCCAACTTGGTCATCA	59.935	GGGTGTCCAAGCAACTAGTGA	60.164	monomorphic	Gy14=9930
SSR03481	TGTCTGTCCTTTTCCCTCCTT	60.096	AGAAACATGGTATGATATGTTGGA	57.464	monomorphic	Gy14=9930
SSR03482	AAACCTTGCAACTTTGAATCCT	59.177	TGTGGGATGTGCATAATTGG	60.197	monomorphic	Gy14=9930
SSR03488	AACTATCTTTTGGCCCACCA	59.429	TTCAGTGGAATGAATGATTATGCT	59.87	polymorphic	9930
SSR03514	TAGGGTCCCCTTCCCTCATA	60.643	GGGTACCCAAAAGCAAGTGA	59.971	monomorphic	Gy14=9930
SSR03527	TTGAGCACTTTGAATTATGGGA	59.586	GGCCAACCTTTGTTGTCAAT	59.836	polymorphic	9930
SSR03528	TCAACAACAAGACAACCCCA	59.976	TGGTCCCTTTTGATTTCTGG	59.903	polymorphic	9930
SSR03529	TGAATTGAATAGACACAACAATATGC	59.379	ACATGTTGGGACTCCATGTG	59.234	polymorphic	9930
SSR03593	GATGATCAAATTTACAATCTTGCC	58.929	GGCAGCCTAATTAGAATAACTCAGA	59.396	monomorphic	Gy14=9930
SSR03621	CCCAGACACTTTTACACAACCC	60.671	TTCACCAACCCGTTTTCTTC	59.948	monomorphic	Gy14=9930
SSR03674	TTAGGGCTCTGCTCCTTTCA	60.088	TAAAACGGGCAAACAGATCC	59.938	polymorphic	9930
SSR03680	AAATGAGTGCCAAAAGCCAT	59.574	CCACCGAAAGAGATCAAACAA	60.096	polymorphic	9930
SSR03705	ATATCAAAATCCGGGCACTG	59.784	ACTCATGCTTATGCTGGCCT	59.866	monomorphic	Gy14=9930
SSR03725	TGTCTCAAAGATTGCTTGTTGG	60.284	GGAGAGATGTTATCCAATTGATGTT	59.647	monomorphic	Gy14=9930
SSR03734	AAAGAGGTCACGTGAAACGG	60.149	AGAATTTGTTAATGAGATATGGTAGGT	57.065	monomorphic	Gy14=9930
SSR03758	TTCCAAATGAAACGTGGACA	59.941	CTTGCCTTCTGCAATTTTCC	59.823	monomorphic	Gy14=9930
SSR03768	GATGCTTGTGAAAACTGGGG	60.495	TTCCGTGGTTCAGTACCTTT	57.177	monomorphic	Gy14=9930
SSR03777	CAACCTAAAAGTGCCTGGGT	59.097	TGCTCCACACCATTCAGGTA	60.112	monomorphic	Gy14=9930
SSR03790	AGCTGCTTTCAGTCAACCAA	58.65	GTGCCAAAAGGGAACACATT	59.836	monomorphic	Gy14=9930
SSR03818	ATGGGTCTATGGGGGAAGAG	60.147	TCAAAATGGCAATGATGATGA	59.883	monomorphic	Gy14=9930
SSR03820	AGAGGGCAAATTGGTGAATG	59.933	TCCATCCTGTATGATTTGAGTTG	58.962	polymorphic	9930
SSR03850	TCTCGGCTCCATTTTCTCAT	59.773	CACTAAAGAACTCCCAAATCGG	59.994	monomorphic	Gy14=9930
SSR03864	TGTGAAGAATGGGAGCAGC	59.934	ATTTCGAAAATTTCTGGGCA	59.525	monomorphic	Gy14=9930
SSR03865	TTGATGCATAAAAACTAATTATGTGAA	58.294	AGCTTCTATGGCGTTGCAGT	60.044	monomorphic	Gy14=9930
SSR03876	CCCAAACAGTTTCCACAAGG	60.38	GGGAAATTGATCAGATGGCT	58.937	monomorphic	Gy14=9930
SSR03878	TCATTGAATCACCCATGGAA	59.707	TGATCCCTTTCGAACCTTTG	60.044	monomorphic	Gy14=9930
SSR03917	CCCTGCAGCTCTTCTTTGTC	60.134	TGGTTACAGAAGCAAAAGGGA	59.733	polymorphic	9930
SSR03918	TGAGGGTGAGACAACAAATCA	59.124	TGTGTTTGACAAAGGAAAGGAA	59.626	polymorphic	9930
SSR03932	CTTTTTGGGGACCCTTCATT	60.159	CACGAATGCTGCTCTAACCA	60.011	polymorphic	9930
SSR03940	GATTCTCCGGAAACGGATTT	60.265	GTCGTTTTCCGCGATTCTAC	59.713	monomorphic	Gy14=9930
SSR03943	TTTTTGGTGAAAAGGAACGTG	59.997	CACAAAGCAAAATTGAGGGAA	60.096	monomorphic	Gy14=9930
SSR03950	TCGGAGTTGAATATCCAGATTG	59.043	TAACTCACCCACCAAAACCC	59.688	monomorphic	Gy14=9930
SSR03962	ATGGAGCCCTAATCACGTTG	59.955	CCGGCCAAACCCTATAAGAG	60.802	polymorphic	Gy14
SSR04012	TCTCTTTAGAATCGGGTGCC	59.269	TGGCATTGGTAGTCGAATCA	60.073	monomorphic	Gy14=9930
SSR04059	CCCCTACATTGAAAAGCAGC	59.708	TGACTGCCATTTCCATTCAA	60.049	monomorphic	Gy14=9930
SSR04070	TGGTTGGTGCAGATTCATTG	60.517	TCTGTCCTATAAGAAGCGCCA	59.989	monomorphic	Gy14=9930
SSR04081	ATCTCGCACGATTCAAAACC	60.081	AATTCACTGCGAGCTTGCTT	60.162	monomorphic	Gy14=9930
SSR04091	CCCAAATTCCCCTCTCTCTC	60.008	TTGGTTTGCAATAAGGCTTTTA	58.846	monomorphic	Gy14=9930
SSR04122	GCCAGGATCAGAAGACGAAG	59.95	CTCTTCTCTCTCCCCGGACT	59.945	polymorphic	9930
SSR04183	AGCTTCTTATGCACGGTTCC	59.34	GGGTGGGGATTGTACTCCTT	60.052	monomorphic	Gy14=9930
SSR04195	TCTTTGTTCAACTGTCATTTTCC	58.276	GGGGGAAAAGGAAGGAATTT	60.465	polymorphic	9930
SSR04202	GCCATGCAAAAAGGCATAAT	59.935	TTGTAATGTTTGAAAAGGGGG	58.839	monomorphic	Gy14=9930
SSR04241	GGAGCATGAAGCACAATGAA	59.805	TGGACTTCTAACTCCCCCTTT	59.088	polymorphic	9930
SSR04245	TGCTTCTGGGGAAATGACTT	59.67	GCAATTCCCGGACGTATATTT	60.055	polymorphic	9930
SSR04251	TGGGTATGCCAGCATAATTG	59.401	CACTGCCATCATCAAATCTCA	59.664	monomorphic	Gy14=9930
SSR04278	GAGGGAAGAAAATTGAAAGCAA	59.716	CCGATAGTGTCAGCCCACTT	60.134	polymorphic	9930
SSR04304	TCGAGACCCATCTTCTTCTCA	59.935	CCATATTTGCGGATCCATGT	60.553	polymorphic	9930
SSR04305	TTCTCTCTCTCTCTTCTCTCCAGC	60.041	CTCCAGAAAAAGCAACTCCG	59.986	polymorphic	Gy14
SSR04314	CCATGGGGTTCTGTAGCTGT	59.989	TGCAGGTGTGGAGAAAAGAA	59.415	monomorphic	Gy14=9930
SSR04323	TGGTGGAAAAGAAAAAGGGA	59.518	GCTAGGGCACAAGAACGAAG	60.015	monomorphic	Gy14=9930
SSR04449	CTGCTTCTCATCTGGGTGTG	59.415	GCGTAAACCCCCTTTTCTTC	59.945	polymorphic	9930
SSR04488	TCAATCTGGAGAGTGGGACC	60.048	AAACAGGGTTGCGAAAAAGA	59.724	polymorphic	9930
SSR04494	CATGTGAACGTGGAGAATGG	59.96	GGGAATCCCATGAGTTTGACT	60.183	monomorphic	Gy14=9930
SSR04530	CCTCTAGACTGAAAAAGAGGGACA	60.279	ATTATTTGGGCCTTTGGGAA	60.489	polymorphic	9930
SSR04553	TGAAAATGCAGCTTTGATGG	59.809	TTGGATGGAAGAGGAAATTCA	59.49	monomorphic	Gy14=9930
SSR04570	AAAGGTTGCCAAAGGGAAAT	59.814	TCGCGTAAAGAAACAGAGGC	60.523	polymorphic	Gy14
SSR04584	AGGGTTGTCTTTATGGGGCT	59.827	CCACACACACACGTGGTAATC	59.785	monomorphic	Gy14=9930
SSR04610	CCAAAAGCTTTCTCAAATAATGG	59.2	CTCTGCTCTCCATTTACGCC	59.978	monomorphic	Gy14=9930
SSR04632	ACTCCGTTTGGTGGTTTTTG	59.869	TCCCAATTCCATAGCAGAGG	60.029	polymorphic	9930
SSR04637	ATCTGGTACCGCTGTTTTGC	60.14	GTGTTTGATGTACGCGGTTG	60.035	monomorphic	Gy14=9930
SSR04644	TGGACAAAAGAGTAAGATGGGG	60.345	TGGGGTTCTCATTAAGTGGC	59.933	polymorphic	9930
SSR04648	GGCTTCGTTGGATGAACACT	60.119	GTGGGTGTAATGGTGGAAGG	60.088	polymorphic	9930
SSR04649	TTTGAAATTGATGACATCCCA	58.806	ACATGGAGGAAGACAGGCAC	60.12	monomorphic	Gy14=9930
SSR04654	TTCTTTTCAACGTCGGTGGT	60.529	GAAAGCAAAGGTTGGATGAAA	59.192	polymorphic	Gy14
SSR04679	AGATATGTAGACCATCCAAAGCA	57.787	TCTTTTCATACGTGGGTCCTG	59.978	monomorphic	Gy14=9930
SSR04689	TCTCCGGCAGAAAGAAAAGA	60.066	TGCGTCTCCTTCTTCCTCAT	59.95	polymorphic	9930
SSR04704	CATTCCCTTTTCGAACCTCA	60.044	AGGCCGATTTGGAAAGAAAT	59.909	polymorphic	9930
SSR04724	CTTTTCGCATTTCTTGACCA	58.892	CCACATTTCTAAGACCATGGTAGA	59.433	polymorphic	9930
SSR04735	CAACCCCATTTTCCATTTCA	60.535	ATTCCCTTGTCAAAATGCCA	60.309	monomorphic	Gy14=9930
SSR04776	ATCACCCAATCTCTCGCTCC	61.542	GAAGGGTGAATTTTCTCCGA	59.101	monomorphic	Gy14=9930
SSR04778	GGAGAGGATTGAGCAGCAAG	60.096	TCAACGCATATCCCTCACAA	60.073	monomorphic	Gy14=9930
SSR04805	TCATGTCAAGCGAAGGAAGA	59.522	TACTGTCCGAACGTGTTCCA	60.152	monomorphic	Gy14=9930
SSR04812	TAAAATTTCCCCTCCGATCC	60.089	TTAATCAAATCCGCTGCAAA	59.286	monomorphic	Gy14=9930
SSR04816	GCCTCGCTTGCAAAGATAAA	60.476	GGGGTTTTTCCAGTCTCTCC	59.912	monomorphic	Gy14=9930
SSR04860	TATGAGTGTCGGCATTGGAA	60.073	TTGTACGGACCCCCTTCATA	60.184	monomorphic	Gy14=9930
SSR04905	GCCCTAGGCTTCGTCTTCTT	59.983	TTCTACAACTGGCCAAACCC	59.971	polymorphic	9930
SSR04910	CAACACCCATTCATTGACAAA	59.282	TCTGCAAAGCTCAGAAGCAA	60.011	monomorphic	Gy14=9930
SSR04918	TTGCGTGTGCCTGTATTTGT	60.18	CAGTTGCTGCAGTCACAACA	59.642	polymorphic	9930
SSR04928	AAAGAAAAACAGGGAGTTTTTGG	59.908	TGGAGATTTTGAGGGCTTTT	58.762	monomorphic	Gy14=9930
SSR04940	GCCCCTTCCACTGCTCTTTA	61.633	GGCATCCAATTGCTTGTTTT	59.945	polymorphic	9930
SSR04957	TTAGCAAAAACTTGGCCACC	60.11	AATCATGTCACTTGAGCACCC	59.989	polymorphic	9930
SSR04986	ATGAGTGTCGAAGGAGTGGG	60.112	CTAAACGGGGAAGGGAAGAG	60.061	monomorphic	Gy14=9930
SSR04992	TTGACCCATAGACCCACACA	59.806	AACAACCAACAGGCCAAGAG	60.149	polymorphic	9930
SSR05048	TGCCATGGATCATGTGTCTT	59.925	TCTTCATCGTCGCTCACTC	57.522	monomorphic	Gy14=9930
SSR05125	TGGCTCCTTCACATTGTTGT	59.139	TGGGAAAAAGGGTATGGAAA	59.246	polymorphic	9930
SSR05173	AAGAAGGTGGTTGTGGTTCG	60.005	AAAGCTTGGAGACGGTGTGT	59.769	monomorphic	Gy14=9930
SSR05195	ACCAGAAACCCTGCTCCTTT	60.11	AACCACGTCCTTCTGCATTC	60.119	monomorphic	Gy14=9930
SSR05224	TCGTTTGATTTTGGGTCCTC	59.91	CCACCAACGTTAGGATTCTG	58.077	polymorphic	9930
SSR05225	CCCACAGGAATTCATGGAAC	60.173	ATCGAAGGGGTTGAGGTCTT	59.935	monomorphic	Gy14=9930
SSR05241	GAGAAAGAAGGAAATGGGGG	59.875	TCCCCCATCAGAGAAAACAG	60.042	monomorphic	Gy14=9930
SSR05271	GGTACAATAGGGAGGCCCAT	60.039	AGTGGGGGATGTAATGAAGG	58.715	polymorphic	Gy14
SSR05285	AAAATGGAGTTCATGTGGGC	59.797	ATAGGCCACACTGCTTTGGT	59.621	monomorphic	Gy14=9930
SSR05294	TGGGAGGAGTTCAGTTTTGG	60.081	TTAACTGCATGCACCAATCC	59.548	polymorphic	9930
SSR05296	AAAAGTAAATGGGTCAAAAGATGC	59.8	CATGCAATCAATTGTGATGGA	60.336	polymorphic	9930
SSR05308	TCCCCTTCCTTTCTTTCCAT	59.875	GCCTGTAATGGAATCGGAGA	60.036	monomorphic	Gy14=9930
SSR05312	GCCATGGAAAAGGTTTGAGT	59.031	TCAATTATGCCCCTTATCCC	58.714	polymorphic	Gy14
SSR05377	TGTTGAAGAATTGGAATGTGTTG	59.89	AAAAGGGGTGGAAAAGTTGG	60.193	monomorphic	Gy14=9930
SSR05420	CACAACACGACACCCATCTC	60.005	CACCCACCAAAATAGAGGGA	59.784	monomorphic	Gy14=9930
SSR05486	AAATCGAGAATTTTGGAGTTTAGA	57.655	TTAGTCCGCATCTTTTCGCT	59.982	polymorphic	9930
SSR05492	GCAACCATTCTTTACTGTGCC	59.629	AGGGCATTTCAAGACAAACC	59.031	polymorphic	Gy14
SSR05561	GAGGGAGTAGAGTCTGATGAGCA	60.031	AAAAGGCTCACTGGGTAACG	59.238	polymorphic	Gy14
SSR05568	CGCTCTCCCTCAACATTCTC	59.95	TGCTAACTGCACAAACTCGG	60.05	monomorphic	Gy14=9930
SSR05582	TTCGAGTGAACTGAGGAGGAA	59.974	CTCTGTCCGTGATTAGCGGT	60.277	monomorphic	Gy14=9930
SSR05625	GTTTGGTATGCTGGGACGTT	59.859	CCAACGCATGGTGTACAATC	59.847	monomorphic	Gy14=9930
SSR05678	ATTTGAGGGCATTGGATGAA	60.274	TGCACTTCCACCAACTTACTTT	58.814	polymorphic	9930
SSR05682	TGAAGGTTTTTCTCCAGCGT	59.853	ATTCGCTCACTTCCGAAAAG	59.452	polymorphic	9930
SSR05695	CACTCTTGTGGAATCCTTCCT	58.241	AGAACCAAGACGGCAATGAC	60.119	monomorphic	Gy14=9930
SSR05700	ACGCAATATGTTTGGTGGGT	60.118	GGATCGGAGGGTTTTGATTT	60.131	monomorphic	Gy14=9930
SSR05709	AAGGAGGAGGAGGAGGAGTG	59.801	TCAAAGTGGTGGTGAAGTTCC	59.997	monomorphic	Gy14=9930
SSR05723	TGGCTTTTCTGTCACGTCC	59.822	TCCATGGTACAACAAGAATCACA	60.277	polymorphic	9930
SSR05748	TGTGGCCTGTGCTAAAATGA	60.257	TTTGGAAAAGCTAAAGCCCA	59.826	polymorphic	Gy14
SSR05758	GGAAGCTTCATTTGGGTCTATG	59.966	GGTTGAGAGGAGGAGGATGA	59.18	monomorphic	Gy14=9930
SSR05787	TTAGAAGTCGCCGCTCTTTC	59.73	TACGGTTTGTGGTGATCTGG	59.415	monomorphic	Gy14=9930
SSR05817	CAAAGGCAGAAGCAAAAACA	59.083	GAGGGAGATGAGGTTTAGACGA	59.713	polymorphic	9930
SSR05819	AGATGCCAACTGATCTGCCT	59.834	CCAACCACGGTAGTTTCGAG	60.541	polymorphic	9930
SSR05821	TTCTTGCCATGGCTTTCTTT	59.823	TCATCACCACCCAACAAAAA	59.792	monomorphic	Gy14=9930
SSR05830	TTTCGTTGTGCTCAGTGGAG	60.025	ACACCTTTCTTTCACCCCCT	59.834	monomorphic	Gy14=9930
SSR05889	AGCAGCTCGTTTAGTCCCAG	59.639	GTGGCAAGGTTACCGTTGTT	59.898	monomorphic	Gy14=9930
SSR05899	TAAGAGCAAAAATCCCACGC	60.209	AGCTCAATCAACGTCAAGAGAA	59.125	polymorphic	9930
SSR05915	CATCCATGGGACATCAACAG	59.762	GATTGCTGTGGTGATGCTTG	60.272	monomorphic	Gy14=9930
SSR05920	ATAGCGAAGGAGCGAACAAA	59.982	ACCCAGATCTCGCCCTCTAT	60.059	monomorphic	Gy14=9930
SSR05972	AGGATGTTTGGCCCTAAGGT	59.827	TCCTTTATTTTCTTTGCACGC	59.376	monomorphic	Gy14=9930
SSR05975	TTTTGCCTTGTTGTAGAACCTT	57.991	CACTCTCTTTCCACGCAACA	60.025	monomorphic	Gy14=9930
SSR05983	GCAGTGCCGACAACAGACTA	60.056	AAAACGCCAGTTTTACCTTTCA	60.037	polymorphic	9930
SSR06001	GGGAGACAAGAAAGCGTGAT	59.288	GGACACCGCCAAAAATAAGA	59.938	monomorphic	Gy14=9930
SSR06011	AGGGTCCAACTCAAACTCAAA	58.682	GCCCACCCTTAACATCTTACC	59.717	polymorphic	Gy14
SSR06012	TGGGACTCTATTGTGGGTTGA	60.36	TTCATGATTGGGCTGAAATG	59.474	monomorphic	Gy14=9930
SSR06057	GTTCGTGACTCACCAGACCC	60.573	TCCTGAATTTTGGGAATTGG	59.733	monomorphic	Gy14=9930
SSR06153	AAAATCTCACACTTATGCAGGAAA	59.227	GATTTCATATGTCGTTCTAACGGT	58.529	polymorphic	9930
SSR06169	GCCATCTAATTCCAAGCCAA	60.038	CTTTGATTTGGCGGTTCCTA	60.067	monomorphic	Gy14=9930
SSR06200	AGCAAATGGATGGATCATCAG	59.909	TGCCTTGAAAATTGCATCTG	59.809	monomorphic	Gy14=9930
SSR06249	GAAAATCACCGATACACGCC	60.339	TATCAAGGATCGGTTGCCTC	60.036	monomorphic	Gy14=9930
SSR06270	GGATGGAAGCAAACAGAGGA	60.195	TGTTGCTTCATTCTCAACGC	59.995	monomorphic	Gy14=9930
SSR06303	AGCTCTCAACAACGAAGGGA	59.989	TGACTTTCTTGATGGTACCGC	60.125	polymorphic	9930
SSR06347	TATGGGCCCAGTCCATCATA	61.081	CCCAAATCTGACCTTCCCTT	60.298	monomorphic	Gy14=9930
SSR06467	CGTTGGATATGGAAACATTGG	60.06	CGTTGGTTTCTTACACGCAA	59.769	monomorphic	Gy14=9930
SSR06514	AAAGCAGAAAGGAGGAGGCT	59.599	CCTTTTCCACATTCCAGAGC	59.67	monomorphic	Gy14=9930
SSR06521	ATGGCCTACTTTGATCGGTG	59.955	ATCTCCATTGGGGTTGTGAT	59.068	polymorphic	9930
SSR06534	CATAAAACGGACGTTTCAAAAA	59.063	TTTCTTGGAATAGGTGCAATGA	59.586	polymorphic	9930
SSR06545	GGGTTTACTCTTGGTCCTTTATG	58.153	GCACCACCAAACTTATTTAATGC	59.8	monomorphic	Gy14=9930
SSR06609	TCTAATGGAAACCCTCTCCG	59.122	GAGACGGAATCGGAATCAAA	60.014	monomorphic	Gy14=9930
SSR06632	TCAGATGTTGATTGGCTCTCA	59.384	AGGGCCAACATTAAAGGGTC	60.187	monomorphic	Gy14=9930
SSR06642	GGCTGCTCCAACCATAACAG	60.657	GCCACCAGCTCAAGAAGAAC	59.997	monomorphic	Gy14=9930
SSR06650	GCCCCCATGTTGTTGTTATC	60.059	CAAAGCAAAGCAGCAAAGAA	59.368	polymorphic	9930
SSR06653	AAAGTTGGAAGGGTTGTGGTT	59.759	CTCTCTCGCGGATGTTTTGT	60.397	monomorphic	Gy14=9930
SSR06660	GATCGTTGCAAAACTCACGA	59.847	CGATTGACAGTTCGCTGAAA	59.988	polymorphic	9930
SSR06691	TGACCAAATGTAATGCAGAATC	57.632	AAATACCTAGCATGAAATTGATCG	58.656	polymorphic	9930
SSR06712	GCACAATTGGTTATTGAAGCG	60.502	CAAAATGCATGTGTTGAGCA	59.28	monomorphic	Gy14=9930
SSR06731	TCAAGATTTGGTGACGGAGTT	59.583	TGCCAAGTAGAAGCAAAATCAA	59.89	polymorphic	9930
SSR06786	TCATTTGCCAATCTTGCATC	59.628	CTCTCGCCTCTCATGCTTTT	59.717	monomorphic	Gy14=9930
SSR06823	TGATGATATTGGGCACTCACTT	59.457	GACCCACATGCATGAGAAAA	59.502	monomorphic	Gy14=9930
SSR06825	CGAGGGAGAGATGGAGACAA	60.34	GTCCATCGGCCAACAATAAA	60.701	monomorphic	Gy14=9930
SSR06947	TGAAGCCAAAATTAAGATAAGAAAA	57.804	TCGCCGACTTGTTATTCTCC	60.214	polymorphic	9930
SSR06965	TGTTGGTTAAGGTTAGGGGG	58.807	GCACAAGAAATTGAATATCACTAAGA	58.076	monomorphic	Gy14=9930
SSR06994	CCAAAAGAAAGCCAACTCCA	60.22	CGACAATCCCTCAAATTGCT	60.074	monomorphic	Gy14=9930
SSR06999	TAGAAGAGTGGGGTGTTGGG	59.959	TAATTCCCCCTTTCAAACCC	59.992	polymorphic	9930
SSR07085	CATCAGCCCTCAGACAGACA	59.98	AGTGGAGGCTACTCCTGCTG	59.622	monomorphic	Gy14=9930
SSR07088	ATGCACTTTTGCTCATCGGT	60.667	GGAGGGAGGGAGAAAAGAGA	59.749	monomorphic	Gy14=9930
SSR07100	CACACCATTTACGGTTATGGG	59.982	CATTTGGTTCAGAAAGGGGA	59.903	polymorphic	9930
SSR07131	TTCTCATGCTTCCTACCGCT	59.978	TTCTATTGGAGGGCTGGTTG	60.066	polymorphic	9930
SSR07137	TTGCATCGTTTGGGTTATGA	59.93	TGCAGGAACAGGCTTCAGTA	59.591	polymorphic	9930
SSR07183	TGAAGTCCACACAAATCGGA	60.088	AAAAAGTTAAAGAATCGATGGAAGTC	59.524	monomorphic	Gy14=9930
SSR07203	ATCCCTTGCTCCCTTCATCT	60.037	AGAGCGAGCTCTGTCGAGTC	60.041	monomorphic	Gy14=9930
SSR07216	CTAGTGGGTTTACCCTCGCA	60.125	CCGTTCAGAAGGAACAGAGC	59.989	polymorphic	9930
SSR07220	CCATTGTCTCTTCCTTCGAAAA	60.584	CATCTGTTGTGGAGGCATTG	60.112	polymorphic	9930
SSR07248	CGATTGGAAAATATCGGCAC	60.289	CGAATCGCCTTCAGTTCTTT	59.452	polymorphic	Gy14
SSR07249	TTGTGATCGAGATGAATTCCC	59.886	TTCTCCTTCCCCTTCACCTT	60.045	monomorphic	Gy14=9930
SSR07269	TTGATTCTACCATAGGACCTTCG	59.51	GGGGAGATAGGGGAGATGAA	60.228	monomorphic	Gy14=9930
SSR07278	ATCGCCATGGATTTCATCTC	59.861	CCACTCTTCGAGTACCGCTC	60.012	monomorphic	Gy14=9930
SSR07284	CTGCAGAATGTTTTGAGGCA	59.988	CCAACCTTGGAGGTGTTGAT	59.82	monomorphic	Gy14=9930
SSR07291	CCAAGGAGAAAGAAGGGCTC	60.319	AATCCAATCCAAAATGCACC	59.628	monomorphic	Gy14=9930
SSR07332	GAAACACCCTTTTGTGAGGG	59.425	CAATGTTGGTGATTCATTACAGG	59.257	monomorphic	Gy14=9930
SSR07363	GAGAGATTGAAAAATTGGAGCAA	59.729	TGAAGTGAACAGAGACACAGCA	59.666	polymorphic	9930
SSR07405	TGGCGTTTCCTTCACTCTCT	59.989	CGTCAGTGGGTGGTGTTGTA	60.477	polymorphic	9930
SSR07461	AAGGGCGAACTTCTGAAACA	59.853	TCAAAAACCCTCCACACTCA	59.109	monomorphic	Gy14=9930
SSR07471	GGGAAGAAGGAGAAAGTGGG	60.045	TCTTGCTTTGGTGCGTACAG	60.05	polymorphic	9930
SSR07473	CGAGTGTGGACATTTTAGAGGG	60.894	TTGACTTTCCTCATTCTTTTAATGC	60.022	polymorphic	9930
SSR07502	GGGAAAAATAAAAGCGCCAT	60.274	CAAGAATCCGAAGGGTTTCA	60.044	monomorphic	Gy14=9930
SSR07513	GGAGCCATTGAAGAACAAGC	59.82	AAAAGGTCCAACCCAAAACC	60.068	polymorphic	9930
SSR07523	CTCTCCGCCACTTGTACTCC	59.867	GGAGAAGAGCAGCAAAGCTC	59.459	polymorphic	Gy14
SSR07550	CTCCAGTTTCCCCATTTCAA	59.903	GGGGTTTCAACAAAGGAACA	59.807	polymorphic	Gy14
SSR07559	TTTTTGTTTTTGTTCCCATGC	59.84	CATGTCGAATGGCGAGTATG	60.096	monomorphic	Gy14=9930
SSR07561	CGTCAAGCAGACAATTGAGC	59.596	TATGGGGCCTGTGAGTTACC	59.813	polymorphic	9930
SSR07571	CTCTCCCTTCCACCAACAAA	60.081	ACATCGAGCATAAACGGAGG	60.096	monomorphic	Gy14=9930
SSR07581	TTGAGAAGTGCTTCCCTACACA	59.914	ATTGATTGCCACCACTCACA	59.967	polymorphic	Gy14
SSR07597	CCAGCAATAATCGGGTTCAC	60.331	AGGAAACCCCCACGATCTAA	60.683	polymorphic	9930
SSR07627	ATGGGATTGAACAACAAGCA	58.976	AAATGGAAGGTCACGTGGAG	59.966	polymorphic	Gy14
SSR07680	TGGTGACCAAGCTGAGACAG	60.022	CAATGCATCAGGATTCACGA	60.631	monomorphic	Gy14=9930
SSR07706	AACAGAAGTAACCCACCCCC	60.088	TCTGGGTTTGGAGAATCGTC	60.05	monomorphic	Gy14=9930
SSR07732	GATTGGAAGTTTCCCCCATT	59.996	TCACGGATCCATCTTCTTCC	60.011	polymorphic	9930
SSR07739	AAACTCACCGTATTGCCAGC	60.14	GTGTTCGTGGCATTTGTGTC	60.016	monomorphic	Gy14=9930
SSR07747	GATGCACTGTTGGGATTCAA	59.502	TTTTTGCCAATTCACAGAGAT	57.351	polymorphic	9930
SSR07782	GGGTTCGAGAAGTTGGTTGA	60.088	AAAGCTCTGCATCCACCATT	59.7	monomorphic	Gy14=9930
SSR07788	TGAATACACATCTCGCAGACC	58.739	AAGACCTTTGACGAACTGTGG	59.243	monomorphic	Gy14=9930
SSR10015	TCAAAAGATAAGCCAACCGAA	59.707	CAAATTACACAACCGTGACAAA	58.514	polymorphic	9930
SSR10018	CTTTTGTTCTTGTGGAATGTGA	57.786	ATTTGGGGATGGAGAGGTTC	60.133	polymorphic	Gy14
SSR10064	AGCAAGAAGGGGAGAGGAAG	59.95	ATTCATAGCAACCCCACCAC	59.676	monomorphic	Gy14=9930
SSR10066	CCATCAGAACTGTCCATCCG	61.487	TTCTGACTGCACAACCAACC	59.726	polymorphic	9930
SSR10188	GGTCCTTTTGCAGTGAGCTT	59.478	GCAAACATGTCAACTGTCCG	60.16	monomorphic	Gy14=9930
SSR10260	CCACGTTACACGGTCATTTG	59.881	CTTCTTTCTAGGGACCGCCT	59.842	monomorphic	Gy14=9930
SSR10348	TCAATTCCGATTCCATTTCC	59.699	AATTTGGTCCAACCCAACCT	60.455	monomorphic	Gy14=9930
SSR10357	AAGAAGTATGCGAGGTAAGGGA	59.286	GCCAAGAAGTAAGAAGTGGTTGA	59.812	polymorphic	9930
SSR10449	CACAATTTCCTCCGCTGTTT	60.11	CCTTTTCAGCTTCTTCTAATTTCTC	58.429	polymorphic	9930
SSR10464	CTTTTGGTCTCAAGGTGCAAG	59.899	GAAAGCCTAATAGGGAGAAAAGG	58.881	monomorphic	Gy14=9930
SSR10466	TGTTGTGAGCGGTTGTGATT	60.16	CTGATGCTCACACGTGTCCT	59.897	monomorphic	Gy14=9930
SSR10476	ACAATGTTGAGTGGGTGGTT	57.74	TGGTTCACTGATGATGACCTG	59.535	polymorphic	9930
SSR10542	CTCAAAAGAAGGCAATGAACA	58.013	GGCCACAGTCCTTGAATCTG	60.656	monomorphic	Gy14=9930
SSR10656	TTGAAGATATATGGATTGATTGTTTGA	59.994	GGACACAACATCGTGCTACC	59.014	polymorphic	9930
SSR10688	TCCTAATTTAAATATTGTGGAAAGCA	59.405	TTTTGGAAGCAAAACACATCC	59.967	polymorphic	9930
SSR10697	TTCTTGGGGAACAGAAATGC	60.051	TGCCACTGTAGGATGGTCAA	60.112	polymorphic	Gy14
SSR10720	TGGGTATTGGGAACTGGTTT	59.146	CATCCAACCAACCCAAAGTT	59.688	monomorphic	Gy14=9930
SSR10721	AGGTAGAGCCATCCCATTTG	59.006	TTCACAGGGATTTGAGGACA	59.059	monomorphic	Gy14=9930
SSR10740	TCATGCAATGATGGCAAAAT	59.898	TGGTAGAAATAAGAGTAAAGATTTGGA	58.105	polymorphic	9930
SSR10783	TGGGAAAATGGGAGTTTCAA	60.28	CGAACCACCAGTATTGGACC	60.232	polymorphic	9930
SSR10792	TGTTGTGGTTTGTCATGTTGG	60.308	GGGAAGTTTGGCATGTCATT	59.797	monomorphic	Gy14=9930
SSR10795	CATCAAAATACCTCCATCTCCA	58.903	GCATGAATAGCATGGGGTTT	59.791	monomorphic	Gy14=9930
SSR10908	GGAAGTGGTTGAGATATGGAAA	58.046	AACATCCATGGAAATTTTCTTTTT	59.211	polymorphic	9930
SSR10942	TCTTTTCTTTTTCTTCTTTCTTTTTGA	59.556	AGCCGAGACGATTCATCTTT	58.889	polymorphic	9930
SSR10953	TGCAAATACAGGGATTGTCTTC	59.091	TGAAACCATTAATCACATGCAA	58.936	polymorphic	9930
SSR11033	TTCCATCCTTGTATGAATTAATGG	59.152	CGCTCCTTCTGTTTAGGTGAG	59.132	polymorphic	9930
SSR11043	AGGTACGAAACAACGGCAAT	59.499	TCGCACTCACTCTTTACCGA	59.591	monomorphic	Gy14=9930
SSR11048	TGAAACCCAAAATACCTTTTCCT	60.095	AAGAGGTCGTGAGGGGAAAT	59.935	polymorphic	9930
SSR11074	GCATGAACATGTGTATGTGCG	61.016	CGTTGTGCAAGCATACCTGT	59.788	monomorphic	Gy14=9930
SSR11128	CCAAAATCAATTAAGAAAAGATAGAAA	57.747	GCGTGGATGAATAAATACTCAAA	58.212	polymorphic	9930
SSR11185	GAAACCAAGAATCAGTTGGCA	60.103	TTTGTATGTAGCAACAAAGGGC	59.188	polymorphic	9930
SSR11264	CAATGAGTTAAAAGCCACCACA	60.032	TGCCCCATTTGTCTCTTTTT	59.546	monomorphic	Gy14=9930
SSR11280	TGATCCGAAGAATAAACCGC	60.038	GGGAGGGCAGTAGAAGAAGG	60.204	monomorphic	Gy14=9930
SSR11343	GTGGGGTTGCTTTTGGATAA	59.801	CAATGGTTGCTTTGCTTCAA	59.849	polymorphic	9930
SSR11355	AATTGGGTAAGTGGAGCCAA	59.429	CCCCAAGAAACAAGAATCCA	59.903	polymorphic	9930
SSR11468	CCGTTTCACCGCTCATTTTA	60.989	TCACAAGTGGCCAAAACAAA	60.127	monomorphic	Gy14=9930
SSR11512	CCAAAAATCTTGCATTTTTAGATCA	60.646	GGGTAATTCCCCATTGGTCA	61.688	monomorphic	Gy14=9930
SSR11556	TTTCCTGGTTCAAGGGTTTG	59.942	CCCATCACTGGTCTGCTTCT	60.261	polymorphic	9930
SSR11561	GCTTTTTGCATTGCTTGCTA	59.24	TATGGGATGTGGATGTGGTT	58.489	monomorphic	Gy14=9930
SSR11591	AATCCCCACTTGTTGGTTTG	59.688	GGAGTGGGAGATGCATGTTT	59.934	monomorphic	Gy14=9930
SSR11610	ACCAAACCCAAACCCAAAAC	60.846	AGATCCAAGGAAAGGAAGGA	57.77	polymorphic	Gy14
SSR11623	AAAATTATTTGCACGTCATCTTCA	59.91	TTTGTGCTTTTAAAATTGAATTATGC	59.841	polymorphic	Gy14
SSR11632	AATGCCTCCTGCCTACTGTC	59.313	TGTGAATTGTTTATTTTCATTTTCA	57.766	polymorphic	9930
SSR11633	AATGAGATAACATATGGATTTGTATGA	57.215	CACCGAACTGAAGTGTGCAG	60.5	monomorphic	Gy14=9930
SSR11654	AGACCCTTTCCAGGAACCAT	59.795	CAGAGGTGTCTAAGCTCCCG	60.005	monomorphic	Gy14=9930
SSR11663	TTCATCCCCACTCTTGTTTTG	59.956	GTCGGTTGTGGGTTTTGTTT	59.734	monomorphic	Gy14=9930
SSR11711	CATGCACACGTCCCTTTCTA	59.716	ACCTTCCTTGGATCTGCCTT	60.074	monomorphic	Gy14=9930
SSR11741	GTCCCCTCCATTGACAAAGA	59.903	GAGCCCCTGTACGATGTGAT	59.957	polymorphic	9930
SSR11798	TCCAAGCAAGTTCAATGCAA	60.379	CCCATTTTTCCTCTCCATTTC	59.764	polymorphic	9930
SSR11820	ACGACGCCGTATTTGCTTAG	60.285	AAGCTCGTTCATTATTACCCAA	57.848	polymorphic	9930
SSR11858	CCCTTCTCTCTCCTTCAATCC	59.266	GTTTGCATGGTGAAATGTGG	59.823	monomorphic	Gy14=9930
SSR11936	GGTTTGACGTCGGAAAGTGT	60.012	GAGAAAGGAAAAAGGAGGAAGAA	59.391	polymorphic	9930
SSR11952	CGAAAGGGAAAGCTGTTCAA	60.357	ATCCCATTCTCTCCTTCGGT	59.896	monomorphic	Gy14=9930
SSR11969	GGGTCATACCCAAAAGGGAG	60.549	TGCTTTAGCCGACAACTCAA	59.609	polymorphic	9930
SSR11985	GCTGCATTTCATTTAACGCTT	59.402	TGGTCCATCCTCACCAATTT	60.173	polymorphic	9930
SSR12013	CGCACCTTGAGGAATCAAAT	60.074	GTTCGTGACTTGGAGGGAAA	60.088	monomorphic	Gy14=9930
SSR12016	CTTAAAACGCGCGTCCTCT	60.528	GCAAATTTGAGGAGAAAGGAAA	59.716	polymorphic	Gy14
SSR12032	GGGGGTTTGAATTGAATGTG	60.029	CTCTTCTTTCCCCCTTTGCT	59.821	monomorphic	Gy14=9930
SSR12055	AATTCATTGTCCAACCATTCG	59.677	GAAGCCGAGCTTCATGATTT	59.415	monomorphic	Gy14=9930
SSR12070	TTGGGAATGAATTGTTGAAGG	59.787	ACGCCGCTTTAAATGCTCTA	60.006	polymorphic	9930
SSR12180	ACGTCCTCCTCTTTGGGTTT	59.972	AAAGGAAAAATGAGGTGGGG	60.159	polymorphic	9930
SSR12207	CGTGTCTACGAACTATGCGG	59.366	TGCAGTTCTCGAGCTTTCATT	60.147	monomorphic	Gy14=9930
SSR12222	GAAAATCTTGCCACTCAGCC	59.82	TTGTCAATTTCCCTTCTCCG	60.044	polymorphic	9930
SSR12227	GGCATCGGTGAGTACCAACT	59.997	TTTCTCCTCCTTGGCCATAA	59.64	monomorphic	Gy14=9930
SSR12331	TCGAACACAGGGAATTGATG	59.496	CACTTTGTCTACCTCCTCATGTTC	59.212	polymorphic	9930
SSR12497	AACGCCTTTCGTTAGCTTCA	60.018	GCCGGAAATAGGGTATGGTT	60.041	monomorphic	Gy14=9930
SSR12555	CTCCTATCGGTCTATGAATGTGA	58.226	GCTCTCACCATTTTGACTAATGC	60.15	polymorphic	9930
SSR12585	TCATCGCTTTATCTTCGGCT	59.945	TCCATAGCAGTTCCCAATGTC	59.947	monomorphic	Gy14=9930
SSR12664	CAAATTAGAGGAAGTTGCCCA	59.211	CTGTCTGTAAGTGGTGCCGA	59.897	monomorphic	Gy14=9930
SSR12699	CATGTGTATTTGGCACCTTCTT	59.02	ATCACCTCAAAGCACCATCC	59.934	polymorphic	9930
SSR12752	AATCAACAACATGATTACATTTCTTT	57.321	ATCAACCACCAACCCAAACA	61.055	polymorphic	9930
SSR12763	AAACCCTTCCAATCTTTTCCA	59.801	AGACAAATCTGGTTGAGCTGG	59.343	polymorphic	9930
SSR12809	TGGCGTTGAGTGAGAAATCA	60.39	ACAACTCCAATGTTGCCTCC	59.973	polymorphic	9930
SSR12810	TTCCCACAAAACAAATCTTGG	59.825	TTTTGGAGAGAAAAGGTTGGA	58.796	polymorphic	Gy14
SSR12834	CAAAGAGGCCAATTCTCCAG	59.807	TGGTGGAAGATCAAAGAGGC	60.195	polymorphic	9930
SSR12839	ATTTGATCGTTGTCTTGGGC	59.939	CATCAATCAACTCTCTAAGAAAGGAA	59.38	monomorphic	Gy14=9930
SSR12944	AAGTTTATATTACAGTTGCAACAACCA	59.409	TGCACATGTTTAATGGTCCAA	59.841	polymorphic	9930
SSR12975	TTCCGGGAATCTGGAGAAAT	60.767	CCCTCCATTGCTATCCGTAA	59.916	monomorphic	Gy14=9930
SSR12985	CCTTGCGAGTGGCATAGAAT	60.235	GGAAACGTGAATGGGAGAGA	60.05	monomorphic	Gy14=9930
SSR12994	TCATCCTGCAATGCAAAGAC	59.805	ACCGTGGATCTTAAGCCAGA	59.694	polymorphic	9930
SSR12996	TTCTCTCTGACCTTGAAAACAATG	59.799	AGCCCATTATCCCACCATCT	60.546	polymorphic	9930
SSR13004	GGGATACCACCATGGTTAGAAG	59.593	GAGTTATTTGAGGTTGGTTTCTCT	57.152	polymorphic	9930
SSR13006	TGGACGACAAGATCGTGAGA	60.402	TGGGTCTCAGGTTGGAATGT	60.363	polymorphic	9930
SSR13062	TAACGGAGAGATCAGAGGCG	60.495	TCCCTCACCACCATTTTCTC	59.903	monomorphic	Gy14=9930
SSR13086	TGTCCTCGTCAACTGATTGC	59.837	TTTGTCTGTCTCCCTCCCAC	60.088	polymorphic	9930
SSR13088	TTGATTTAGAGGATGGCCCC	61.146	ATTAAACCGCCCAACATGAA	60.188	polymorphic	9930
SSR13105	AAAAGGGAGGTTAGGGGGTT	60.048	TCCATTGGTAATAGCTGGGTTT	59.737	monomorphic	Gy14=9930
SSR13109	TTTTTCTCCTCGTAAACACATTT	57.104	CGTCTTTTCTACTCTTTGGGGA	59.757	polymorphic	9930
SSR13115	ATTGCTGTTGTTGGTGGTGA	60.008	TTTCCCTGGAGGAGGAAACT	60.045	monomorphic	Gy14=9930
SSR13131	AAAGCAGAGTATGGCATGGG	60.096	AAAAGCCAAAGAACCCAACA	59.587	monomorphic	Gy14=9930
SSR13163	TTGGTTCTATGATAATTCAAAAGAAGA	58.78	CAAAAGAAGACGCATTCAAGG	59.869	polymorphic	9930
SSR13185	AACAGGGAAATTGTTATGAATAGAA	57.388	CGATAGGAACTCGGCCAATA	60.053	polymorphic	9930
SSR13195	AGCAAGCTTTGATATGGAGGA	58.941	CTTTCCTTAGGTCAAGGCCC	60.068	polymorphic	9930
SSR13198	GGAAGGAAAATCGAAACTTGC	60.068	GAAACAAACCGACACAAAAGG	59.503	polymorphic	Gy14
SSR13207	GAACTTTGATCCTCCCTCCC	59.874	TGACAGAGAAAGTGGAAATTTATGA	59.215	polymorphic	9930
SSR13251	GGTCAATCCAAAAGAGAAAGCA	60.593	ATCAACACCATTGACGACCA	59.812	polymorphic	Gy14
SSR13257	TGGTCGTTAGTGGGAAAAGG	59.964	AACAAGGAGGAGCATGAGGA	59.803	monomorphic	Gy14=9930
SSR13262	CAAAAATAAACAAATGAAAACATCG	58.961	CACTCTTTCTCCCCCATCAA	60.042	polymorphic	9930
SSR13275	CACCTTGTTTCGCACGAGTA	59.904	GGAAAGGGACCACAAATTCA	59.767	polymorphic	9930
SSR13286	CAACTATCTCGATTGATACAAAATCT	57.196	CGTGGGATTCAATAGTTTGCT	59.101	polymorphic	9930
SSR13292	AGACAGGGAAATCGCAGAGA	59.95	GGTTAAAGGACGTCGGGATT	60.187	monomorphic	Gy14=9930
SSR13306	GCTTTCAAAATTCACATCACCA	59.982	TTTAGGATGGAGGAGGGGTT	59.761	monomorphic	Gy14=9930
SSR13420	GGGTTTGGGTTGGTTTAGGT	59.955	CTTTCATCACACCCTCCTCC	59.505	polymorphic	9930
SSR13436	CAAATCCAAGTTTGGTGGAGA	59.956	TTGCCAAAAATCATGTGTCG	60.501	polymorphic	9930
SSR13456	ATGTGGGTGTGGAAAAATGG	60.474	TAAAGGGGCAATTTGGTGAA	60.294	monomorphic	Gy14=9930
SSR13466	AACCCCACCAATCCAGTACA	60.088	TGCGATTCCATGGGTTTAAT	60.153	polymorphic	9930
SSR13504	CATCCCTTTTCCCTTCTTCTTT	59.946	TCCATGTGGAAGAATAACCCA	60.177	polymorphic	9930
SSR13511	ACAACCACAGAAGGCACTCC	60.159	GATTGCCAGAAGGAACCAAA	60.051	polymorphic	9930
SSR13521	CGATAATCGGAAGACGGAGA	60.17	TCCCAACCACGTCCTCTAAC	59.966	monomorphic	Gy14=9930
SSR13532	AAACCCAAGAATTGTAAACCCA	59.625	TGATCCATTTCTATTCCTAACATTGA	60.095	polymorphic	9930
SSR13570	TGGAACTGTTGATCCAACTCC	59.958	TTGAGACCTCAAATCAGGGG	60.042	monomorphic	Gy14=9930
SSR13575	CCGGCCTGTTTAATAGACAAA	59.13	TTGAGGATGGAAAAAGGTGC	60.051	monomorphic	Gy14=9930
SSR13579	TAGTGCCCGTTTTCATGAGG	61.021	TGATTGGATGGGAATGAACA	59.707	monomorphic	Gy14=9930
SSR13741	TTTCGCCCATGAAATTCTTC	60.016	CAAAGAGGTTCACGTGGGTT	60.005	monomorphic	Gy14=9930
SSR13830	TCGATTCCCTCAAGTCTGCT	59.95	AATGGTAAACGCCAATCTGC	59.967	monomorphic	Gy14=9930
SSR13853	TGGGGAGACTCATTCACCAT	60.326	CTACTCTTCTGGTCTGCCGC	60.156	monomorphic	Gy14=9930
SSR13864	CTCCCTCCTTTCTCCTGCTT	59.95	AAACTTGGAAGCCCTCATCC	60.443	polymorphic	9930
SSR13884	GGATAATCCTGATTCCTGTGG	58.32	TGTGCAACTGAAAACGAAGC	60.035	monomorphic	Gy14=9930
SSR13894	CGATACTTTCATTTAAATAAGACCTCA	58.427	TCCATGGATGAATATAAGAAGCAA	59.837	polymorphic	9930
SSR13941	ATCAAAGAAGGAAGAGGGGC	59.651	AAAGCATGGAGAGTAACATCCAA	60.014	monomorphic	Gy14=9930
SSR13967	TCGAAATGGAATGAGGAAGG	60.006	TTTTGCTTTACCCCACCAAC	59.839	polymorphic	9930
SSR13974	ATGGAGTGTCAAGCAAGCAA	59.445	ATTGGGATTAGCAGCTTCCC	60.419	polymorphic	9930
SSR13990	CCAAATGCGGTGAAAAAGAT	59.938	GGGATTCTCTCTACCCCCAA	60.264	polymorphic	9930
SSR13998	TTGGTGGAATTGGAACAACA	59.792	AAGGGGAGTGATGTGTCTGG	59.962	polymorphic	9930
SSR14008	TCGTATAAAACAAAACATCCACC	57.995	TTTTCAAATAAATGATCCCAACAA	59.618	polymorphic	9930
SSR14009	TTGATAATACTGGGCGGGAG	59.916	GGCTATCGCATTAGAACACCA	60.11	monomorphic	Gy14=9930
SSR14015	AACGCACCTCAACCGTATTC	60	CCCTAAGCGAAGAAATGCAG	59.975	polymorphic	9930
SSR14026	TACCGGAGAAATCATCGAGC	60.177	TCGCTAAACTCCAACACGAA	59.464	monomorphic	Gy14=9930
SSR14054	AAAGAATGGGAAGAAAAGCCA	60.061	ACTTAGGGCATCGTATGGCA	60.49	polymorphic	9930
SSR14061	CCCAAGTTCTTGTGTTCTATGC	58.767	TGCACGTGATTTGGTTTTGT	60.011	polymorphic	9930
SSR14137	TGTTGTTGTAAACTCCCCAATTT	59.675	TTCATGGGCCTTTTGTATGG	60.692	polymorphic	9930
SSR14159	TCATGAGAAAAAGAAAGGGCA	59.809	TGGAACCAAATGCAAACAAA	59.946	monomorphic	Gy14=9930
SSR14194	TTCAAAGGAGCTCTAGTCCCC	59.835	TTTCTGGAGCTGACAAACAAA	58.54	polymorphic	9930
SSR14209	GAAATGGAAAGTTTGTAGGTGGA	59.403	CATTTTTGTAAGTTTAGCAGCCA	58.564	monomorphic	Gy14=9930
SSR14224	TTCCATCACTTCACCAACCA	59.935	CAATTACCCCATGGTTCCAG	60.044	polymorphic	9930
SSR14247	TCACATCCATTTCGGACAAA	59.9	TCACCAGTGACCTGTGAAGAA	59.294	monomorphic	Gy14=9930
SSR14268	AAAGCATGGAAGCAAAGCAC	60.395	ACAGAATGGACCAACGGAAT	59.263	monomorphic	Gy14=9930
SSR14269	GGAAATGGGAGATACACGGA	59.75	GCACTTTCCAGTTCCATGCT	60.263	polymorphic	Gy14
SSR14290	TGAAACAAAATTCGAGGTGTGA	60.514	TCACCACATTCTTTTTGGCA	60.088	polymorphic	9930
SSR14392	CACATTGTGCATGAGTGTGATT	59.495	GGCAATTTTCCAACTTTACCC	59.708	polymorphic	9930
SSR14393	GGAAAATTGCCAATATCCAAA	58.794	TCTTTGAATGAATCTTTTAGTTGAGA	57.829	polymorphic	9930
SSR14436	TTCTTTTGGCTCTAGGGACG	59.448	GACAGCAGGGGTTAAACGAG	59.734	polymorphic	9930
SSR14445	TCCATGGAAATTGAAAACCC	59.599	CGATCCTTATCGAACAGCCT	59.292	polymorphic	9930
SSR14464	CCCTGAAGGAACTTCATTGCT	60.615	GAAAAAGAAACCAAAAACCCAA	59.391	monomorphic	Gy14=9930
SSR14517	TCCCCATATGTTCTTCTCGC	60.036	AAGCTAAGGCAAACCAACCA	59.747	monomorphic	Gy14=9930
SSR14537	TGAAATCACGGAATCTCAACTG	60.11	ATGACGAAAGCGGTGAAAAA	60.617	monomorphic	Gy14=9930
SSR14554	TTCATTATTCCATGGATAGCTCAC	59.382	ACGAAATCAAAAGTTTGCGG	60.11	monomorphic	Gy14=9930
SSR14596	TTTGGCTGTGATGATTCTGG	59.648	TGGGAAACATCGTCAAAATTA	58.005	polymorphic	9930
SSR14617	CAACTCCGGTTCAAAAGTTCA	60.132	TGTCTTCAATGCCCTTTCAG	58.847	polymorphic	9930
SSR14619	GGTGGTGGAACTAGGGTTTG	59.304	GCCCTGAATTCCTTCCTTTC	60.017	monomorphic	Gy14=9930
SSR14627	GCAATGTAGATACCGTATTTTGACC	60.046	GAGGGGATGGTTGAGAAAAA	58.956	monomorphic	Gy14=9930
SSR14649	AAAACACCCAAATTTTAAGCGA	59.885	CACCATTAATTAACGATCAACCA	58.796	polymorphic	9930
SSR14652	CCAATTGAATGCACGAACAA	60.501	TCATTACATTTCCCCCATTTT	58.163	polymorphic	9930
SSR14684	TCCAATGATTAGCAGGGTCA	59.075	TCGATGCGTCTCTTCTGCTA	59.847	monomorphic	Gy14=9930
SSR14697	GGGTCAACCTACCAACCGT	59.688	CCTTACAGGGAAAACGGTGA	59.964	polymorphic	9930
SSR14725	AAATTGAGGGAGCCAAAATG	59.019	TTTATTGATACGATCAAAAGTGAAA	57.126	polymorphic	9930
SSR14733	CCCCTCAATTTCAGTGCTTT	59.17	AATTGAGGTGGGAGATCGAG	59.09	monomorphic	Gy14=9930
SSR14797	CCCTAAACCAGAAGTCACCAA	59.084	TGTGTTTGTAAATGGTAAAGTCTTCAA	60.226	monomorphic	Gy14=9930
SSR14821	TGTTTGTAATCACTGAGGAAGTGAA	60.082	TCATCTGGCATTTGTTTCCA	60.049	polymorphic	9930
SSR14861	ATTTCTTCCCCCACCAAAAC	60.032	ATGAATCCTCCTCCCAGAGC	60.563	monomorphic	Gy14=9930
SSR14876	TTTAGAAGGCAAAAATGTTGGTT	59.119	TGCTTCGTCAATGAATGAATG	59.679	polymorphic	9930
SSR14888	CCCTAACTCAAAAACTCATTTTGATA	59.098	ACCCTTCCCTTTTGGTTCTT	58.941	polymorphic	9930
SSR14927	TGAGCTGCATAAATCAATTAACAAA	60.04	CCGTCGTCAACTTCAAGGTC	60.69	monomorphic	Gy14=9930
SSR14949	CGACTTGCTCAACTCGGTCT	60.589	TCCTTCCTCCCTTCGTTAAAA	60.055	polymorphic	9930
SSR14981	GAGTGCTTGGAGTTGGGTGT	60.159	GAGTGGGAATGAGGAGGTGA	60.048	monomorphic	Gy14=9930
SSR15006	CACACAAGGTTTTAGCCACCT	59.156	TTGCCATCTTATCTCACAAGG	57.836	polymorphic	Gy14
SSR15029	CCTGCTTCCCGTTCAAATTA	60.067	TTGTTTCTCAGTCAAATAGCTTCG	59.952	polymorphic	Gy14
SSR15067	AACCACTCCCACTTGCCTAA	59.592	AAAAATATTCAAACCCAATTTTTGA	59.156	polymorphic	9930
SSR15108	CCGAAGATTTTAATGGGAGGA	60.259	CAGCCGAGACAATCAAACAA	59.84	polymorphic	Gy14
SSR15139	GGGAATTTCATCTGACGGAG	59.483	CGTTTCTGGAAGCTCGACTC	60.134	polymorphic	9930
SSR15163	GATTAAAATTTGAGAAATTATGCCA	57.854	TTGAATGATATGGTTTGTATGGAGA	59.637	monomorphic	Gy14=9930
SSR15170	TTTTCTCTTCAAGACTTGGTCC	57.58	AAAAGGCTGCTAAACAAAAGAAA	58.728	monomorphic	Gy14=9930
SSR15172	GGTGTGGGTTATTTTGGCAC	60.096	GAAGAAATCAAAGAGGGGGC	60.017	monomorphic	Gy14=9930
SSR15199	TGGGGATTGAACTGACAATG	59.343	TGGTGATTGTTTGAGGAAGG	58.541	monomorphic	Gy14=9930
SSR15309	TTTCTTTCGCCCAATCAATC	60.016	GAACCGTAGCGAGTGAGACC	59.874	monomorphic	Gy14=9930
SSR15321	TCAATGTAGGTAGAGCACCACG	60.19	TCCAATTGCTTGACCAATGA	60.049	polymorphic	Gy14
SSR15322	TGAGGTGTAGGGTGCTATCCA	60.523	CCATTCAACGTACACTACACACG	60.386	polymorphic	9930
SSR15419	ATGGCAAAGCCAAAAAGATG	60.074	TGTTGCAAATATTGCACCTTC	58.69	polymorphic	Gy14
SSR15432	TGAGAATTGGATGTGCGAAA	60.197	TTAGTTCATTGACATGGGATGAT	58.316	monomorphic	Gy14=9930
SSR15468	TCCAAATTCTAAACTCTATCAAATCA	57.626	TTCTCTTTCCATTCAACAAAGTT	57.12	polymorphic	9930
SSR15477	CTGCCATTTCTGGGTTTGAT	59.933	AATTCTTCTGGGAATGGCCT	59.903	polymorphic	9930
SSR15510	TCGTCGTCTGTTTTTCTTCAAA	59.898	CAAACAAACCTTAATGCATGG	58.084	monomorphic	Gy14=9930
SSR15515	CTCGCTACCAATCACACAAGA	58.937	GCTTCATCATAGCTCTGGAAAAC	59.411	monomorphic	Gy14=9930
SSR15516	TGAGGGTTTAAAAGAAAAAGGTG	58.765	GCCAATTCCCCAATTCTTAAT	59.18	polymorphic	9930
SSR15538	TGCTTTAAACTGCAGACCCC	60.249	AGGCTAATTGGCTATCCGCT	60.211	monomorphic	Gy14=9930
SSR15564	TGGATTGTCATCTCATTGGC	59.456	GGTGAGTGGTAATTTTATGAATTTTG	59.196	monomorphic	Gy14=9930
SSR15568	GACATTTGAATCGTTGATTGTAGC	59.91	TTGGGGATATATGAAGAAAAACA	57.592	polymorphic	9930
SSR15592	TTTGATTTCTTGTACCTAAAAAGTAGG	57.792	TGCAGTGTCATATGAAGATGGTC	60.015	polymorphic	9930
SSR15647	TGAGTTTTACTAATGCCTAAATAATGA	57.023	ACACGACGTCGAGAAAGGTT	59.769	polymorphic	9930
SSR15654	ATGAGTTTGTGTGCAGTGGG	59.597	GGTAGAGGCCCAAACATTCA	59.933	monomorphic	Gy14=9930
SSR15725	TTTTGTGTAGAGTTGACATTGAAAAA	59.207	TCAGAACGATCTCATCTCCTATTT	58.432	polymorphic	9930
SSR15737	TCCCACAACTTCAATGAGCA	60.24	TGTCGGTTCACTGTCAATCTT	58.201	monomorphic	Gy14=9930
SSR15755	GTGCCTCAGTCGGTTTTGTT	60.156	GGGAGGGGAAGGATTCAATA	60.089	monomorphic	Gy14=9930
SSR15827	AGGAGAAGAGTAGAGGGGCG	59.972	GGAATTTGAGCATGGAAAAGA	59.148	monomorphic	Gy14=9930
SSR15877	GGGAGCAGGTGAAAATCCTT	60.443	CAACCCTAAACACAACAACCC	59.248	polymorphic	9930
SSR15880	TTTTAGGAAGGCAAGGCAAG	59.469	CGGCCCCTCATTAAACAATA	59.789	monomorphic	Gy14=9930
SSR15893	ATGGGAGCTACACGTTGAGG	60.134	ATAGGCTTCCATTCCAGGGT	59.789	monomorphic	Gy14=9930
SSR15914	TTCTCCCTCTCCCGTTCTCT	60.328	GTGAGTCAAGCCGAAAGGAG	59.989	polymorphic	9930
SSR15936	AGTGAGTTTCTGCTGGGGAA	59.844	GTCCGGATGGACTGTAATGG	60.195	monomorphic	Gy14=9930
SSR15955	TTTGAGCCTTGAGGCAAAGT	59.993	GCAATTCAACGTAATGGGCT	59.967	polymorphic	9930
SSR15970	GTGCAAATGGTGGTTCCTTT	59.836	TCCGTCAGTCAATCACAAGA	57.714	monomorphic	Gy14=9930
SSR16005	CTCCACGAACCTTCCTTCAC	59.697	ATTGTTGGGCTTGGTTCAAT	59.292	polymorphic	9930
SSR16020	ACACCATTTTTCATCGAGATTT	57.606	GGGATGAGGAGCAAATGGTA	59.894	polymorphic	9930
SSR16038	TGGCAAAATATCACATTCTTGAT	58.509	TTGTTGTCATCTAATGCAATTTTTC	59.468	polymorphic	9930
SSR16056	CATCACGACCCTCTCCATCT	60.072	GGGTTTGATAGTGGAGATTATTCA	58.46	polymorphic	9930
SSR16068	TATAACCCCGTCTTCTCCCC	60.145	GGGAAACCCCTTTGACTCTC	59.912	polymorphic	Gy14
SSR16096	GCGTGCCCTTCTACTGTTTC	59.882	TCAAGCCGATTTCTCTTCGT	59.955	monomorphic	Gy14=9930
SSR16099	TGTGTTGGGTCAATCTTGGA	59.935	GACGACAAAGGAAAGAAGCG	59.993	polymorphic	9930
SSR16128	TTTTGGCTTTCCTTTAATTTTATTG	59.106	TCCATATTTTTGGAGAGAAGAAA	57.104	polymorphic	9930
SSR16144	GATGAACGTGGGTGTGTCAG	60.005	GTCGTAAGGACAGCGAGGAG	60.012	monomorphic	Gy14=9930
SSR16152	TGCAGCTTCCTCAGGTAATTC	59.467	TGCATAAACCCTTGAGGAGA	58.298	polymorphic	Gy14
SSR16160	TTCTTTCATGGAGTTTGGGG	59.903	GTCCAAGAGGATGGATGGAA	59.862	monomorphic	Gy14=9930
SSR16216	GGAAATCCGAAAAAGGCAAT	60.26	GAAACAAGGGTTTGGGTGAA	59.807	monomorphic	Gy14=9930
SSR16220	TGAAATCCACATTTTAACCCC	58.658	CGGGTAGTGTGAAAGGAAACA	60.016	polymorphic	Gy14
SSR16226	TTAAAATTCCCAACGGAAACC	60.043	TGATGGGAGAAAGGTAAACAAGA	59.987	polymorphic	9930
SSR16238	TCCGGATCTCTACCAAATGAA	59.514	TCAGAGCATAAAACCAGTGTGT	57.418	polymorphic	9930
SSR16252	GAGAGAGAGGACAAACAAGAGCA	60.181	CCAAGGGAAACAAAAGCAAG	59.719	monomorphic	Gy14=9930
SSR16301	TTCTCCCTAAAAAGAACCCAA	57.851	TTCATGGTGGGAGAGATTGA	59.009	polymorphic	9930
SSR16305	CACGAACCCCAAAAAGAAAA	59.947	CAAATCCTCTGCCCTTTCAA	60.184	polymorphic	9930
SSR16311	TGAAATCCAAAATTGAGCCC	59.878	ATATTTCCTCTCCCCTCCCC	60.465	polymorphic	9930
SSR16315	ATAGCTGCGTTGTGTTGGTG	59.788	TCACAAAGCCGAAGAAAGGT	59.853	monomorphic	Gy14=9930
SSR16346	AAGGATGCTGATTGACAGCC	60.226	TTTTCATTCCCTTCTCGACG	60.184	polymorphic	9930
SSR16390	AAAAAGGAAGTTTGGGGACA	58.527	CTTCCAATGGTGAACCACG	59.944	monomorphic	Gy14=9930
SSR16404	GGGAAATTGGGAGTGGAAAT	59.996	CGCTTCCGATTATACAAAACTAAA	58.855	monomorphic	Gy14=9930
SSR16472	CACCCACGTGCTGTAAAAAG	59.241	ACCAGTTAACACGTCAATATTTTCT	57.431	polymorphic	9930
SSR16498	TTTTGAAGTCAAATGGTTGAAAT	57.727	CCTTGAAAATCTGAACAACAACA	59.164	polymorphic	9930
SSR16500	CAAGTCTCCGCTTTTGGAAC	59.853	TTGGTACGATTGGAGGAAGC	60.074	monomorphic	Gy14=9930
SSR16562	CCCCCTTCTTCTGCTTCTTC	60.319	AGGGCACCACTCAATGTTTC	59.973	monomorphic	Gy14=9930
SSR16586	GCACATCCATGCATTGAAAC	59.939	TCGTTGATTCTCACTCGTCG	59.984	monomorphic	Gy14=9930
SSR16591	TTTTGGGTAGAAATCAAGAAACG	59.544	GGGAATCAAACATTCATGGC	60.141	polymorphic	9930
SSR16600	GAAATTGCCTGTGGAGGTTG	60.495	AGGAATTGGGGAGAAGGAGA	60.008	polymorphic	9930
SSR16647	CCCCAGAAGAAAAACACCAA	59.942	AGCTTCGAGATGCGAGCTAC	59.888	monomorphic	Gy14=9930
SSR16667	TTTGCAGAGGGCAAAGAAAG	60.493	TCGGTGGAGGGATTCATAAC	59.75	polymorphic	9930
SSR16681	CCACATTCCTCCACTCAACC	60.363	CAGAAAAATCTTTACATCAACAAACA	58.759	polymorphic	9930
SSR16683	TATTCTCATCGGAAAACGCC	60.038	TTTGCCCTACTACCCCTCCT	59.955	polymorphic	9930
SSR16695	CACAATCCCACGAAGAACAA	59.541	TGCAATTATGGCAAATCAAAA	59.054	polymorphic	9930
SSR16710	TTGGAGAGTGTGGTTTCTGTT	57.276	AAAATGTTGATTGGAAGAGCC	58.175	polymorphic	9930
SSR16732	CATAACCCTAGCTCCCACCA	59.948	CCCAACTCTCAATTCGTCTCA	60.239	monomorphic	Gy14=9930
SSR16749	CATCCAGGGGCAAATTTAAG	59.406	CATGACCTTCCCCTAGAACTG	58.656	monomorphic	Gy14=9930
SSR16770	TTGAATTGAGAGTTGTTAAATGAAAGA	59.638	AAAATGGTGTGGCCTCAGAC	59.973	polymorphic	9930
SSR16777	TTCATGAATGAGTCCCACCA	59.893	AAGGAAAGGAATTTGGGGGT	60.873	monomorphic	Gy14=9930
SSR16796	CAACCACCACCATTAAAGCA	59.439	GCCGGGAGGATTATTATTGG	60.478	polymorphic	9930
SSR16841	TTTGATGACAACAATCTTCATCG	59.989	CCTGTCGACAACATGGATTCT	59.981	polymorphic	9930
SSR16842	TGGGGTTAGGGTTTCAAGTG	59.824	CAAGCTCTTCCTCAACGGAC	59.989	monomorphic	Gy14=9930
SSR16847	GATGAAGAACGTTGGCGTTT	60.118	TCCCCTCACATCATTCATCA	59.85	monomorphic	Gy14=9930
SSR16869	GAAAACATGAAGGCCGTTGT	59.978	CCATTTGTCAGTGCCTTTCA	59.691	polymorphic	Gy14
SSR16881	CCCTCTCAACATTTTCCACAA	59.956	CGAGGAGACTTGATGGGATG	60.612	polymorphic	9930
SSR16882	CACCTCAACTCCTCCATTCAA	60.096	TGGAGGTCATTGAGACTTGCT	59.859	polymorphic	9930
SSR16890	GAGTTTCAACAAATGTTTGCTCTT	58.912	CTTTTCGCTTTGTGGACCAT	60.11	monomorphic	Gy14=9930
SSR16892	TGCAACCAACAATCACCAGT	60.008	TCCCAATTTGATTGTACATCCTT	59.601	polymorphic	Gy14
SSR16936	TAGGCCGAGTTGGTGCTAGT	59.898	GCTGCATTTGGAATCCTTGT	60.081	monomorphic	Gy14=9930
SSR16938	GGATCATGATTAGCTTCTTTGG	57.835	TTGGTGTAACTCAAATGAGAGAATG	59.589	monomorphic	Gy14=9930
SSR16941	ATCGGTGGTAGTGGTTACGC	59.882	GTGGGGTCCAGAGTTGAAAA	59.943	polymorphic	Gy14
SSR17014	CCGAATGTAGATAGACACAAGGAA	59.561	CCAAGGTTTTGGGCAAAGT	59.956	polymorphic	9930
SSR17022	CTCAACAAGTTCGGTCCCAT	59.966	AATCAAATGTGGGTGGTGGT	59.95	monomorphic	Gy14=9930
SSR17024	GATGTCACCGAACCAAGTGA	59.525	CCCACAAAGAAGGTTTCAGA	57.77	monomorphic	Gy14=9930
SSR17104	TGTGGATAAAAAGAAAAATAGCTTCA	59.626	TGTAACGGCACGTCACTTATT	58.24	monomorphic	Gy14=9930
SSR17108	TTTCAAACCTTCTTTTAAAATGGC	59.899	TGGATGCACTCAACTGAAAA	57.806	monomorphic	Gy14=9930
SSR17133	GCAGAGGAAAAGAAGCAAGC	59.34	CAATCTTCACAGGAAGGGGA	60.042	polymorphic	9930
SSR17135	TGGAAACAGAGGAGGTGGAG	60.229	CTTCACCTTCAACCACCGTT	60.005	monomorphic	Gy14=9930
SSR17136	GCAACAGACATTCGCATAGC	59.454	TGTGATTTGTTCCCTCTCCC	59.903	monomorphic	Gy14=9930
SSR17184	TGGAAACAAAAAGTTTTGCAC	57.851	GCCTCACTTCCAAAAGGACA	60.232	monomorphic	Gy14=9930
SSR17193	TGATTGGCTATTATATGTGATTTTTC	57.767	CCTCAACGTCAATCTCAAAACA	60.147	monomorphic	Gy14=9930
SSR17196	GGGTCGAGATAAAGCCGTAA	59.182	TCGAGCTCGTTGTCGAATAA	59.566	monomorphic	Gy14=9930
SSR17201	CGGGTAGGGTTCTTTGAATG	59.424	TTGGAAAGGGAAATGGAAAA	59.36	monomorphic	Gy14=9930
SSR17219	CACTTAAACCAGCCGTCCAT	59.993	CTCCCCCGAAATTTAGGAAT	59.266	monomorphic	Gy14=9930
SSR17239	AATTTCCCAGCCCTAACACC	60.187	GGTTCTTTTGAAGCTCCGTG	59.853	monomorphic	Gy14=9930
SSR17255	CACCCCCACTGTTTCTTCAT	59.82	TGAATCATTGGTGGAACGAA	59.9	monomorphic	Gy14=9930
SSR17264	CCCTCCCACCTTCACTATCA	59.92	ATTGTCAACAAGAAACAGTGTGA	57.312	monomorphic	Gy14=9930
SSR17276	CACAAAACCAAACAAAGGGAA	59.862	CATTCCCTCTCATCAAACCC	59.336	polymorphic	9930
SSR17344	GCTTAGGCAAACGCCTACTG	60.039	TGTTCGTGAATCAAAACCCA	59.941	monomorphic	Gy14=9930
SSR17352	TCATCTAAATATAAAGTTGAATGGTTG	57.131	CTCCTCACTCACACTTCGCC	61.009	monomorphic	Gy14=9930
SSR17370	CGGCGGAGGTTTGATAAGTA	60.089	TTTTTCTGAACTCCCAAGGGT	59.963	monomorphic	Gy14=9930
SSR17381	TTCCCAAAGTCCAACTCTCG	60.224	TCTCATGCAAATTTTAGGTTTTTG	59.572	polymorphic	9930
SSR17406	GAGCCATCCATCAGAGAGAGA	59.501	ACCCACAAGCTTCAGAGGTC	59.305	polymorphic	9930
SSR17409	AGAAAATGGGATTAGAATTATTTAACA	57.158	CACCAGCTACGATTTCACGA	59.864	monomorphic	Gy14=9930
SSR17463	AAACGTCCCTCTTGCCTCTT	60.247	TTACTCACATTCCGGGCTTC	60.074	monomorphic	Gy14=9930
SSR17481	GAGGTGGCAGCTGAAAAGAG	60.134	TTCATTCGAATAACCTGCCTC	59.172	monomorphic	Gy14=9930
SSR17483	ATGGGATACTGCTGGACAGG	59.95	TTAGGTGCATTTCGACCACA	60.111	polymorphic	9930
SSR17536	TGGAAAAGAAGAACAACCCA	58.173	GTTGGAGGGAGAAGAAAGGC	60.19	monomorphic	Gy14=9930
SSR17568	TTTGGTAATCACTAAAAGTTGCTTC	58.111	TTGTGTTATTTAGTTGAAGATTATCGG	59.043	polymorphic	9930
SSR17581	GTTGGAGATGTTAATGGGGG	59.101	AGAGACAGAGGCCAGCTCAA	60.284	polymorphic	9930
SSR17582	CCGGACGCCAATATATGAAC	60.175	GAACCGACAAACCACAAACC	60.255	polymorphic	9930
SSR17583	GTTGATAAAAGAAGCCGCCA	60.209	TCTAAGCCGCCCTTAAAACA	59.847	polymorphic	9930
SSR17591	GAAAACTGCCAACCCAAAAA	59.953	AAATGCAACTGTGGGGTTTC	59.836	monomorphic	Gy14=9930
SSR17601	CCAACTTTTTCTTTTACCCCA	58.151	TAAGGGTTGAGTTGGGTTGG	59.824	polymorphic	9930
SSR17610	AATAGTGTTTCAGGATGGGTTTT	58.022	CAAGGAACTGACAACGAACG	59.335	monomorphic	Gy14=9930
SSR17631	TTGATTCCAATTTCATTACTTTTCA	58.989	TTCCCTAAGTAGTGACGGATTTTT	59.479	polymorphic	9930
SSR17712	CAGTTCAACCCAATCCAACC	60.21	CGATCAGCTAAGTTTCCATACG	58.922	polymorphic	9930
SSR17725	CTTCAACCAGTGGCAAAAGG	60.659	TGGTCTCCTCAACGAGTGAA	59.388	monomorphic	Gy14=9930
SSR17732	TTCTCAATTGGACTACGCCC	60.074	CCAAATCCGTTCCATTTTCA	60.671	monomorphic	Gy14=9930
SSR17736	AAGAAGATGGTGATGGTGGC	59.934	AAAAACCAGAGATTGAGCCG	59.312	polymorphic	9930
SSR17751	TCCAACGGAAAATTACAAGGA	59.438	TCAATTGTTGGATTCATGTCAA	58.869	polymorphic	9930
SSR17793	TTGAAATTCAGATTCGAGACCA	59.685	TGAAATCACAAGAAACTCCTGG	59.215	monomorphic	Gy14=9930
SSR17812	GCCAGGATGAAATTGCTCTC	59.78	CAATTGCAGAGTTCAAGCCA	59.988	monomorphic	Gy14=9930
SSR17814	TGTTGCTTACCCAAAAAGGG	59.968	TTGGCATTATGTGATGATTTGA	58.89	monomorphic	Gy14=9930
SSR17823	TTTTCTTTTTGCAATGGCCT	59.699	GATGGGGAAGGGTTTCATTT	59.996	polymorphic	9930
SSR17835	AAAACAACTCCTCGTGTGGC	60.156	CCATTTAGGGCCCAGGTTTA	61.019	monomorphic	Gy14=9930
SSR17873	TGGAAAAAGGGGAAGATGGT	60.663	GCGTGGAATCGAATAGTGGT	59.962	monomorphic	Gy14=9930
SSR17909	ACAACCATTGGATTTGACCC	59.508	AAAAGGGATCACAGAGCTTCA	58.923	monomorphic	Gy14=9930
SSR17911	TGGAAGAGTGAGAAATGGGC	60.195	TGGGAGAAACGTTCTTTATTTTT	58.314	polymorphic	Gy14
SSR17918	CAAAGTTAAAGAATTAACCCACGAA	59.842	TTCACCAACCCAGATCATCA	59.893	monomorphic	Gy14=9930
SSR17922	CATTCTAGGTCAATGAATCGCA	60.096	GCAAAGTTGCCACATTGAAG	59.322	polymorphic	9930
SSR17928	CCCTTTCTCCTAACTCCATTTTT	59.089	AGTCTGTGGCTGTGGTGTTG	59.782	polymorphic	9930
SSR17953	AGGCCTTCGAAGAGGTTCTC	59.957	GGCTAAGGCATACAAGCGAG	60.003	monomorphic	Gy14=9930
SSR17975	GAGGACAACTCTGCTACGGC	60.02	CACCTCCATAGCCAGAAACC	59.55	polymorphic	Gy14
SSR17999	TTTCTGTGGCCGCTACTTTT	59.883	GAAGCTTGTTGTTGTGGAAGC	59.912	monomorphic	Gy14=9930
SSR18026	CCACGGACCCAAATTTCTAA	59.795	GAAGAAGAAAACACAGCGGG	59.853	monomorphic	Gy14=9930
SSR18079	GGTAATATGACAAAACAAAATTACAAA	57.023	TCATCACTATCCATGCCATCA	59.899	polymorphic	9930
SSR18120	TCCCCTTCTTTGTTACGCTG	60.241	GTCGCTAAGTAGTGCCGGAG	60.037	monomorphic	Gy14=9930
SSR18121	AAATCTTCTCCTTCGCCTCC	59.789	CACTCCTACAATGATCGGCA	59.673	monomorphic	Gy14=9930
SSR18127	GGGTTTTGGAAATTTAGAGCG	59.957	TTTGACTAATTCGGCTTGGC	60.209	polymorphic	Gy14
SSR18165	TCCGTAGCTCCTTCTTTCTTTTT	59.913	TTTTGTGCCTCTGTTCATGC	59.847	polymorphic	9930
SSR18208	TGCTGGCTAAGGTGTCATCA	60.413	ACCAGAATGACACCGGAAGA	60.51	monomorphic	Gy14=9930
SSR18261	AAAATGGTGCTATGTTTGCAACT	59.952	CCCTAACTCTCCTGGGCTTC	60.204	monomorphic	Gy14=9930
SSR18305	CGGACTCCTCCATCATCATC	60.439	ATTGGAAGGTCGCAAAGAGA	59.813	monomorphic	Gy14=9930
SSR18311	GCGGATCAGAGAGGAAACAG	59.95	GAAACAAACGTCCTCCTCCA	60.088	polymorphic	9930
SSR18322	CTACTTCACTCAGCCACCCC	59.721	GATATGCCGCATGGCTAAAC	60.453	monomorphic	Gy14=9930
SSR18340	TCCCATTTCCAAAATGTTCC	59.599	GCTAACACATTAAATATATGGACGTT	57.041	polymorphic	9930
SSR18362	CAAGTGGACAAATATGAGCCAA	59.996	TTCGTTTCGCAGAGTGATTG	59.988	polymorphic	9930
SSR18377	GCCATGGATGATGGAGTTTT	59.756	TCCCTTTCTCTCTGTTTTCCC	59.677	monomorphic	Gy14=9930
SSR18405	CGCAGGTGCATCTCATGTAA	60.834	GACAAACAAGGGGACGAAAA	59.948	monomorphic	Gy14=9930
SSR18428	CCATTCACTTCCTTTCCAGC	59.67	TGGTTTCAAGACCACCCTCT	59.549	polymorphic	Gy14
SSR18430	GTGAAGGTGAAGGTGAAGGC	59.703	TGCTTCATGGGAACTTTGTG	59.691	polymorphic	9930
SSR18443	TTTGCATCACATTGAAAACG	58.173	CTTGGGTAATCGCAGAAAGC	59.845	monomorphic	Gy14=9930
SSR18475	CATCCATAAAATTCAAACATCCC	59.454	CCCCACCCTTAAAGGAAAAA	60.15	polymorphic	9930
SSR18534	GCCCTGAAACTGAAGCTGAG	60.134	CTGATTGCCAAAGTCAAGCC	60.776	monomorphic	Gy14=9930
SSR18549	GACACATCGCATTTTCCAGA	59.654	ATTAGGGGCTCCACAAAACA	59.429	monomorphic	Gy14=9930
SSR18578	ACGCATCAGAGGGATAAAGC	59.297	GGGAAAGGTTGCAAAGACAA	60.088	polymorphic	9930
SSR18588	GGCCCAGCTTGTATAGGTCA	60.096	GAATGGTCCTACACCCTTTCA	58.898	monomorphic	Gy14=9930
SSR18593	TGGGCCTCAATCCTTGTCTA	60.594	ATAAGGTGTGTGGGCCAAAG	59.853	monomorphic	Gy14=9930
SSR18604	AGCATATCCGGAAAGGGAAT	59.761	GCTTGGGTGCTCTGCTTTAC	60.022	polymorphic	9930
SSR18619	AAGCTGGAGTCGATACCCCT	60.096	GCCTGAATTTCGACCACAGT	60.119	monomorphic	Gy14=9930
SSR18640	GGCGTTGGGTTAAGCATTTA	59.964	CGTGGGTTTTTACCGTCATT	59.724	polymorphic	9930
SSR18648	GCCATGAATGGAAACATGAA	59.33	TAAATTTTCCCAAATCCCCC	59.833	monomorphic	Gy14=9930
SSR18660	AACAATTTATTCCCTACTAAAGGCT	57.282	ATGGATGGAAAGATGCAACA	58.926	monomorphic	Gy14=9930
SSR18664	TCCAAAACGAAGAGATTTGAA	57.474	GTCTTCTTTGCCCTAAGCCC	60.208	polymorphic	9930
SSR18710	CTGACTCACCACACGCTCTC	59.603	GGACGGACGAGATTACCAAG	59.55	monomorphic	Gy14=9930
SSR18718	TGAAGCAAAGTAACCCCACA	59.17	CACAAATGGATTACAGAGCGAA	60.131	polymorphic	9930
SSR18719	TTTAGGTCCGACATCTTCATTT	57.748	CGATGATTCTCACATTTTTGGA	59.938	polymorphic	Gy14
SSR18753	CGTAACCTATTCTTCTTGTTAGTTCCA	60.312	GTTGCGCATTCTTGGTTCAT	61.043	polymorphic	9930
SSR18761	TTTCCGACCCGTTTAGAAGA	59.679	CTCATCGCAAAATGCAAAAA	59.819	monomorphic	Gy14=9930
SSR18771	GCACGTGGGTCAAAGAATTT	59.978	GTTGGTCAGCAAAAACGACA	59.74	polymorphic	9930
SSR18776	CCCATTGAATCTTCTCCGAA	60.006	TGGGAAAGAAAGAAGAAAATGG	59.583	monomorphic	Gy14=9930
SSR18780	CCCATCATGTGATCTACTCAGAA	59.066	AAATGAAAAACAAATGAAAATAGGA	57.442	monomorphic	Gy14=9930
SSR18783	CGATTGAAGTGTGTGAATTTGC	60.543	GGGTGTGGAAATGGAGTGAG	60.363	polymorphic	9930
SSR18792	CTAAGTCTCGCCTCTTGCGT	59.78	GTTGTTGGATGGCCTAGCAT	59.962	polymorphic	Gy14
SSR18811	CACATCCCTTCTCGTTTGGT	59.966	GGTGGCAATGAGGAAGAAGA	60.195	monomorphic	Gy14=9930
SSR18816	TTTTCCCCTAAAAAGGGTTCA	59.804	CATCCAGTGATTTGAGGGCT	60.073	monomorphic	Gy14=9930
SSR18870	CGCTCCTTCTTCCGTTACTG	60.008	GGCGAAAATCCATAAACCCT	60.15	polymorphic	Gy14
SSR18875	TATGCAATGCAAGGTGGGTA	59.953	TCCAACCACTTGTGGGAGA	60.071	monomorphic	Gy14=9930
SSR18896	CTCCATCTTCATCATCCGGT	59.886	TTGAAGGAAGAAGCGCCTAA	60.089	polymorphic	9930
SSR18907	TCAATGTTTTCTGTAAATTTTGGAT	58.144	TGCATATGTTCGAGGTAAAGG	57.795	polymorphic	9930
SSR18949	CTATGGGATCTGGCTCTGGA	60.173	GGGTTCACGCCAGTATTGTT	59.859	monomorphic	Gy14=9930
SSR18991	TTCGCAAATTATAAGAGCTCCA	59.025	AAAAATAGGGCTTGTTGGCTT	59.175	polymorphic	9930
SSR19006	GAAATTATGATGAATACCACAAACCA	60.229	TTCACATGCCAAACTGATCTTT	59.615	polymorphic	Gy14
SSR19034	TCTTGCTTATCCCACCGTTC	60.074	GGGTTTCAAAACATTAACCCA	58.705	polymorphic	9930
SSR19044	TGAAAAGAACATATGGGGCA	58.965	TGCAAACATAACAATTCGATCC	59.838	monomorphic	Gy14=9930
SSR19083	GAAGAGAAGGAAGTAAGAGAAAGGC	59.616	TCCTCTCAGCTTTACTCCCAA	59.063	monomorphic	Gy14=9930
SSR19115	TGCCATTCTATTTGGTGCAA	60.073	GGAGTTGAAGCAACCCAGTC	59.703	monomorphic	Gy14=9930
SSR19147	GAGAAATGCGTGTTGGTTCA	59.697	TTTTACCTGCTGCCGTTTTT	59.758	monomorphic	Gy14=9930
SSR19148	TTCCATTATGCTGGTACCGTT	59.352	AACAATAATAACAACAACAACAACAAC	57.701	polymorphic	9930
SSR19165	AATCCACGTTGGTTGTCGTT	60.277	GAAGGGCCAAAAATGTTTCA	59.916	polymorphic	9930
SSR19170	CGTTTGGGGGAAGTTACTGA	59.964	CTATCATCCGAATCAGCCCT	59.105	monomorphic	Gy14=9930
SSR19172	CGAGGAGAAGGACTACGACG	60.005	CGTGTGGAGCTTTCTCACAA	60.025	monomorphic	Gy14=9930
SSR19178	CCGTTCCTAGAATAGCGTGT	57.004	CCCACGCCTTCTATTCTACA	57.85	polymorphic	9930
SSR19190	TGAGAAAGAAAATGAGAAGGAATTG	60.114	GCTTTTGCCATTGTCCTGTT	60.118	polymorphic	9930
SSR19291	ATGGGAAGAAAAGTGGGACC	60.169	AGATTTCCTCCCCAATTTCG	60.258	polymorphic	Gy14
SSR19296	CAAACTCCAGGGATTCCTCA	60.042	ATGACACTGAGGGGATGGAC	59.774	monomorphic	Gy14=9930
SSR19343	ACCACGTGTATCTTCGCCTC	60.142	TCAAATGCATTGAAGGCTGT	59.276	monomorphic	Gy14=9930
SSR19420	GCTAAACAGCAGTGTAACTTCTCAA	59.234	GGGTGCCGCTAATTTTCTTT	60.44	polymorphic	9930
SSR19429	CATCCCATTTTTCCTTTGGA	59.733	TTGCACAAAAGAGAGAGCTAGG	58.927	monomorphic	Gy14=9930
SSR19430	TATGGCGAAGAAGCTTTGCT	60.117	AGGGGGATCTTGCCTCTAAA	60.032	polymorphic	9930
SSR19455	GGACAGGATGGAGTGGAATG	60.326	TTAAACACTCTGATGCCAAAAA	57.515	monomorphic	Gy14=9930
SSR19484	CAGAGAGCATTCCAAATCCA	58.797	CAGCTTCCAAGATGTACGGC	60.796	monomorphic	Gy14=9930
SSR19511	TGGCGTTGCTAATTGATTGA	60.215	ACCCGATTCGTAAGATCGTC	59.009	monomorphic	Gy14=9930
SSR19530	TGTCCTTTCTATGACAGTGATGGT	59.928	TCGGAAAATCCAATTCCAAG	59.872	monomorphic	Gy14=9930
SSR19538	TGCATGCAAAATAGGCAAGA	60.356	GCCCTGCAGTTTCTTCAGTC	59.997	monomorphic	Gy14=9930
SSR19565	ACACCCCGCTCTAGGTTTTT	59.998	CCATACAAGGGTGGAATTGTG	60.096	monomorphic	Gy14=9930
SSR19598	TCACTCCATGTGCCACTCTC	59.827	GTTTGGCAGGATGTTCCATT	59.797	monomorphic	Gy14=9930
SSR19631	TGTTATTACGTCAAATAAACACGTC	57.399	TTTGTTTGTTTTCCAATTTTTGTT	58.937	polymorphic	9930
SSR19648	CTCGCTACCAATCACACAAGA	58.937	GCTTCATCATAGCTCTGGAAAAC	59.411	monomorphic	Gy14=9930
SSR19672	AAGGCAGCAGAAAACTTGGA	59.993	CCCTCACTCTCGCTCACTCT	59.732	polymorphic	9930
SSR19711	ACCCACAATTCTTCTTCCCC	60.169	ATAATAGGAGGCACGAGGCA	59.691	polymorphic	9930
SSR19723	TCCTTTTTGTACTTTTCAAATTTTGTC	60.173	TTTTAAAGGATATTTAATTGGGTCC	58.034	polymorphic	9930
SSR19755	TATCAGCGAGGGAAGGAAGA	59.91	TAATTGCTGCATCGAAGACG	59.976	monomorphic	Gy14=9930
SSR19773	GGTAAGCAAAGTGGTCACTCC	58.709	AACCACTTCTTTCTATTTGTATGGTT	57.866	polymorphic	9930
SSR19842	CCCCACCTAAACCTTTCCAT	60.046	GTTTGTGCAAAACCCAATCC	60.214	monomorphic	Gy14=9930
SSR19844	ACCCATCAACCCATCAACAT	59.91	TGGAAGTTGAAAAATGGGAA	58.039	monomorphic	Gy14=9930
SSR19855	TCTTGGCCTGCCATGAGTAT	60.624	ACAGTTGGTGTGGAAGAGGC	60.159	polymorphic	9930
SSR19904	CTTGCCCAAAGAGCACAAAT	60.249	GTACAGGGTATACGGGCACC	59.198	monomorphic	Gy14=9930
SSR19914	ATGGTCCACCAAACAAATGG	60.474	GCTGTACTTGGAATCACTTCCC	60.004	polymorphic	9930
SSR19918	CACATGACACAAACACAATTCTT	57.585	GAGTCCCCAAAAGCAATTCA	60.051	polymorphic	Gy14
SSR19938	GAAAACAAAAATAAAATTCATGAGCA	59.817	GATGAGTGCAGGGATGGAGT	60.08	monomorphic	Gy14=9930
SSR19943	GACGGGGGATATTAATTGGG	60.219	TGAAGTGTAAGCCTTCACGTTTT	60.208	monomorphic	Gy14=9930
SSR19970	TACCCGGTAATCTTCCCCTC	60.145	CAACAGAAGCAAAGTAGGTGGA	59.42	monomorphic	Gy14=9930
SSR19982	GGAAAGAGGGGAGAATGAGG	60.008	CAATTCTCCCAACCAACTCC	59.381	polymorphic	9930
SSR19993	ATCCGTGTGATCCTCATCCT	59.338	CCACTTGGAAGTTGGAACAAG	59.619	polymorphic	9930
SSR19998	GGCAAATTCCACAGAGCTTC	59.82	TACGCCCGATATTCTTCGTC	60.06	monomorphic	Gy14=9930
SSR20000	CCGACGGCAATTGATACTTC	60.469	CAAGCTCCAAGGTTGCTCTC	60.134	monomorphic	Gy14=9930
SSR20043	TCATGACAAAAATAAGTTGTAAGGC	58.729	CCGTTGTTCACGTTTAAGCTA	58.047	polymorphic	9930
SSR20047	GGGTACCAATCTCCCACAGA	59.779	TGATTTAAAGGGATAGTTGGCA	58.629	monomorphic	Gy14=9930
SSR20048	GCTGTGAACCACATCCAACA	60.58	TTGGAGAGCTTTTTAATGGGTC	59.609	monomorphic	Gy14=9930
SSR20074	TGGGTGTTTTTGTATGCCCT	60.227	AACGTAAAGCACTCCACAAGC	59.438	monomorphic	Gy14=9930
SSR20121	CCACGTCTCGTTGTCCTTTT	60.149	CAAAACGTGGATGATTGGAA	59.371	polymorphic	Gy14
SSR20162	TGCCTTCCCATATCAAAACA	58.965	GGTCATTGTCAGGAAACAAAAA	58.973	monomorphic	Gy14=9930
SSR20165	CAATGGAGGAGGAGTTGGAG	59.649	GGGGCAGGGTAGAAGAAATC	59.903	monomorphic	Gy14=9930
SSR20208	GAGCTCATGCCCAGAAGAAC	59.957	CCCATCAACAAAACCCATGT	60.474	monomorphic	Gy14=9930
SSR20218	CTGGTGGGTTTTCTGAAACG	60.52	TCGCCCACGTCCTCTATATC	60.059	monomorphic	Gy14=9930
SSR20239	GACGCCGTCCTTACTGACTC	59.874	TGCAACTCTCCATCACGGTA	60.263	monomorphic	Gy14=9930
SSR20248	TCCTCAAACGTCTCTCTCCC	59.38	GATAGCATGCGGTGTCCTCT	60.249	monomorphic	Gy14=9930
SSR20251	ATTTGACCTCCCTCTCTCCC	59.492	TCATTGCTCAAACCTTTTCG	58.892	polymorphic	9930
SSR20262	TTGAAGTTTTCCAACTTTCTCAAA	59.345	CATCTTTCACATCATTTCAAGTCC	59.877	polymorphic	9930
SSR20270	TTGGGATGTAGATGTCCGGT	60.195	TCCCCAATCCAACTCCCTAT	60.517	monomorphic	Gy14=9930
SSR20286	AAACGTCGATCGAGAGAGGA	59.95	AAAGAACCGCCATGTCTTTG	60.11	monomorphic	Gy14=9930
SSR20307	CCAAAAGGTCATTCGGTTCA	60.863	CGAAAAGTCAAGAAGAAACACAA	58.597	polymorphic	9930
SSR20338	TGATGATCCCACACGTCAAG	60.534	TGGTGAAAGGTGGTGTGAGA	60.129	polymorphic	9930
SSR20413	CAGATTTTGCAAGCAAATAAGAAA	59.811	TTGATTTACATTTGGGGCCT	59.273	polymorphic	9930
SSR20416	TGGACGAAAAACCATTTTCAC	59.831	GCTTTGCTGAGTTTAGATGGG	58.986	polymorphic	9930
SSR20473	ATGTTCAGGGCCTGGTATTG	59.813	TCCAACAGCTCCAATTAGCC	60.214	polymorphic	9930
SSR20486	ATAAACAGGGATCACGGCTG	59.955	CAGTTCAAGTGCAATCACCG	60.301	monomorphic	Gy14=9930
SSR20487	TTTTGCAAAGTTGTCAATGAGG	60.145	TGCCAAAAGCCAGTAGTCAA	59.464	monomorphic	Gy14=9930
SSR20578	TCCGTTTGAATTGACTAGGG	57.672	CTTGCTGGTTTGTGGGATCT	60.111	polymorphic	9930
SSR20579	AGGAAGGGAAGCATCGAAAT	60.039	GAGGATGAGAGGAAAAGGGC	60.154	monomorphic	Gy14=9930
SSR20583	AACGTAATCGAAGGGTTGGA	59.429	CGCTTTAATTTTCAATGGGC	59.565	polymorphic	9930
SSR20599	CATGGTAACTGGTTAGCTCATTTG	59.952	TTTATATGGTGTGAATTGAATTTTGA	58.816	monomorphic	Gy14=9930
SSR20633	CGAAATGGAGGGAAGTTTCA	60.044	GCTGCCACGTCACAACTAAA	59.911	monomorphic	Gy14=9930
SSR20648	GAATCATTTCCCTCCGATCA	59.831	GATGCAGGAATCGTCAGGTT	60.081	monomorphic	Gy14=9930
SSR20680	GATTTGTTCAATTCATAACTTCTTGAC	58.668	AAAAATGGGAGATTTAAAGTTGTG	57.806	polymorphic	9930
SSR20705	CCTTTCCTTACCCATCCCAT	60.011	ACCCATTTGAATCAGCTTCG	60.074	polymorphic	9930
SSR20710	TAGAAGAAGCATCGGCAGGT	59.978	GAACTGGGGGTTTACCAGAA	58.884	monomorphic	Gy14=9930
SSR20713	TGAATTCAAAATTGAAGGAATAAAA	58.254	TGCCTCTTTTCAGTTACCCG	60.241	monomorphic	Gy14=9930
SSR20721	AAGATGCATGGTGAAGAGGG	60.073	GGAGGTTGTTTGTTATGGTGG	59.205	monomorphic	Gy14=9930
SSR20760	TTACCCTCTCCGAGACTCACA	59.852	GAAATGTTTGGGGACGAATG	60.17	polymorphic	9930
SSR20785	GAGCAATGAGGAAGCAGAGAA	59.708	CCAATGGTGGGCAATTAGAG	60.323	monomorphic	Gy14=9930
SSR20852	AATGGAGCCAAAAATGTGGT	59.292	CCAAGCAATTGAATTTTCCC	59.388	polymorphic	9930
SSR20863	CGAATTGTGGAGTGGTCCTT	59.966	GCACAGTGCCCTACGTCTTT	60.321	polymorphic	9930
SSR20890	TTTGGTTCTCTTCTTTTCAAAGGT	59.7	TGATGTCCAACTCAACTGCTG	59.889	polymorphic	9930
SSR20895	CCTCTTCCTCCTCTTCCTCC	59.367	CCTTCCCCAATGTAGCAAAG	59.564	monomorphic	Gy14=9930
SSR20897	GGACGACATTCCAACCAAAG	60.353	CTTAAGTTGCTCCCCCATTG	59.564	polymorphic	9930
SSR20904	TTCAACATAATCATGAGCTGAAGT	57.964	CCCCACACTCTGCATTGTC	60.105	polymorphic	Gy14
SSR20932	TGAAACCAAAGTCCCACTCC	59.943	TCGACCTCTCTCTCACACACA	59.587	monomorphic	Gy14=9930
SSR20964	TTTTCTGACACATCCTTTTGCT	58.882	ATTCTGCCAACTCCCATGTC	59.934	monomorphic	Gy14=9930
SSR20993	TCTCATTTAATCCCTTAGTTTTAACAT	57.242	TGGTCAGTTGGTTACTTGGTCA	60.444	polymorphic	9930
SSR21006	CGTAAACGTATGTTGCACGTATC	59.502	TGTTTCTTTAAAGTTGTTCTTTCTCAA	59.067	polymorphic	9930
SSR21012	GATGAGATGAGATGAGGAAAAAGA	58.849	GAATTGCGTTGGACTTTGGT	59.978	monomorphic	Gy14=9930
SSR21041	TCTCTTCCATGGCGTTCTCT	59.95	CTCTTCGTCAAGTTCCTCCG	59.982	monomorphic	Gy14=9930
SSR21055	CATCCTCATCCACCCAATCT	59.737	TCCAAACAAGTCTGACAAGGAA	59.751	polymorphic	9930
SSR21062	TCACACAACAACTCCATAACACA	59.011	GGCCGCGTAGTAGAGTGAAG	60.037	polymorphic	9930
SSR21066	TGTGAGTTTGATGGTGAGCC	59.682	TCATGGTGTGGAAGAAGAGAA	58.272	polymorphic	9930
SSR21090	CTGGAAATGGGGTTGGATTA	59.617	TGAATCAGCCGTTTCTGTGA	60.39	monomorphic	Gy14=9930
SSR21164	ATCCAAGAGGTTTCCAACGA	59.526	TGGTCAATGAGCTTAGCTTTCTC	60.035	monomorphic	Gy14=9930
SSR21170	GCCGTGAGAAAGGAAACAAA	60.227	CCGCCATTGTTGATAAGTGA	59.542	monomorphic	Gy14=9930
SSR21186	TTTGAGCAACACTTCGCAAC	60.035	GCATGTTTTCATGTCATTGGA	59.39	polymorphic	9930
SSR21197	AAACCATTTGGTATTGGCGA	60.188	GTCCAACCAAACCAAGCCTA	59.971	polymorphic	9930
SSR21219	CCATTTCAATCCGCATAACC	60.153	CGCAATTGACGGCTATGTTA	59.725	monomorphic	Gy14=9930
SSR21240	TCAATGGACCAACGATAATCA	58.832	CCACCCCTCTCTCATCATGT	59.92	polymorphic	9930
SSR21291	CACTCCACAAGCAAACCAAA	59.734	CTATGGCGGAGAAGGAGTTG	59.83	monomorphic	Gy14=9930
SSR21304	CCTCACCATGGTATTATCAATCG	60.445	GAATTCTTCTCGAATGTTTCCAA	59.601	monomorphic	Gy14=9930
SSR21318	GACACCCCATTCCTCATCAT	59.593	GCTTCATCACTCCCAATTCAG	59.685	monomorphic	Gy14=9930
SSR21336	GGTCCCTCTTTCCACCCTTA	60.298	TAGCGCATTGACAACCTGTG	60.865	polymorphic	9930
SSR21417	CTCATGATGGTTTTTGGGGT	59.647	AACTTCATGAGCGCTTCGTC	60.547	monomorphic	Gy14=9930
SSR21437	GCAAACAAATGCAAGTCCAA	59.712	TGGCTGCCTCTTCCTCTTTA	60.088	monomorphic	Gy14=9930
SSR21456	AAGTGGGAAGGTTTGGAGGT	59.834	TTCCTTTTTCCCCCTTCATT	59.75	monomorphic	Gy14=9930
SSR21501	CAGATCCCTAGGTCCCCAGT	60.328	CACCCAATGACAATTGTTGG	59.667	polymorphic	9930
SSR21544	TACACAGAGGAGGGGTGTCC	59.962	TGTGTTGGATCCATTTCCTG	59.343	monomorphic	Gy14=9930
SSR21561	TTGGAATCAAACAAAGAAAGAAA	57.971	GGCAAATTTTGGGTAGACGA	59.938	polymorphic	9930
SSR21563	GCAAGGAGTGAACAAACGGT	60.156	GTTCTCCACCATAACCCCCT	60.052	polymorphic	9930
SSR21619	TTTTCCACATTTTGCAACCA	59.946	CCTTTACAATTTTGTCATTTTCAA	57.419	monomorphic	Gy14=9930
SSR21644	TTGGTGAAGGAAAGGAGAAGTC	59.729	TTGGCGTCTCTTCGAGTTTT	59.993	monomorphic	Gy14=9930
SSR21652	TTGGGTGGTATGGTTATGGAG	59.555	ATAACCCCCTTTTTCCCCTT	59.891	polymorphic	9930
SSR21655	CGATTGAAATTAGATTTTTCCCC	60.033	TTTTCGGGAACCAAGTTTCA	60.452	polymorphic	9930
SSR21663	ATCCCCATAATCCCATTTCC	59.679	AGCATTATGAATGGAGGGCA	60.435	monomorphic	Gy14=9930
SSR21674	TTTTTCGCCCAAAGATTACAA	59.59	TGTGATCCCAAATCAAAGGA	58.897	monomorphic	Gy14=9930
SSR21708	CGCAATTATGATTACAATGTTCA	57.694	AGTGCACCAATTCGAATAAAA	57.327	monomorphic	Gy14=9930
SSR21730	TTTTGTGCTGCTGATGAAGC	60.142	TTCTCATCGCAGGTGAAGTG	59.984	monomorphic	Gy14=9930
SSR21743	TCTGAGTTCCATCCCCTTTG	60.042	CAATGTGAGTTTTTGGTTGAGA	57.786	polymorphic	9930
SSR21747	CAGCTGTTCGAGATTCCGAG	61.075	GAACAAATGGGGAGAGCAAA	60.051	polymorphic	9930
SSR21760	TTCCATCACTTTTTACATCCAAGA	59.878	TGGTCGATGTAAACCGACTTT	59.485	monomorphic	Gy14=9930
SSR21861	TCTGGAAAAGCGAAGATGCT	60.096	GAGCTCGTGAGTCCCACTTT	59.455	monomorphic	Gy14=9930
SSR21885	AAGATTCAGGAGGAGGGGAA	60.008	AGTTCCACAAGGCACAGGTC	60.159	monomorphic	Gy14=9930
SSR21886	TCAGAGAAATGGAGAGGGAAA	58.847	CAGGATTTTTGTTTGGGGAA	59.772	polymorphic	9930
SSR21920	ATTTGCCAAAGTTTCACCGA	60.481	TGGGTTTCCTCCTCCTTCTT	60.045	monomorphic	Gy14=9930
SSR21936	TTGGTTGGAAAAAGGAAGGTT	59.837	GGGCAGAGGCTTTTTCAATA	59.297	polymorphic	9930
SSR21977	GGTGTACCGCATAATCCACA	59.276	TTCATCCAACTTTTATTGCATCT	57.835	polymorphic	9930
SSR22071	GCTGCTTGAATCGGTTCTGT	60.406	GAGGAGGTAAATCATGCTCCA	59.14	monomorphic	Gy14=9930
SSR22081	GTCTAATCGGACGGCAATGT	59.962	GGGAGAGAGAAACCCACCTC	60.05	polymorphic	Gy14
SSR22083	TTATGCAACCATTGGAGAAGG	59.946	TGATTTGTTGTCTGTGCCAA	58.675	polymorphic	9930
SSR22093	GTGGGAATGGAGTTTTTGGA	59.767	TCAAGTGGTTCAAAAGAAAGAAGA	59.45	monomorphic	Gy14=9930
SSR22097	ACGGTCATCCGAATTCTCAG	60.073	CAACAAACGATCCAACATCG	59.964	polymorphic	9930
SSR22110	TTCCCCATTCTACCCCCTAC	60.011	GGGAAAAACAAAATGGATGAAA	60.036	monomorphic	Gy14=9930
SSR22118	AACGGAACAACCAAAACTGC	60.015	TCAGCAACAGCAATCGTCAT	60.423	monomorphic	Gy14=9930
SSR22155	AAACGGACATGTTAGGTGGC	59.859	TGGATTATTTAGGACAAACTGCAA	59.904	monomorphic	Gy14=9930
SSR22158	TTGAAACTTGTGGCTACCCC	59.971	ATCAACTCTGAGACATAATGGATTT	57.35	polymorphic	9930
SSR22172	CAACAATGAGTGGAATGACATTTT	60.149	GACTTGGCTTTGGGATTCAA	60.051	monomorphic	Gy14=9930
SSR22203	GGTGAGCAAGGGTTTTCTTG	59.711	AAGGCGTTCCGATGATTTTT	60.802	polymorphic	9930
SSR22215	GCTCATGCTCGAACCTCTCT	59.709	CCAAATTGGCAAACATGAGA	59.518	monomorphic	Gy14=9930
SSR22231	CATGTGTGACGCTTCTTTATTTTT	59.617	TGGTGCTCCCTTTCTACACA	59.288	polymorphic	9930
SSR22259	ACTCATCGCTGGCATCTTCT	59.981	TTTTGATTCCTCCATTTTCCA	59.374	monomorphic	Gy14=9930
SSR22273	AGAACAAGAACCAGCACCGT	59.769	ACCAACCAATCAACCAGAGC	59.973	polymorphic	9930
SSR22275	ATACTTCGCCATTGACGCTT	59.736	TTACTAGGCGTTGTGGGAGC	60.27	polymorphic	Gy14
SSR22294	GATCCGTCGACGTTTACCAT	59.82	TGAATAGAAACTACAGTGGAAACAAAA	59.576	polymorphic	9930
SSR22298	TTTGGTTCCATGAATGGTAAAT	58.225	CGAATAAAAAGCACTCACAAACA	59.346	monomorphic	Gy14=9930
SSR22338	GGTGGATGAAGAGGGGAAAT	60.133	TACTCCTTCCTTCGCCCTTT	60.2	monomorphic	Gy14=9930
SSR22386	CGATCTTCCTGAAAACCAGG	59.665	GGCAACCACGTTGAGGTAAT	59.859	polymorphic	9930
SSR22403	ATAAGAGGAGAGGACGCACG	59.454	AAGAAAAAGAGTGAAATAATAAAGCAA	57.607	monomorphic	Gy14=9930
SSR22469	TCACACCTGCATTTTTCATCA	60.104	GAGGCGTTCTCAACATACCC	59.556	polymorphic	Gy14
SSR22475	TGGATCAGCAATGCAGAGAA	60.504	CCAACCAGACTTTTCCCAGA	60.081	monomorphic	Gy14=9930
SSR22481	TTGGATTCTTTTTCTTTCCCAA	59.923	AAGATTGATGGAGAAGCCATT	57.743	monomorphic	Gy14=9930
SSR22499	TGTGTGTGTGTGTGTGTGTATGT	58.292	CCCAAACGAGAAATCCATGT	59.79	monomorphic	Gy14=9930
SSR22518	TTGTGTTAACATCCATAGCAAGG	59.065	TGCCCTTTGGCTATTCACTT	59.708	polymorphic	9930
SSR22545	TGATGAGCGATGCAGAGAAT	59.507	TGCTTTGGTTTGGTGATTTG	59.561	monomorphic	Gy14=9930
SSR22553	TTGAAACCCAAGAATTCAAAAGA	59.971	TGGAACTTTAGCCTCCCCTT	60.068	polymorphic	9930
SSR22581	AAAGAAGGGAGGAGGTGATGA	60.059	TAGTTTTTCCTCCATCCCCA	59.359	monomorphic	Gy14=9930
SSR22593	CGTTGCATGGATAAAGAAACC	59.465	ATTATGTTCCAGCTCCACGG	59.955	polymorphic	9930
SSR22609	TTTGAAAGCTTCATCTAGATTTTGT	57.84	TACACATTTTTGGCTGGTGC	59.59	polymorphic	9930
SSR22638	TGTGTAAGATTTTTATTGGATGCC	59.318	CTGAGCTTGATCAATTCCTTCA	59.452	polymorphic	9930
SSR22643	TGCATAGCATTTGACACAGTCT	58.46	TTTAACAATGTTGTGGCCGA	59.969	monomorphic	Gy14=9930
SSR22650	TGAATTACCAAAATGGGCAAA	60.171	ACCTTTGGTAGGGCACAATG	59.853	polymorphic	9930
SSR22653	TGAATTTCTTTGGTGGATTCAA	59.429	ACCTCCCATGGCAATCTACA	60.34	polymorphic	9930
SSR22670	TTCTCGATTGGTTAGTCGGG	60.066	CCATACCTTTGTGTTCCATCAA	59.724	monomorphic	Gy14=9930
SSR22706	CATAAGCCTTTCAAGCTGGG	59.839	CTGAGGTCTCCTGATGGAGG	59.785	monomorphic	Gy14=9930
SSR22777	CTTCTCTCGGCCCAGTACAC	59.867	TTAATGTCCCACACTTGGCA	59.964	polymorphic	Gy14
SSR22786	CCGTCCCTTCAGAAAATGAA	60.044	AGTGGCATTGAGATTGAGGG	60.073	monomorphic	Gy14=9930
SSR22801	GGGTGAGACATAGTTCTGTGTGAA	60.456	CTTGACCAAGAGGTCAAAGC	57.514	polymorphic	Gy14
SSR22807	AAAAGTTCATAGCAGCAAAGGAA	59.465	CGTACCATCCACCTTCTCGT	59.989	polymorphic	9930
SSR22832	TTTGGACTAGCTACGGAACAG	57.203	CATCTCAATTTGGAACCTCCAT	60.187	polymorphic	9930
SSR22874	CAACCCCCAAGCTCTGATAA	60.066	ATTGGAGAGTGCTATTGGGG	59.006	polymorphic	9930
SSR22878	GTAAGCTTCATGGCGAGGAG	59.978	GGGCAGTGGGAAGTGTAAAG	59.592	monomorphic	Gy14=9930
SSR22889	AATTGGAGGAGGAGGAGGAA	60.008	GGGAAAAATGGAAGAGAAACAA	59.459	polymorphic	9930
SSR22913	TTGCCACAAACTATAATTATCCAAA	58.943	AAACTAAAATCCATCCTATCAAATTGT	58.831	polymorphic	9930
SSR22930	CCCACTCCCACTCTCACTTT	59.149	GGGGGTTTTAGGTGAAAAGG	59.677	monomorphic	Gy14=9930
SSR22939	AAACCCACATGAGAAGAAGTTGA	60.026	CAATGGAAAGAAAATGGCAGA	60.06	monomorphic	Gy14=9930
SSR22973	CGTGCCTCTCCCCCTATTAC	60.836	AGTGTTGGACCAAAAATGGG	59.688	monomorphic	Gy14=9930
SSR23049	GCTTGCTGCTAAAGGGGATT	60.711	TTCGTCAAATTTGGTTGTCG	59.561	monomorphic	Gy14=9930
SSR23053	TTTGGGTGTATCTGACATGCTT	59.499	AAACCTAACATCAGCCGTGG	59.993	polymorphic	9930
SSR23073	ATGAGGGAAGACTTTGGGGT	59.795	TTTCGTGAAGAAGGGGAAGA	59.784	polymorphic	9930
SSR23083	CTTGGGAATTCCACGTCACT	59.966	CGTTGAGAAATGCTAATCAATGG	60.83	polymorphic	9930
SSR23101	GTGGGGGTTTCATGTCAGTT	59.679	ATAGAACAATGGTGGCGCAT	60.361	monomorphic	Gy14=9930
SSR23132	GCCCTATCACTTCTTTGTTTTCA	59.659	CAAGAAATGGGGTGGAAGAA	59.903	monomorphic	Gy14=9930
SSR23146	TGAAAGTAACACGAACGCCA	60.293	GCCGAGTTGCTTCTACCTCT	58.697	monomorphic	Gy14=9930
SSR23177	TGGATGAATGATGCCACAGT	59.925	CAAAAGCCTGTCTTGGTAAAAA	58.479	polymorphic	9930
SSR23217	TTTGGCAGAGCGAGGAATAC	60.352	AGGAAAGGAAAGGAAAAGGG	58.687	monomorphic	Gy14=9930
SSR23231	AATGTTGGTGAGTGGGGTTT	59.162	AGCCACTTTCTTCCCCCATA	60.817	polymorphic	Gy14
SSR23265	CCTCCCTCCATTTTCCACTA	58.978	TGAGCCAGTTGGGGTTTTAG	60.103	polymorphic	Gy14
SSR23332	CGTGGGTACTTTTCTCTTTATATGTC	58.696	TTTTGATTGAATTGTGGTAAGCA	59.524	polymorphic	9930
SSR23346	TCCCTCCCTCCATTTCTTCT	60.008	GAGATGGGATTGGAAGGGTT	60.133	polymorphic	9930
SSR23373	CCCACCATGCAAAACTCTTT	59.971	GTCTTTGCGCACCTCTCACT	60.599	polymorphic	9930
SSR23392	TCCCCATCTCCATCTTCATC	59.821	CTGTTGTCACTGCTGTTCCG	60.5	monomorphic	Gy14=9930
SSR23401	AAGTGGGCCCTGCTCTAGTT	60.268	GGAAGAAAAATTGAAAGCAATG	57.933	monomorphic	Gy14=9930
SSR23409	GGCCGTTAACGTTATGTTGC	60.384	GTCTCGACGTCAAAGAAGGC	59.997	monomorphic	Gy14=9930
SSR23420	GAAGGGATGGTAGATGAAGGG	59.775	CTTCTCCCCTTTCTTGGCTT	59.821	monomorphic	Gy14=9930
SSR23440	TGAATACTCCCATTCCCTCA	57.933	CATGAAGGCAACAAGGAAAAA	60.096	monomorphic	Gy14=9930
SSR23487	TGTTTCAAGGTGCTGACCTG	59.873	CCACAACAACAAAAGAATGTGAA	59.927	polymorphic	9930
SSR23515	GAGGAGAGGGTTTGGTGAGA	59.228	GGTGGGGAAAGAGCTTTAGG	60.068	polymorphic	Gy14
SSR23549	TCACCCCCACTTTACTCCTC	58.989	AGTCAATCAGTCAGCGCCTT	60.02	polymorphic	9930
SSR23571	GGTCGAGAGTTCAAGTCCCA	60.238	AATGATGGGCATCTTCTTCG	60.036	monomorphic	Gy14=9930
SSR23574	CAGTTCACAACCACATCTTTGAA	60.06	CCGAGCTAACAACCCAATCT	59.195	polymorphic	9930
SSR23607	CTGAGTTGCTTGCTCCTTCC	60.134	GGCAGAAACGGAGTTATCCA	60.074	monomorphic	Gy14=9930
SSR23615	AACTCTGGGCAGCTTTTCAA	59.993	CTAAATCAGAAAGCCACGGG	59.702	monomorphic	Gy14=9930
SSR23639	TGCTCACTACCAAGTGACCAAT	59.662	TCCACCATACCCCATTTTTC	59.481	polymorphic	Gy14
SSR23656	CCAGAAGACAATTCCTCTGTTT	57.463	TGGTTAAATCCTTGATTGATTGG	60.062	monomorphic	Gy14=9930
SSR23676	TCCACTTTTGTCCTCTCCTCA	59.829	CAAAGTAATAGTGTGCTGTGAAAGA	57.796	monomorphic	Gy14=9930
SSR23682	GGCCCAAATAAATGGAGATG	59.23	TTTGGAAAGCCGAAAGTAATTC	59.624	polymorphic	9930
SSR23706	TGAGATTGGATTGTGGTGTTG	59.405	CTTCAATTCCGCAGCACATA	59.833	monomorphic	Gy14=9930
SSR23718	TGATTCTCAAAAGGGTCATCG	60.059	GATGATCCTCCTCCTCCTCC	59.973	polymorphic	Gy14
SSR23725	GACTTGGTGGTGTCCTCGTC	60.573	GGATAGAAGCTTCCCTGCGT	60.733	polymorphic	9930
SSR23730	CATATGAGCAGTGGTTCATCG	59.163	GGTGGTGGTGGAGAGAGAGA	60.243	monomorphic	Gy14=9930
SSR23732	CCACCTCACATCTATGGGCT	59.95	GATAAGACCACATGGTGGCA	59.374	monomorphic	Gy14=9930
SSR23743	ATTCCTCCAGATCCATTCCC	60.096	CCACCAAAAATCCGAAAGAA	59.91	monomorphic	Gy14=9930
SSR23751	CATCCCCATCCCTTTCTTTT	60.124	ACGTGGAGGGATAAACGTGA	60.375	polymorphic	9930
SSR23753	TTTTCTTTGATCTTTAGTGCCCA	60.115	GGTGAAGAGCCCTATGGTGA	60.073	monomorphic	Gy14=9930
SSR23757	TTCGCCTTTACTTCCTTCCA	59.817	CGGCAAAATTCCTCCATTTA	59.901	monomorphic	Gy14=9930
SSR23769	TGAAGTGTTGGATGGGTTTG	59.389	GACCCTTCATTGCTTGGAAA	60.051	monomorphic	Gy14=9930
SSR23770	ACATCGATCATCAAGCCACA	60.08	GGCGTTTTTGTGAACCTTGT	60.015	polymorphic	9930
SSR23785	TGGAATTGTCGCATCCTTAG	58.721	TGTCAAAGTCAACCACCATCA	59.992	polymorphic	Gy14
SSR23787	GTCGGTGCCTTCTACCATTC	59.556	CCTCACTCTGTTTCCCCAAT	58.989	monomorphic	Gy14=9930
SSR23789	TGCTATGAGTGTGGTGAGCC	59.862	CTCAATGTTCAGACCTGCGA	59.984	monomorphic	Gy14=9930
SSR23796	TTCCAGATTCTTGGACAAACG	60.096	CAGTAGCGTCCTGGGAGAAG	60.005	monomorphic	Gy14=9930
SSR23797	ATTTGAGTTTGACGCGCTTT	59.889	AACAATGAAGGAAAGGTGCC	59.031	monomorphic	Gy14=9930
SSR23805	TGTTTTTCTTTTTCTTTTTCCTTTTC	59.639	TGGGTAGGTCCATTTTCCTG	59.784	polymorphic	9930
SSR23826	AAACATTTGGTGGAATGAATGA	59.182	CCCTTTGGAACATCCTTGG	60.293	polymorphic	9930
SSR23828	AGGCTGTGTCTCAACCTATCG	59.367	TTTGCATGTTCACAACCATTT	58.931	monomorphic	Gy14=9930
SSR23832	TGAAACAATCACCATCATCTCA	58.976	AAGTGGGAAGCTTTGGAGGT	60.11	monomorphic	Gy14=9930
SSR23866	GGGTTAGGGTTTGGGAGAGA	60.298	AACCTTGGGAGCTATCCACC	60.328	polymorphic	9930
SSR23987	CATATTGTTTTATCAATAAGCGCTAGA	59.273	GCGATTTTAATGGATAGTGTTTGA	59.44	polymorphic	9930
SSR24036	AAGCTAAATTTATGAAATGAATGACG	59.112	TCATAAGTTAGGATTTGCACTTATTTT	58.067	polymorphic	9930
SSR24042	AAAATCGTAAATAGAATCAAGCCAA	59.492	AAAGTTGGGGCTTCCTCATT	59.94	polymorphic	9930
SSR24204	CCAAAAGTTTAGAGGAAAAGAAAAA	58.589	AAGCCATCTTCCACATACTCA	57.281	monomorphic	Gy14=9930
SSR24311	ATATTGCTTCGTGGGTGGTC	59.82	ATCAATCAGCCCCTGTTTTG	59.933	polymorphic	9930
SSR24776	GTTCCTTGGTGCCATTGTTT	59.836	TCCAATTCCCTCTCTCTTCG	59.356	monomorphic	Gy14=9930
SSR24862	GGTGTGATGTTTGAACTCCAAG	59.496	TTATAAGGTTTAATGTGGAAAACCA	58.102	monomorphic	Gy14=9930
SSR24919	AATCCGTTCACAATGAAGGC	59.939	AAAAACTGCAGCAAAAGCTTAGA	59.747	monomorphic	Gy14=9930
SSR25218	TGAAACGAGAAATCAACAATGG	59.975	CATACCCTTGTCAACGACTTCA	60.03	polymorphic	9930
SSR25694	TCATGAACTGAGTGTTAGATTTGGA	60.048	GGGGATTTCATCATCGACAC	60.143	polymorphic	9930
SSR25870	TGTGGTCCATTAGAGAGTGGG	59.974	AAAATCAAAATATGGAAGATAGCAC	57.091	polymorphic	9930
SSR26620	TTGTTTTTCTTTTCTATCTTCTTCTTC	57.307	AGGATTCATCTTCATCTTCTCCT	57.484	polymorphic	Gy14
SSR26642	CGAGATTATCGGTAAAATGTTGA	58.212	TTGAAATGATTGAAACAACCAA	58.045	polymorphic	9930
SSR27528	AAGGTTGGAAGAGGGTTTGG	60.332	TTCCTTAGCTTCCGTTTCCA	59.817	monomorphic	Gy14=9930
SSR28284	GACCCTATAGCCCCAAATCA	58.857	GCTGTTTCTAGTTTTGGGTTTCTT	59.3	monomorphic	Gy14=9930
SSR28308	TGCATACTTCAATAATCCAATTTCA	59.771	CCCAAATATCTTTCTTGCCAAA	60.298	polymorphic	9930
SSR28577	TCCATTGCTAATTGCCTTCC	60.038	GCAGTTCCTCCACATTCCAT	59.934	monomorphic	Gy14=9930
SSR29080	TTTTGCAATCAACCATTTTCC	59.803	GCCCATTCCCAATATATCCC	60.193	polymorphic	9930
SSR29128	CAAATGGCGTTTCACTTTCT	57.878	GGGTGAGTCCAAAAACAAAGA	59.063	polymorphic	9930
SSR29620	AATTGGACCTTTTGAAGCCC	60.299	ATCATCCCATGTGAGGAAGC	59.893	monomorphic	Gy14=9930
SSR30051	ATGCAATCATGCCATTGAAA	59.898	TTTTCTTTCATCCTCTTTTTCCT	57.674	polymorphic	9930
SSR30099	GGATTGGGAAAAGGGATGTT	59.996	GGGAAGGTTGAAGGAAAAGC	60.053	monomorphic	Gy14=9930
SSR30176	ACTTATTGTAGATACCGTATTTTGTCC	57.443	TGATGACGAAGATAAAGGGATG	59.043	polymorphic	9930
SSR30177	GAGAAAGAAAGAGGCACAAGGA	59.998	CCGCCACCCTAAATAACAAC	59.338	monomorphic	Gy14=9930
SSR30236	TCAATTAAACGAGTGGCAAAGA	59.758	GCCACGGGTTGACTACAAAT	59.859	polymorphic	9930
SSR30245	GCATGCACAAAGGAAGGAGT	60.263	TGATCCACAAGAAGCTCTACAA	57.635	polymorphic	9930
SSR30435	CATAAGTGGGGTTGGGAAAA	59.657	GTCACATATGGGGTTTGGGA	60.439	polymorphic	9930
SSR30450	ATGTGACATAGCCGGGAGAG	60.096	CGCAAACTATACGGTGCGTT	61.065	monomorphic	Gy14=9930
SSR30495	ACCAACTTGTGAAAGGGCAT	59.454	CACATGATTCACTTCCTTTCATTT	59.415	polymorphic	9930
SSR31378	GAGTTGAATTTGGTTAGAAATTTGA	57.918	TTCCTCTTTCCTCCTCTTAATCC	59.249	polymorphic	9930
SSR31399	CCGAGGATACCCATCTCTGA	60.027	AGAAGAACACCTGGAACAGACA	58.843	polymorphic	9930
SSR31569	GGATGGAACATCCTGCTCAA	61.016	TGCCAAAGTCCCAAATAACA	59.013	polymorphic	9930
SSR32151	TCAGAGGCAGAGAAAGAGAACA	59.353	AGCTACCAAGATGCTGCCAT	59.866	polymorphic	9930
SSR32717	TGGAGGGAGTGAGAAGAAAAA	58.895	GCTGTACAGATTTGGGGGAA	59.933	polymorphic	9930
SSR33009	TTGGAAAGATCGTCCATATAAAAA	58.958	ACGTGTGAAATGCCTCCTTT	59.598	polymorphic	9930
SSR33395	TTTTTGGAATATACGGCGCT	59.586	TCCAAAAGATTCCATTTCGT	57.125	polymorphic	Gy14
SSR33694	TGAAAATTGGATGAAGGGGA	60.244	GCTTTTGCTTGTTCTTTGGG	59.861	polymorphic	9930
SSR33710	AAGCGAAGCAGAAGCAGAAG	60.037	GCCTTTGGATCCGATAATCA	59.862	polymorphic	9930
SSR33769	TCACAAATTAAAACAACATATGACACA	59.658	TGTTCGTATTTTTACGATCTCATCA	59.917	monomorphic	Gy14=9930
SSR33797	GACCCATGGGGTTATCAGAA	59.605	TCTTGATGGCCGATCTATCC	59.998	polymorphic	Gy14
