# Supplementary material for: Genome-wide characterization of simple sequence repeats in cucumber (Cucumis sativus L.)
Source: BMC Genomics. 2010 Oct 15;11:569. doi: 10.1186/1471-2164-11-569 (PMC3091718; doi:10.1186/1471-2164-11-569)
Supplement: Additional file 2 — Supplement Table S5a: list of primers for 83,472 microsatellites found in Cucumis sativus Gy14 genome sequences (# 000001 to 063346) [file 1471-2164-11-569-S2.XLS]

## Sheet: Table S5a
Supplement Table S5a. List of primers for genomic SSRs of cucumber (# 00001 to 63346)
												Correspondence with CAAS SSRs (Ren et al. 2009)
SSR ID	Gy14 Scaffold	SSR position in scaffold (start-end)	Scaffold length (bp)	SSR type	SSR motif	SSR length (bp)	Forward primer sequence	tm (°C)	Reverse primer sequence	tm (°C)	Expected PCR product size (bp)	SSR ID (Ren et al. 2009)	ePCR amplification in Gy14 - Scaffolds ID	ePCR amplification in Gy14 - Position of primers in scaffolds (bp)	Linkage map position (according to Ren et al. 2009)
UW000001	scaffold00002	1594-1638	2101	compound	(CAACC)4catattttac(GGGTT)3	45	ACCCAATTCAACCCGAATTA	59.13	GAGTTGGCAACCCGAATAAC	59.43	277
UW000002	scaffold00003	1335-1346	2285	tetranucleotide	(TTAA)3	12	TTGACATTCATTTGGCCATT	58.82	TTGGTGTCAAATGGGTGCTA	59.96	280
UW000003	scaffold00003	2020-2031	2285	tetranucleotide	(AATT)3	12	TCCATTTGACATCCTCGTTT	57.99	TTAATGCAGAAACAGAAATAAGCA	58.22	252
UW000004	scaffold00009	610-630	82810	heptanucleotide	(AGGAAAA)3	21	CTCACGTGATAATAAATAAAGGCA	57.55	TGTTTAAGTCCCAATGATTCACA	59.37	158
UW000005	scaffold00009	2629-2640	82810	trinucleotide	(CCT)4	12	CAATCCTTTCTTCCCTCATTG	58.63	CAAAGTTGAAACCTTTTGGACA	59.15	285
UW000006	scaffold00009	2712-2725	82810	dinucleotide	(AT)7	14	ATTGTTTTCACCCCTCCTCC	60.17	CAAAGTTGAAACCTTTTGGACA	59.15	268
UW000007	scaffold00009	3743-3763	82810	trinucleotide	(GAA)7	21	CCCCAATGGTGATTGAAGAG	60.31	TTCCCAAATTGCCCTGTTAG	59.93	235
UW000008	scaffold00009	5662-5679	82810	trinucleotide	(TGA)6	18	AAAAAGGCAACAAGTTGGAA	57.4	CCACCGGAGATTTGAGAAAA	60.04	285
UW000009	scaffold00009	5843-5858	82810	dinucleotide	(TA)8	16	TTTTCTCAAATCTCCGGTGG	60.04	TTCTTTTCATCCCCATCTTCA	59.49	141
UW000010	scaffold00009	6485-6496	82810	dinucleotide	(AT)6	12	CACAGATTTTGGTTGCATCA	58.1	CCGTTGTCTCCACCACTTTT	60.01	273
UW000011	scaffold00009	9703-9718	82810	tetranucleotide	(CCTC)4	16	AACAAAACAAGGATGAGGCG	60.11	GTTGCATCCTCCAAAGATCA	58.64	134
UW000012	scaffold00009	9928-9939	82810	trinucleotide	(TTA)4	12	GGATGCAACCTCGCAAAATA	60.97	AACCAAAAGTTCATCCCTGG	58.88	288
UW000013	scaffold00009	13841-13852	82810	tetranucleotide	(AAGA)3	12	GGgAGAAGAAAGAAGGGGAA	59.62	GGATATGGGGATTGGTTGTG	59.87	173
UW000014	scaffold00009	15191-15202	82810	trinucleotide	(ATC)4	12	GGAATGGACCATCCATCATC	59.95	CCCCATaAAAAGaAAAACATTTG	58.86	269
UW000015	scaffold00009	17735-17746	82810	tetranucleotide	(CTTT)3	12	CAAACAGGCACCTCCATTTT	59.97	GGTGAAGTGGGGAATGATTG	60.17	218
UW000016	scaffold00009	18039-18052	82810	dinucleotide	(TA)7	14	CTTCAATTCAACTCACCTCCC	58.63	AAAGTTGTTTATAATTGATTGGCTCA	59.42	205
UW000017	scaffold00009	18824-18843	82810	pentanucleotide	(AATAA)4	20	TGACATTTATGAACCAAATACGA	57.16	TCCAAATTAAATTAAAGCAGGGA	59.07	285
UW000018	scaffold00009	19208-19225	82810	hexanucleotide	(CAAATC)3	18	CAAATCCAAATTCAAACCGAA	59.8	CGATAGCGATGATTTGGTGA	59.65	213
UW000019	scaffold00009	23381-23392	82810	tetranucleotide	(AAAC)3	12	ATTGACACCCAAATCCCAAA	60.03	GTGACGGAGAAGTCAGAGCC	59.99	260
UW000020	scaffold00009	24201-24212	82810	tetranucleotide	(ATGT)3	12	TTGGAAACAATGTTGGTGGA	59.79	TTGCAATGGCAATCTTGTGT	60.12	267
UW000021	scaffold00009	36123-36140	82810	hexanucleotide	(AAGTTA)3	18	GACAACATCAAGGGTCCAGAA	59.96	TTCAATGACTTGTGCTTCGC	60	217
UW000022	scaffold00009	38110-38133	82810	dinucleotide	(AT)12	24	TTTGCCTATTTTTGAGCTCTTG	58.7	CGTCGTCGTTTTGTCTCTCA	60.02	287
UW000023	scaffold00009	38957-38971	82810	pentanucleotide	(TTTCT)3	15	CCGTCTCCACTTTCACGATT	60.11	GAGCTGCTGTTTGCTCTCCT	59.9	240
UW000024	scaffold00009	41541-41552	82810	tetranucleotide	(TTAT)3	12	TCTTCAAACGGTTACTAATTGCC	59.57	TGAAGAGACGGTTGCAAAAA	59.44	292
UW000025	scaffold00009	49461-49472	82810	tetranucleotide	(AAAG)3	12	GAGTTAAGCAATGACCCCGA	60.07	GCAATTGGATGATGAGGCTT	60.04	179
UW000026	scaffold00009	51311-51326	82810	dinucleotide	(TA)8	16	GCTTTGCTGAGTTTAGATGGG	58.99	TGGACGAAGAACCATTTTCA	59.1	144	SSR20416	9	51390-51247	not mapped
UW000027	scaffold00009	52405-52416	82810	trinucleotide	(AAT)4	12	GAAAATTTTGGTGTGAGGCG	60.48	TCCTTTTGTGATCATTTACCACC	60.1	155
UW000028	scaffold00009	56048-56059	82810	trinucleotide	(ATT)4	12	GGAGGTCTTTTTCAACGCAT	59.17	AGACCTTGTTCGACAGCACA	59.47	278
UW000029	scaffold00009	56501-56512	82810	tetranucleotide	(ATTT)3	12	TGCGCGTTCTTATCTGTGAC	60.02	GAACGATGTTTGGAGACGGT	59.97	235
UW000030	scaffold00009	80837-80851	82810	pentanucleotide	(TTCAT)3	15	ACATGGTTGCCTTGTCTGGT	60.43	TGTATCCGACAAGCTTTGACA	59.33	240
UW000031	scaffold00009	81881-81894	82810	dinucleotide	(AT)7	14	ATTGCATTTCGGCAACTTTC	60.08	CCtTTTTATACACATCTTTCGTGG	59.03	167
UW000032	scaffold00013	1719-1730	49009	trinucleotide	(TAT)4	12	CACAACCTAACCACATCTCATCA	59.91	CCTAAGCCAAAGACGAAGCA	60.51	279
UW000033	scaffold00013	3398-3409	49009	tetranucleotide	(ATGT)3	12	ATTTCAAACCCCGGAAAACT	59.68	AAAGTACGGTTGGTTGCTGG	60.03	245
UW000034	scaffold00013	25763-25774	49009	tetranucleotide	(AAAG)3	12	AAACATTGCTCCCAAAGCAC	60.12	TTCCCTTTTCTTTCACTTGCAT	60.11	240
UW000035	scaffold00013	27294-27308	49009	pentanucleotide	(GTATT)3	15	TTGCCAAATGGAAGTGACTG	59.69	GATGCTTGGGATTCTTGGAC	59.49	275
UW000036	scaffold00013	33844-33869	49009	dinucleotide	(AT)13	26	CGAAAAATATACTGTCGGAGAGAAA	60.03	TCTAAATGGGTGGAAGAAGCA	59.69	221
UW000037	scaffold00013	34514-34540	49009	compound*	(GCA)4(GCAGCG)3*	27	AaTCTAAAAGGGAGGAGGCG	59.68	TCTCTAACCTTGCCACCGTC	60.25	192
UW000038	scaffold00013	47496-47507	49009	tetranucleotide	(TGTT)3	12	ACCACTTCTTGTCGTCCACC	60.01	AAGAGGCAAACAACGACGAT	59.74	245
UW000039	scaffold00013	47991-48008	49009	hexanucleotide	(GAATTT)3	18	GTGTTTAGAAGTTGAGATTGAATTTG	57.65	GCCCATGTCACTTACATTTTC	57.07	300
UW000040	scaffold00016	1362-1373	1526	trinucleotide	(TCT)4	12	TTCAATCAATGCTTCTGCCA	60.34	CCAACGATGGTTTTGTAGCA	59.58	225
UW000041	scaffold00017	1265-1278	2604	dinucleotide	(TA)7	14	GGTAGGAGCCAAGGAGGTGT	60.51	GTCGGTGAGCTTCCTCACAT	60.27	268
UW000042	scaffold00017	1630-1659	2604	compound	(AT)6ac(AT)8	30	AGCAAAAACAACGAACCACA	59.22	GCAAGACTTTCTCTAATCGGTGA	59.91	297
UW000043	scaffold00020	3399-3410	198890	tetranucleotide	(TTGT)3	12	ATTTGTCGGGCATTCATCTC	59.9	TTCTTCATGCGTCATTGCTC	59.96	235
UW000044	scaffold00020	9997-10010	198890	dinucleotide	(TA)7	14	TCCATCTCTCCACCACTATGAA	59.55	TTCCTTTCACAACACACACACA	60.09	297
UW000045	scaffold00020	10491-10508	198890	trinucleotide	(TTC)6	18	CAAAGGAAAAGGCAAGGACA	60.22	AACTGACCAATGAGAACCGC	60.12	253
UW000046	scaffold00020	10658-10669	198890	dinucleotide	(TG)6	12	GGACCCTATGTGTCCCCTCT	60.19	GCAAATACTTTTAACGGCACaA	59.22	264
UW000047	scaffold00020	11883-11894	198890	trinucleotide	(ATA)4	12	GCACTTCAAAAGTTGAATGATGAG	60.17	TGCAATTGATTGTCAAAATGG	59.41	241
UW000048	scaffold00020	16707-16718	198890	trinucleotide	(TAA)4	12	TTGGCTTTGGTGGCTTATTT	59.59	TAAAGCGGTTGGTGATTTCC	59.94	189
UW000049	scaffold00020	23617-23637	198890	heptanucleotide	(GAGGAGA)3	21	AAGAGAGTTGGTGGTGGTCG	60.15	GCCACAAGCTTTCAGTTTCC	59.86	276
UW000050	scaffold00020	25864-25884	198890	heptanucleotide	(CCTCTCT)3	21	GTGAAGAATGGGCCAAAAGA	60.05	GCTAATCTGGGGAGGATGGT	60.29	300
UW000051	scaffold00020	27740-27759	198890	dinucleotide	(AT)10	20	AACATGAAATTGTTGGGGAAA	59.17	TCAACTTAGCAAGTCAACCAAAA	58.98	239
UW000052	scaffold00020	41774-41791	198890	hexanucleotide	(ATTAGG)3	18	AGGCTTCTTCTTTTTGGGGA	60.18	TTCTCGATTTTCCCTGATGG	60.01	247
UW000053	scaffold00020	45688-45699	198890	tetranucleotide	(TTTC)3	12	AGGGCCCCAAGACTATAAGC	59.58	TAAAGAAAACCAAGGGCACG	60.1	249
UW000054	scaffold00020	46359-46370	198890	dinucleotide	(AT)6	12	TGTTTCTGCGTACTGTGCAA	59.07	TTTGCCACAAGATGTCTCCA	60.24	115
UW000055	scaffold00020	55660-55677	198890	trinucleotide	(ACG)6	18	TCAAGTTATCCCTGTCACTGGA	59.59	ATTCTCCATCCCTGCCTTTT	59.9	124
UW000056	scaffold00020	59693-59712	198890	tetranucleotide	(ATTT)5	20	AAAAGTAGGTCCATTGGGGG	60.05	TTCTTCCTTTCTTGGGGCTT	60.18	194
UW000057	scaffold00020	63997-64008	198890	tetranucleotide	(AATT)3	12	ACATATTCAAACGAGTTATGAGAGAA	57.62	AAAATTTTGGATTTTATCACTATAGCA	57.97	224
UW000058	scaffold00020	69777-69791	198890	pentanucleotide	(TTTAA)3	15	TGGTTATGAAAGAAATTTATATTTGGA	58.5	GGCATTTTCAAAAATAGCAAAA	58.36	278
UW000059	scaffold00020	70043-70058	198890	tetranucleotide	(ATTA)4	16	GCTATTTTTGAAAATGCCCC	58.56	CTCCCttTCCTTGAGGGAGT	59.67	209
UW000060	scaffold00020	75918-75929	198890	tetranucleotide	(AGTT)3	12	TAAAAGGGGATCATGTGGGA	60.13	GGCACACTCTTCCCTCTCTG	59.99	159
UW000061	scaffold00020	82932-82943	198890	trinucleotide	(GTA)4	12	CCTCCCTTATTCTTGACACTGG	59.99	AGGATCAGGTGTTTAGGCCA	59.55	192
UW000062	scaffold00020	85150-85161	198890	trinucleotide	(CTT)4	12	ATTACGGTGAAGCATCTGGG	59.96	GTTGCCCCAGTTGTGACTTT	60.01	213
UW000063	scaffold00020	85988-86008	198890	trinucleotide	(AGG)7	21	TGTGAAATGATCCCACACAGA	59.95	TTCGTTGGTTTTTGTTGGTG	59.46	243
UW000064	scaffold00020	86771-86802	198890	compound*	(GT)7(GTGC)5*	32	GTTGCCAGAATGTGAGGGTT	59.97	CCAGGTAGGGATGTTCCTGA	59.92	245
UW000065	scaffold00020	87355-87366	198890	tetranucleotide	(GTTT)3	12	TTCCAAAACCAAGGTCGAGT	59.57	AAGGGCACTCACTTGTGACC	60.16	132
UW000066	scaffold00020	88304-88327	198890	dinucleotide	(TA)12	24	TATTGCGCACAATCTTTTCG	59.84	CAACTATTAGAGGCCTATTCGACA	58.9	143
UW000067	scaffold00020	88674-88685	198890	tetranucleotide	(ATTT)3	12	AAATTTGGGTCGTCTTCTGA	57.24	CCTCACCCTTGCACGTTTAT	59.99	165
UW000068	scaffold00020	93054-93065	198890	trinucleotide	(TCC)4	12	CATCCAACTCATGTCCATCG	59.92	GGGTGTAGAATTTGTGGTTGG	59.2	274
UW000069	scaffold00020	94484-94495	198890	trinucleotide	(TCT)4	12	ACAACGATGAAATGGCAACA	59.97	TTCTCGACGTATTCGGGAAG	60.21	168
UW000070	scaffold00020	101025-101048	198890	octanucleotide	(TTTTTTTC)3	24	AATGGATCACCAAAAATGCC	59.63	CGCAGGTGTTTGATTCAATG	60.11	142
UW000071	scaffold00020	112659-112679	198890	heptanucleotide	(TCTTCCT)3	21	TTGAACCAAATAACCGTTCG	58.53	GGAAGTTTCAAATCGTGAAAGAA	59.64	279
UW000072	scaffold00020	113703-113714	198890	trinucleotide	(GAA)4	12	AAGAGAAAGATCAAGAAATGGGG	59.96	CCCTTTTCTCTCCCAAACTCA	60.59	252
UW000073	scaffold00020	113788-113844	198890	trinucleotide	(AAT)19	57	CAAGAAATGGGGTGGAAGAA	59.9	CCCTTTTCTCTCCCAAACTCA	60.59	241	SSR23132	20	113886-113689	CAAS Chr 5 @ 6.0/59.9
UW000074	scaffold00020	113937-113948	198890	dinucleotide	(AG)6	12	TGAGTTTGGGAGAGAAAAGGG	60.59	TGTCCATTTGAAAATTCCGA	58.94	187
UW000075	scaffold00020	124115-124132	198890	hexanucleotide	(TAAACA)3	18	TTCCAAAAACCATTTCAATCAA	59.32	TGCATCAGTCTTCCTCACAA	57.88	271
UW000076	scaffold00020	129185-129230	198890	compound	(AGA)6aggtagaagg(GA)9	46	GGGCTAAGTTCTTGGGGTTC	59.94	CCGTGAGTTACCATTATCAACG	59.4	299	SSR02535	20	129164-129310	not mapped
UW000077	scaffold00020	130279-130293	198890	pentanucleotide	(CTTTT)3	15	AAAGGACTGTCAGGCCAAAA	59.71	TGCCCCTTACTTTGATTTGAA	59.57	259
UW000078	scaffold00020	130497-130520	198890	hexanucleotide	(TCTCTT)4	24	TTCAAATCAAAGTAAGGGGCA	59.57	CGAAGTGCGTTTCCAGACTT	60.43	230
UW000079	scaffold00020	130962-130973	198890	dinucleotide	(TA)6	12	GTTTTAAACCCAGCCTTGCC	60.83	AACTCGTGACAAATGAATGAAAGA	60.04	145
UW000080	scaffold00020	131199-131213	198890	pentanucleotide	(ATAAA)3	15	AAACCCAGCCTTGCCTTTAT	59.97	TCGATAATGTCCAGATTGTGAGA	59.58	298
UW000081	scaffold00020	131832-131849	198890	dinucleotide	(TA)9	18	CCGATGTCATGGAAAGGACT	59.93	TCGAGGCAGAATCGaAAACT	59.96	144
UW000082	scaffold00020	133378-133391	198890	dinucleotide	(AT)7	14	TGAACGACAAATTGAAGGCA	60.23	GAACCAAGTGTCCCATCCAC	60.22	266
UW000083	scaffold00020	138333-138353	198890	heptanucleotide	(ATGTTTT)3	21	GAATAATGAGGTCAAAACGCA	57.77	GCGAGATGTCTCCTTTGCTT	59.58	257
UW000084	scaffold00020	142568-142579	198890	trinucleotide	(ATT)4	12	CTTCGGGCTTGTAATTTGGA	60.07	GGCTATTGCTGCCCTTGTAA	60.23	184
UW000085	scaffold00020	145912-145923	198890	tetranucleotide	(TTTC)3	12	GGCCTTCCAATTGTTGAAAA	59.92	ATGGATACAATCCCCAGCAA	60.16	202
UW000086	scaffold00020	160078-160089	198890	tetranucleotide	(AAAG)3	12	TTTTTGGTTGAGTTTGGTTGA	58.16	TTGTTGCAAAACCTCTCTTTGA	59.9	148
UW000087	scaffold00020	163792-163803	198890	trinucleotide	(TTA)4	12	TTGGCACATTGGGAACTTTT	60.34	GGCATTAACTGAGCTTTGGG	59.71	261
UW000088	scaffold00020	164018-164032	198890	trinucleotide	(TTC)5	15	AAAGGTAACCCAACCAACCC	59.96	TGGAGAGAATAATTGGAAGGGa	59.9	240
UW000089	scaffold00020	171256-171267	198890	tetranucleotide	(TATT)3	12	GCCGCCACATGTTATTTCTT	59.97	TCAACCATACCGACCCACTT	60.23	187
UW000090	scaffold00020	172208-172225	198890	dinucleotide	(AC)9	18	AGTGCCAAATAGCATCCCAC	59.96	ACCAAGGGACTCACCAAACA	60.4	289
UW000091	scaffold00020	174468-174479	198890	trinucleotide	(CTT)4	12	AAATCCCCCTCTCCCTAACA	59.76	TGGTTGTACCTTTCCACGGT	60.27	248
UW000092	scaffold00020	177490-177501	198890	trinucleotide	(TCC)4	12	GCTGGACCGTTGATTCTGAT	60.08	CGAAGTTCGTCTGCTAAGGG	60.01	279
UW000093	scaffold00020	178409-178424	198890	dinucleotide	(GA)8	16	GAGAAAAGGAGGGTAACGGG	59.93	TGGAGTCAAAGGACAGACCC	60.09	227
UW000094	scaffold00020	178554-178565	198890	trinucleotide	(CAA)4	12	AGCCGTTGGATGagTTGAAT	59.56	GCAAGAGAGGGTGGAAACTG	59.84	260
UW000095	scaffold00020	180145-180156	198890	dinucleotide	(GA)6	12	TGTGATCATGTGTTACCCAAAAA	60.14	TCTCTCTTTCTCATCATCACCAA	58.92	193
UW000096	scaffold00020	180423-180442	198890	tetranucleotide	(TTCT)5	20	CCCTTCACTCTCACTCCTTCA	59.43	TTTCACAAAGTACCTTTCTTGTTCA	59.29	202
UW000097	scaffold00020	191537-191551	198890	pentanucleotide	(CTTTT)3	15	CAAATTTCCCTCCAACTTTCA	59.05	TAGTTGGGGTGTTTTGGTGG	60.64	212
UW000098	scaffold00021	22294-22305	49532	trinucleotide	(AAC)4	12	GTCTTTAACCCACGCCTCAA	60.11	TGCACAGTCGAAAGCAGAGT	59.78	165
UW000099	scaffold00021	23313-23328	49532	dinucleotide	(AT)8	16	TTGATTTTCTGGTGTTGTCAATCT	59.91	ATTTTGCGGTGGTTGAAAAA	60.34	178
UW000100	scaffold00021	27751-27770	49532	dinucleotide	(AT)10	20	CAAAATTTGTAGCCGGTTGG	60.35	TAATGTGGTTGCATTGGCTC	59.55	183
UW000101	scaffold00021	28101-28128	49532	tetranucleotide	(TTTC)7	28	AAAGGTGATTGCGAGTGGAG	60.25	TGTGACCATTTTTAAACGTCATT	58.47	208
UW000102	scaffold00021	30025-30039	49532	trinucleotide	(ATT)5	15	TCCAATTGCAAAATGAACCA	59.91	CGAAGCCTTTTATGCCAGAG	59.97	172
UW000103	scaffold00021	36710-36721	49532	tetranucleotide	(TAAT)3	12	TTTAACACTCGTGGCCCAAC	60.92	TGCCTTTCCTGTCCAAACAT	60.5	287
UW000104	scaffold00021	37238-37249	49532	tetranucleotide	(TATG)3	12	TTTTGTCACTTGTGGGGTTG	59.43	GACTCAAATTCTCCCACGCT	59.29	276
UW000105	scaffold00021	37659-37672	49532	dinucleotide	(AT)7	14	CAAATTGGaTCGAAGTGATGG	60.32	CTGACTGGCATGCAACTTTT	58.93	299
UW000106	scaffold00021	39969-39992	49532	dinucleotide	(AT)12	24	TGGAGTTGCATGAAATTGTTT	58.13	AGACCCGAAGGTGTTTCTCC	60.49	251
UW000107	scaffold00021	48057-48068	49532	dinucleotide	(AT)6	12	TTGGCAATACTTGACGCTTG	59.87	CAAAATAGGAGaAAAGGGGGA	59.42	256
UW000108	scaffold00022	257-268	809	dinucleotide	(TA)6	12	CTTCGAAGGATTCAACCCAA	60.04	AAAAAGCCGGAGAAGAGTTAtTTT	60.03	149
UW000109	scaffold00023	4383-4394	87171	trinucleotide	(ATT)4	12	AAAAACGTCTCATTTAGATTTTTCAA	58.81	TCAACAAAAATGCTCCTAACACA	59.68	137
UW000110	scaffold00023	9077-9091	87171	pentanucleotide	(AATAA)3	15	GGATTGGACAACGGAGAAGA	60.05	TGTCATCCACGCACTCATTT	60.12	223
UW000111	scaffold00023	9928-9939	87171	trinucleotide	(AAT)4	12	ATGTAACGCCCGAAATCGTA	60.34	TGAGGGAAGGGAGAGAGAAA	58.94	265
UW000112	scaffold00023	10048-10062	87171	pentanucleotide	(TTTTC)3	15	TTTCTCTCTCCCTTCCCTCA	58.94	AAGAGGTTATGCACCGAGGA	59.69	300
UW000113	scaffold00023	10794-10811	87171	dinucleotide	(AT)9	18	TGCCGGAACTTAGTAGGGAA	59.7	TTCAGCAATCCACATCAACC	59.5	128
UW000114	scaffold00023	14321-14332	87171	tetranucleotide	(TATG)3	12	GACTGCAATTCTGGTCATCCT	59.16	CATGCAGTGAACTACATAATTGTGAC	59.89	277
UW000115	scaffold00023	14743-14754	87171	trinucleotide	(GAA)4	12	CGAAAGTAATTGAGGAAGCCA	59.35	TTGCATCACCCATGAACATT	59.78	183
UW000116	scaffold00023	16073-16101	87171	compound*	(TTATCA)3(ATT)4*	29	TTCTGAATGTATCGAGTTCATGTT	57.83	ACCGTTTTTAAAAGATTAATCCAA	57.45	278
UW000117	scaffold00023	23134-23151	87171	hexanucleotide	(CTTCTC)3	18	CTGGTCGTAGGAAGTGGCAT	60.13	TTTGGACGTTGCCCTAAATC	59.94	279
UW000118	scaffold00023	32921-32932	87171	trinucleotide	(TTC)4	12	GGTAGCTGGAGTAGGGGCTT	59.73	GCGGTTTGACTTGGTTGATT	59.98	124
UW000119	scaffold00023	33069-33086	87171	hexanucleotide	(GAAAAA)3	18	AATCAACCAAGTCAAACCGC	59.98	GGGaAAGGaAAAGACTGCCt	59.69	169
UW000120	scaffold00023	41564-41578	87171	trinucleotide	(ATA)5	15	GTGCGGAGCAATCGTAGAAT	60.24	TGATCATCACCATGTGTTTGAA	59.82	292
UW000121	scaffold00023	42396-42413	87171	hexanucleotide	(TTTTTG)3	18	CGGCTTAATGATACCGTTCG	60.47	AATAAAGGCCCCATTTGGTC	60.02	283
UW000122	scaffold00023	49850-49861	87171	tetranucleotide	(TTAA)3	12	AAGGCTTAGACTTGTGGCAAA	59.03	AATTGCGTTGGAATCGTTGT	60.37	239
UW000123	scaffold00023	51492-51506	87171	trinucleotide	(AAT)5	15	GAATCTCGATAGGAATTGAAGATGA	59.95	GGATCGAAAACaGCTCTTGAA	59.44	276
UW000124	scaffold00023	54040-54051	87171	trinucleotide	(AAT)4	12	GCAAATTTGACAAACTACTTCCAA	59.6	AAGATAAAAAGTTGATTTGATTGATTG	58.29	299
UW000125	scaffold00023	54545-54556	87171	tetranucleotide	(ATAA)3	12	TTCCAAATTAAGTATCCAACTTCTGA	59.5	CGTTGTGTGGTTTTAAATTCAAGT	59.41	149
UW000126	scaffold00023	55606-55620	87171	pentanucleotide	(ATTTA)3	15	CATAGAACTGGGGCCAAGAA	60.07	CTTACATGTCGTCGAACCCC	60.38	168
UW000127	scaffold00023	57467-57478	87171	tetranucleotide	(TTTC)3	12	TGATTATCAGGAAATCTATGGGG	59.2	GAACAACTCGAAATGGATGGA	59.92	134
UW000128	scaffold00023	58109-58120	87171	dinucleotide	(AT)6	12	TGGTTGTTGTTAAAGATTTGATGT	57.68	CGTGGCGACAATTACCATTA	59.44	300
UW000129	scaffold00023	61638-61649	87171	tetranucleotide	(AATA)3	12	TGATTAGCCAAGCTGTCACG	60.01	TCTTTCGGTGACCAATCACA	60.09	129
UW000130	scaffold00023	62306-62317	87171	tetranucleotide	(TAAT)3	12	TGTACAAAATGATTAAATAGGATGCAA	60.04	TCATTACTGCTGCCTAGCCC	60.37	138
UW000131	scaffold00023	66807-66830	87171	octanucleotide	(TGTTTGAA)3	24	TCTCCAAATTAGGTGTGGCA	59.12	TTCTCCCTCATCAACATCCA	59.01	283
UW000132	scaffold00023	67222-67233	87171	tetranucleotide	(ATTT)3	12	GCTTGCTTACGGATGGTTGT	60.14	GCATGTTGTGCATTGAGAGG	60.27	198
UW000133	scaffold00023	73826-73840	87171	pentanucleotide	(AAAAC)3	15	GATGGTTTGCAACAGCTTCA	59.85	GATCCCACTCACTCGACGAT	60.08	292
UW000134	scaffold00023	77102-77113	87171	dinucleotide	(TA)6	12	GACTCGTATCCTAGTCCATCACTG	59.19	CGTGGTCATTCTTCTCGATG	59.24	192
UW000135	scaffold00023	81944-81955	87171	tetranucleotide	(GTTT)3	12	AGAGCTCAAGCTCGGTTCTG	59.89	TGCAATGAGTTTCGAAGTGC	60	123
UW000136	scaffold00023	83264-83275	87171	dinucleotide	(TG)6	12	CGAAGAAAGTGGTAGTGGGC	59.73	TTTTCAACATTCTATTGATTCACTTTC	59.09	291
UW000137	scaffold00025	5750-5773	6593	dinucleotide	(AT)12	24	TTCCCTATGTCTCAGTTGTGC	57.81	TGAGCATCGACACATTGACA	59.82	258
UW000138	scaffold00025	5955-5966	6593	trinucleotide	(CGA)4	12	ACCACATGGTGGTTGGATTT	59.95	TGGAAGATCCAATAGTCGCC	60.04	205
UW000139	scaffold00032	1958-1973	89691	tetranucleotide	(GGAA)4	16	TTTCCGACCAGGAAGCTTTA	59.82	CGAATTTTGGCACTTGCTTT	60.24	228
UW000140	scaffold00032	2046-2066	89691	heptanucleotide	(AAGAAAA)3	21	AACATGGGGAAGGAAGGAAG	60.3	GCCATGTCAAGGAACTCGAT	60.08	236
UW000141	scaffold00032	2317-2330	89691	dinucleotide	(TA)7	14	TGGTCGACCTGAAACAACAA	60.13	GCATTGATGGTGATTTCCCT	59.76	300
UW000142	scaffold00032	2688-2714	89691	compound	(TAG)4(TAA)5	27	AGCCGTAATGAGGCCCTACT	60.12	CGCATTGCAATTGTTAGCTT	58.98	192
UW000143	scaffold00032	6697-6720	89691	hexanucleotide	(AATTCA)4	24	TCAAGTTCAACACTTCAAGCTCA	60.08	AGGACATTCGTCGTCGTCTC	60.27	297
UW000144	scaffold00032	7775-7790	89691	tetranucleotide	(AATA)4	16	TACCCCATGTTCCCCACTTA	60.04	AAAATTGGATTCCGTTGTTTTT	58.82	256
UW000145	scaffold00032	10459-10473	89691	pentanucleotide	(AACAT)3	15	TCCGTCACTGGTAGGATGTG	59.55	TTTGGTTTTTGTGAGTGACACTTT	59.98	276
UW000146	scaffold00032	15203-15226	89691	dinucleotide	(AT)12	24	AGCATGTGGAATCAACTTATGTG	59.03	TGCAATTGCGAATATGACAA	58.7	297
UW000147	scaffold00032	15561-15575	89691	pentanucleotide	(CAAAA)3	15	GGTCAAATTTTCCTTCGCTTT	59.6	tTTTTGTTGATTAGAGtCCATCG	58.31	293
UW000148	scaffold00032	18648-18663	89691	dinucleotide	(TA)8	16	TGCTAACATATTTGACATGCGA	59.24	GAGACCTTAGCGGGACTCAA	59.43	299
UW000149	scaffold00032	19024-19035	89691	tetranucleotide	(TTTA)3	12	AATTGTCCCAATTTTCAACG	57.46	AGGGCCTACTTCAATGGTGA	59.55	276
UW000150	scaffold00032	20012-20025	89691	dinucleotide	(AT)7	14	GCATTTTCCCTAACAATTGGA	58.93	GCAACAAATGGAAGTCCAGAA	60.1	278
UW000151	scaffold00032	21697-21708	89691	dinucleotide	(TA)6	12	GGCCAACGATCAAACAAAAG	60.48	CCGTTAGAACGAAATATTAAATCGAG	60.54	188
UW000152	scaffold00032	21935-21946	89691	dinucleotide	(AT)6	12	TCAAAGATTTGATTTCTTCTCGATT	59.66	AAAATCTCACACTTATGCAGGAAA	59.23	219	SSR06153	32	21976-21779	not mapped
UW000153	scaffold00032	22042-22059	89691	hexanucleotide	(TAAATA)3	18	TTTCCTGCATAAGTGTGAGATTTT	59.23	TTCTTTATTTGAAAAAGTCCCTTGA	59.58	246
UW000154	scaffold00032	22828-22842	89691	pentanucleotide	(AACCC)3	15	TCGGGTTGAATCGAATTTTT	59.39	AGCTCGAACTACCCAATCCA	59.69	120
UW000155	scaffold00032	23220-23233	89691	dinucleotide	(TA)7	14	TGACAATGGGATGATCAACAA	59.77	ACATTGCGAGGTTAAGGACG	60.13	261
UW000156	scaffold00032	29597-29617	89691	heptanucleotide	(TAGGGTT)3	21	ACTCGTCGATATCCCCTGTG	59.95	ACCCACGACCAAAGAGTCAC	60.01	261
UW000157	scaffold00032	32098-32109	89691	trinucleotide	(AGA)4	12	tcaaggaagcgagaTGgC	60.03	AACACATGGTTGTTGGCGTA	59.89	255
UW000158	scaffold00032	34963-34977	89691	pentanucleotide	(CAACT)3	15	CCCACCAACAAGTGAAGAGG	60.54	ATTCACCCCAATTTGCAGAG	59.93	297
UW000159	scaffold00032	36937-36960	89691	compound	(TC)6(AC)6	24	TCCCTTGGAAGGCATACAAC	59.93	TGGCTTGGTTTTCTTTCACA	59.29	109
UW000160	scaffold00032	39361-39378	89691	dinucleotide	(TA)9	18	TGTTTGTGTGTGTTGCGTTG	60.24	GGACGACCACAAACTTATCG	58.08	234
UW000161	scaffold00032	41424-41435	89691	trinucleotide	(ATT)4	12	TCCAACCATCTACGATTTTGA	58.08	GTTTCGGTGGTCGAAAGTCT	59.19	295
UW000162	scaffold00032	42615-42679	89691	compound	(TCT)12tt(TTC)9	65	TTGCACTTGTGGCACTCAAT	60.31	GaAAAGGGTTACCTCAGTGGC	59.99	276
UW000163	scaffold00032	42846-42857	89691	dinucleotide	(TC)6	12	GGCCACTGAGGTAACCCTTT	60.36	CCCCGTGGTAGTGGAAATTA	59.68	124
UW000164	scaffold00032	43079-43106	89691	compound	(TTC)4t(TTA)5	28	CGATCGCAAGCTTAATTTCC	59.82	GCATGTGCCATGAAGAGAAA	59.81	236
UW000165	scaffold00032	49196-49227	89691	compound*	(ATTGATTA)3(ATTA)3*	32	ATTATTGGTTGTGAGAGATTTATTTTT	57.12	TGTCATTTAATGCAATTTTCCtTTT	60.12	293
UW000166	scaffold00032	49813-49824	89691	tetranucleotide	(TTTA)3	12	CCCAATTCGATGGATGGTAG	60.15	GGGCAATTTCTGAAAGGTCA	60.05	217
UW000167	scaffold00032	50180-50194	89691	pentanucleotide	(AAATA)3	15	GGTTGTGTGGGTTAATGCAA	59.3	CAAGGCAGGGACTCCTTACA	60.25	216
UW000168	scaffold00032	50625-50636	89691	tetranucleotide	(TTAA)3	12	CAAGAACATGCAGTGGCATC	60.27	TGAGCTAGCAAATGGGTTCTC	59.47	276
UW000169	scaffold00032	61068-61079	89691	trinucleotide	(ATT)4	12	GACCATACGAGTCTATGAGCGA	59.36	CGGCTAATGCCTAAAGCCTA	59.49	274
UW000170	scaffold00032	62169-62199	89691	compound	(ATTT)3ttctctt(GTTG)3	31	CAGCTTCTGGGTGATGTTGA	59.83	AAGAACAATGTCAGGTCGCC	60.12	199
UW000171	scaffold00032	63291-63302	89691	trinucleotide	(TTG)4	12	ACATGGCTTGACTGGCTTTT	59.74	GTGAAGACGACGCAAAACAA	59.89	207
UW000172	scaffold00032	65331-65342	89691	tetranucleotide	(GGTT)3	12	GTTGGCTAGTGACAATCGCA	59.87	GCTCTTGTCAGCCAACTTCC	60	201
UW000173	scaffold00032	65946-65961	89691	tetranucleotide	(AATA)4	16	CCCGTGCTAAATTCACTCTCA	60.26	CAAGCAAAGGCCAAAGCTAC	60.02	248
UW000174	scaffold00032	66528-66542	89691	pentanucleotide	(CAAAA)3	15	CCACATTGCATACCAAAGAAA	58.54	GGCAGTTGAGAATTGTTTTGC	59.74	261
UW000175	scaffold00032	69415-69429	89691	pentanucleotide	(AAAGC)3	15	TGTGTTTAAGAGGTGGGAGGTT	59.9	TCTCTTCAAGGCGCTCTCTC	59.97	225
UW000176	scaffold00032	70048-70059	89691	trinucleotide	(GTG)4	12	ATTCCCGGAAAATGGAAATC	59.96	AGAGTATGCGAACCCTGCAC	60.29	271
UW000177	scaffold00032	70290-70307	89691	hexanucleotide	(GCCCAA)3	18	AAAGCCGAGAACTGCAAAAA	60	GGGCAAGAAGCAAAAGAGTG	59.99	194
UW000178	scaffold00032	71903-71926	89691	trinucleotide	(TAT)8	24	TCTGGTGTGGTGTTGCGTAT	60.03	TCCTTTCTAATTCCGAAGGCT	59.34	219
UW000179	scaffold00032	74927-74938	89691	trinucleotide	(TAA)4	12	AGAAACTTTCATGGGGGAGG	60.3	AAAGGATCGGGTTTGCTCTT	60.07	232
UW000180	scaffold00032	77019-77034	89691	dinucleotide	(TA)8	16	TGATAAACATGGAAAGACGATGA	59.47	GGACAGGCTGCTACTTCTGG	60.01	211
UW000181	scaffold00032	77808-77825	89691	dinucleotide	(TA)9	18	AATACCTGGAAAGCCCATCC	60.15	TGGCTCATCCTCTTCCATTC	60.16	258
UW000182	scaffold00032	79290-79301	89691	trinucleotide	(TTA)4	12	TGCAACAACAACATCATGGA	59.52	ACCAAAAACtTTGGAAGCCA	59.59	299
UW000183	scaffold00032	79621-79634	89691	dinucleotide	(TC)7	14	CCCGAAGTGGCACCTACATA	60.9	GGACCGAGAAGGACGTACAA	60.11	247
UW000184	scaffold00032	88134-88145	89691	tetranucleotide	(ATTT)3	12	TGTCCTTATTGCTCAAGTCGC	60.4	AAATGCTTAATTGTCTTGCAACTG	59.74	266
UW000185	scaffold00033	2671-2682	235733	tetranucleotide	(AAAT)3	12	CGCCCTTTCCCTTTTACATT	60.3	GCGGCCTCTCACCATATCTA	60.2	253
UW000186	scaffold00033	3050-3064	235733	pentanucleotide	(TTATT)3	15	AACCGAAAGCATTCATCACC	59.94	AAAATTTTGCAAGTACAAACGTG	58.35	282
UW000187	scaffold00033	3323-3334	235733	tetranucleotide	(AAAT)3	12	GCAATCAGACGATGGATTTG	59.08	CAGACCACACACGAAAAATTG	59.08	255
UW000188	scaffold00033	4030-4041	235733	tetranucleotide	(TTCA)3	12	CTGATGAACGACGTCCAATG	60.11	GAAAGACTGTTGGCGCTAGG	60.02	213
UW000189	scaffold00033	11300-11319	235733	dinucleotide	(TA)10	20	CCTTGAAAATTATTCGGCCA	59.9	TGACAAGCTCGATTCAAACGTA	60.8	221
UW000190	scaffold00033	11772-11783	235733	tetranucleotide	(TTAT)3	12	CCGTTGCATTGTTTGAAAAG	59.2	CTCTTGAAATGCCAATGGGT	59.93	272
UW000191	scaffold00033	12965-12976	235733	tetranucleotide	(ATCA)3	12	TCACCATTCGAAAATTACTCCA	59.45	TGTGCTTGAGTGGTTGGTTT	59.19	233
UW000192	scaffold00033	15653-15664	235733	dinucleotide	(TG)6	12	GGATGTTGACATGTTGTGGC	59.82	TACAACCAAATTGCTGCCaA	60.11	274
UW000193	scaffold00033	17266-17277	235733	dinucleotide	(CA)6	12	AGCTCCCAGTGTGCCTACAG	60.47	CAGCCCTCTTACTTTGCTGG	60.01	173
UW000194	scaffold00033	20535-20546	235733	tetranucleotide	(AAAT)3	12	GGACACGGTGATACGCAAAT	60.79	GGAGGATGGTGTTGATAAGGA	58.85	298
UW000195	scaffold00033	23322-23333	235733	tetranucleotide	(AATT)3	12	CCATTTGTTCCCTAGGCTCA	60.07	CACACTTTGGCCTTTGAGGT	60.15	215
UW000196	scaffold00033	25087-25100	235733	dinucleotide	(TG)7	14	TTTTGGGATGTGATGAGGGT	60.17	TCTATTGCCTGCATGACCAG	59.82	273
UW000197	scaffold00033	26384-26395	235733	trinucleotide	(TAA)4	12	CCATTCAAGGGTGTTTGAGG	60.34	CTTCATGCTTGTGGTTTCAATC	59.61	294
UW000198	scaffold00033	28717-28731	235733	pentanucleotide	(AAGGA)3	15	ATTTGGAGGTGATTGGGACA	60.17	GGCTTTGTGTTGGTGTGTTG	60.05	287
UW000199	scaffold00033	29778-29791	235733	dinucleotide	(AT)7	14	CCCATGACGTTGATTGTTTG	59.82	CAAAACAGCTCTCCCTCTGC	60.13	271
UW000200	scaffold00033	30119-30136	235733	trinucleotide	(TTC)6	18	AATAAAGAATCTAGCAACCTTGTAATC	57.05	TGATTGTGTTATTGATCATTTGATTG	60.01	197
UW000201	scaffold00033	30260-30271	235733	tetranucleotide	(AAAT)3	12	TCCTTTTGTAGGGTTGATTTCTTC	59.89	TGGAAGTAGTTTGTTATGTTTTGAGC	60	276
UW000202	scaffold00033	30497-30508	235733	dinucleotide	(TA)6	12	GCTCAAAACATAACAAACTACTTCCA	60	AGGGGAGGGGAAAAGTGATT	61.03	292
UW000203	scaffold00033	30889-30906	235733	trinucleotide	(TAT)6	18	CCAGGTACATGCTTACAAGGC	59.65	TGGGTTCAACCAAGTTGCTA	59.17	266
UW000204	scaffold00033	30959-30973	235733	pentanucleotide	(GAAAA)3	15	TTAGTTTTGTTTCGGGAGGC	59.2	TGGGTTCAACCAAGTTGCTA	59.17	137
UW000205	scaffold00033	31421-31436	235733	dinucleotide	(AT)8	16	TCCCTTTGCATTACTTTCATCA	59.59	TGCAAAAACATTTTTCCCTT	57.29	293
UW000206	scaffold00033	32424-32435	235733	trinucleotide	(ATT)4	12	TGATTGGTATGGAATTTGCG	59.38	TGATCCCGAATTTAACGAACTT	59.84	262
UW000207	scaffold00033	33310-33380	235733	compound*	(TTTC)3tct(TTCTCC)6(CAA)7*	71	TCACCTTCAAACCAACCTCC	59.94	CTAGCTTCCTCACCTGTCCG	60.01	281
UW000208	scaffold00033	33590-33653	235733	compound	(CTT)9cc(TCT)4ctctc(TCT)6	64	GGGGGAATtAGGGTTTTtCA	59.99	GTGGAGACCACCCAAACAAC	60.26	196	SSR01957	33	33547-33735	CAAS Chr 5 @ 6.0/59.9
UW000209	scaffold00033	33919-33930	235733	trinucleotide	(TGC)4	12	ACCGCCTTGATTGGACTTTA	59.57	GTAAAAGCCCAGTTCCACCA	59.97	287
UW000210	scaffold00033	40646-40661	235733	dinucleotide	(TC)8	16	TGGCATGGCCTTTAGTTAGG	60.09	GGTGCATCTCCTGTATGCCT	60.1	296
UW000211	scaffold00033	41685-41699	235733	pentanucleotide	(GAGTC)3	15	AGGCAAGTTCCTCAATCGAA	59.81	ATTGTCAACGTGCCTCATCA	60.12	128
UW000212	scaffold00033	45438-45465	235733	heptanucleotide	(AAAATGG)4	28	AAGAGGTTGAAACGGCCATA	59.57	AAAAGGGCATGCCACATAAG	59.96	287
UW000213	scaffold00033	51498-51521	235733	compound*	(AAAT)3(AAT)5*	24	CCAGCTTACTGGACCTCAGC	60.01	AGAAGAACTCGGCGAATGAG	59.57	255
UW000214	scaffold00033	52662-52673	235733	tetranucleotide	(AATG)3	12	TGAGGAGAGTTCACACCAAAAA	59.75	TGCAACTATGTGCCAAAAGC	59.88	248
UW000215	scaffold00033	54037-54048	235733	tetranucleotide	(TGAT)3	12	GATGAGAAACTGCTGGGAGC	59.96	GTTCAACGCCGGCTAAAATA	60.1	203
UW000216	scaffold00033	54823-54834	235733	tetranucleotide	(TGTT)3	12	ACCGATTGATGCACCCTTAG	59.96	GGCCCAAGTAAGTCCAGACA	60.11	188
UW000217	scaffold00033	57056-57073	235733	hexanucleotide	(ATTTTT)3	18	GAAGGCCGTATCAACACCTG	60.52	CCTTTCGGTATCGAGGACAA	60.07	296
UW000218	scaffold00033	59658-59669	235733	tetranucleotide	(ATTT)3	12	AACAACCATGCTTTGATCTAGAAA	59.23	TCAACTAAATCAAACCTAGCCAA	58.02	277
UW000219	scaffold00033	60984-60995	235733	tetranucleotide	(TTTA)3	12	TTCAAAAGTTTGTGGGGGAC	59.81	TCGTTTAACTGTCATCCGGT	58.08	249
UW000220	scaffold00033	61630-61641	235733	tetranucleotide	(TTAA)3	12	AGGGTATGTTTGGATATTTATGGA	57.84	CCAGGATTAAGATTATTAAGATTTCG	57.97	261
UW000221	scaffold00033	70202-70216	235733	pentanucleotide	(AATAA)3	15	AAGAAAGGTGTGGTTGAGAATTG	59.55	TGATTGATAGAAGCTGATTATCAAAGT	58.88	253
UW000222	scaffold00033	70231-70242	235733	dinucleotide	(AT)6	12	GGTGTGGTTGAGAATTGTTCTG	59.5	TGATTGATAGAAGCTGATTATCAAAGT	58.88	247
UW000223	scaffold00033	71131-71146	235733	dinucleotide	(AT)8	16	TCAAGAACGAAAACCTAAACCAA	60.02	TGGTGGTCTGACTTTTTGGA	59.11	284
UW000224	scaffold00033	71629-71640	235733	trinucleotide	(TTC)4	12	ATCCCTCCAATTTCCCTTCA	60.63	AACAAGATACACAAGGATCGAAA	57.81	240
UW000225	scaffold00033	72732-72749	235733	dinucleotide	(CA)9	18	AATAAGCCATTTGGTGTGGG	59.69	AAATGGGGtTTTGGTGGTTT	60.31	272
UW000226	scaffold00033	74555-74566	235733	dinucleotide	(TA)6	12	TGCTTTTGTTTTTGCAACTTT	57.7	CCTCGCCATGAAAAACTCAT	60.07	182
UW000227	scaffold00033	75702-75716	235733	pentanucleotide	(AGTTT)3	15	TTTCTCTCACAATACTTTTGTTCCA	59.25	CCAAACTTTTCCCCTTCCTC	59.91	297
UW000228	scaffold00033	80298-80309	235733	trinucleotide	(AAG)4	12	TTTGGCTTAAAGGTGAACACAA	59.66	CCCTCCTTTAAAACCCCAAG	59.8	292
UW000229	scaffold00033	81747-81770	235733	octanucleotide	(AAAAAACA)3	24	TACCTCCAATGCCCTTGTCT	59.55	CCCCGCTCATCGTTCTACT	60.23	261
UW000230	scaffold00033	81907-81918	235733	dinucleotide	(CT)6	12	ACAAACGAATGGTAGACGGC	60	GCATCAGGAAAAAGGGAACA	60.05	299
UW000231	scaffold00033	83175-83186	235733	dinucleotide	(AT)6	12	TGCCCATTTAAAAGCATCAA	59.15	TGCATGAAATTCCAAAAATGG	60.67	279
UW000232	scaffold00033	83872-83889	235733	hexanucleotide	(AAAAAG)3	18	TGGAAGAGAGAAGCCGAAGA	60.21	ATGAGGCGGAAAAGTGACAT	59.56	280
UW000233	scaffold00033	84555-84577	235733	compound*	(CATA)3(AT)7*	23	GGTCGAAGTGGGGTGAGTAG	59.57	TCCATGGCAGTCTAAAGTGG	58.72	218
UW000234	scaffold00033	85028-85052	235733	pentanucleotide	(TTTTC)5	25	TGACTATCGTTCTCCCTAAAAAGG	60.02	GCCTCAAATTTAGACAAAAGGC	59.29	147
UW000235	scaffold00033	86128-86145	235733	dinucleotide	(AT)9	18	CGCTGCCCTAAACGATATTT	59.23	AATCAATGACATTCGCTCAAA	58.23	298
UW000236	scaffold00033	87599-87613	235733	pentanucleotide	(TTTTA)3	15	TTTttCCtGCCATTTTtCTTTt	59.17	ATTTGGCACACGGTCTTGTA	59.05	177
UW000237	scaffold00033	92517-92532	235733	tetranucleotide	(TTTA)4	16	TGATAATGTAAGGGGGCACG	60.71	CGTGGTGACCAAGAAAAACA	59.58	295
UW000238	scaffold00033	93251-93262	235733	tetranucleotide	(ATTA)3	12	TTGGCACCTATCTCACATTCA	59.14	CCAGATGCAAAACTCAGCAA	59.99	211
UW000239	scaffold00033	93555-93566	235733	tetranucleotide	(TTAA)3	12	TTGCTGAGTTTTGCATCTGG	59.99	TGGGTGTCAAATTGGTGCTA	59.96	251
UW000240	scaffold00033	94935-94946	235733	tetranucleotide	(TATT)3	12	TTTGTGGGTGTTGTAGGGGT	60.13	TCGCTGTTATAGGTGTTGCG	59.9	202
UW000241	scaffold00033	95395-95406	235733	tetranucleotide	(ATTT)3	12	TCCCTTAAATACACACGGCTTT	59.9	TTTTTGCTTTTAAACTAGGGtTTTT	58.18	264
UW000242	scaffold00033	98322-98333	235733	trinucleotide	(AAG)4	12	CAAAATATTGACGTGCTTATGAAAA	59.5	CCAAAGGCGTAAACCCATTA	59.83	193
UW000243	scaffold00033	98649-98660	235733	dinucleotide	(TA)6	12	AATCAAACCCACTTCCATCAA	59.28	TAAACCATCACATCCTGCCA	59.92	187
UW000244	scaffold00033	103469-103480	235733	tetranucleotide	(AAAT)3	12	CAAGGGTTGTAGAGAAGAACAACA	59.73	GGGGGAAAtTTTTATGTAGCG	59.7	220
UW000245	scaffold00033	104360-104371	235733	tetranucleotide	(TAAA)3	12	GGAATGTTTGAAAATCTCCCG	60.66	GCAAACTGCAACCAGTTATGAA	60.17	219
UW000246	scaffold00033	108252-108263	235733	tetranucleotide	(AAAC)3	12	TCTCACGAATTTTCCAACCA	59.1	TCTCTCTCGTCCCATCCATC	60.16	160
UW000247	scaffold00033	108427-108438	235733	tetranucleotide	(AAAG)3	12	GATGGATGGGACGAGAGAGA	60.16	TTTGATTTCATTCCCTCtTTTAGG	59.86	230
UW000248	scaffold00033	110614-110629	235733	dinucleotide	(AT)8	16	TGGTTCAAAACACCTTCCATC	59.82	TTGGCTTTCCTTTACGCTGT	59.88	186
UW000249	scaffold00033	110936-110951	235733	dinucleotide	(TA)8	16	ACCACAGTTCCTTCCACGAC	60.01	TTGCTATTCTTGGCGCTTCT	60.12	282
UW000250	scaffold00033	112616-112631	235733	tetranucleotide	(TAAA)4	16	TAAAAGAATGCCCACCATCC	59.76	CAAAGATCCTATTGCTCGGC	59.81	293
UW000251	scaffold00033	114388-114405	235733	hexanucleotide	(AATAAG)3	18	GGTGCTCATCTCTATCCTTTCAA	59.74	CTCACTCTGTTCTTGGATGTGG	59.76	281
UW000252	scaffold00033	121071-121082	235733	tetranucleotide	(AAAT)3	12	ACACAAGCTGTTGATCCCAA	59.14	AaATGCATCCAACTCCAACC	59.8	256
UW000253	scaffold00033	121411-121422	235733	tetranucleotide	(TGTA)3	12	GGTTGGAGTTGGATGCATtT	59.8	CCAACTTAGTGCTGCAATCCT	59.39	290
UW000254	scaffold00033	122085-122100	235733	dinucleotide	(AT)8	16	AAATCTCTCAACCTCCCTCAA	57.84	ATGCTTTACACGAACCCAGC	60.14	284
UW000255	scaffold00033	129240-129251	235733	tetranucleotide	(ATTT)3	12	TGAGATTGACAAGATTCCTCCA	59.67	TTGGTGATTGACATTATTGTAGGG	60	248
UW000256	scaffold00033	133334-133345	235733	tetranucleotide	(AATC)3	12	GGAGTGATCAAATCTTCTTCTCG	59.36	GCTCGATCGACACCATTCTT	60.23	154
UW000257	scaffold00033	135779-135790	235733	trinucleotide	(ATT)4	12	CCACACCTACAAATTTGGAAAA	58.9	AAAAACCAAGTGACAAATAAAACCA	60.06	241
UW000258	scaffold00033	136928-136939	235733	trinucleotide	(GAT)4	12	CAAAAGTTGCAAGATGCAATG	59.36	TTCTTAAAATTGGCTCCAAACC	59.5	292
UW000259	scaffold00033	137491-137502	235733	trinucleotide	(TTA)4	12	CAAGAATGGCAAGGGAAAAA	60.05	TAGTGGGAGTTGTGGAAGGG	59.96	198
UW000260	scaffold00033	143476-143490	235733	pentanucleotide	(ATAAA)3	15	AGAAGGCCTTTGAACATGGA	59.67	CATGACTTGGTGCACCTTTG	60.15	217
UW000261	scaffold00033	143855-143869	235733	trinucleotide	(AAT)5	15	CAATTGTCCAATTTTAGCCTTCA	60.34	ACACTATCAGTGACCATGTGGA	57.93	222
UW000262	scaffold00033	145035-145058	235733	compound	(AT)6(TTAT)3	24	CTTGTGCAAGTTTTGGTCTCA	58.96	TCAATTAACCAAATGATCTACCCC	60.3	236
UW000263	scaffold00033	148705-148722	235733	trinucleotide	(ATT)6	18	ACACATTGCATTTTGTTTAATGA	57.22	TTTTCTTGTTTGAGTTCGGTCA	59.76	163
UW000264	scaffold00033	148851-148864	235733	dinucleotide	(AT)7	14	TGACCGAACTCAAACAAGAAAA	59.76	AGACTCTCGAAAAGGTGAAAAA	57.29	248
UW000265	scaffold00033	150694-150705	235733	tetranucleotide	(TTAT)3	12	CGGGTCTCACAAAGAAAGTG	58.34	CCGAAATATGAAAGCCGAAA	60.03	149
UW000266	scaffold00033	151577-151588	235733	trinucleotide	(TTA)4	12	TGGATGCGGTAAAGTTTTGA	59.16	CCTGTATCGACTTTTGCTTTCA	59.4	294
UW000267	scaffold00033	154554-154565	235733	tetranucleotide	(AGAT)3	12	TCGACGTTTTCGATTCAGGT	60.64	GGCAGCTAGAAAAGGAAGCA	59.73	265
UW000268	scaffold00033	159474-159488	235733	pentanucleotide	(TTTTA)3	15	TTTCAATCTTGGTCAATATGCC	58.95	AACCGAGAGCAAATTTGGATTA	59.97	273
UW000269	scaffold00033	160700-160720	235733	heptanucleotide	(AAGTTTG)3	21	GGGTGAGTTTGTGTTGGGTT	59.72	TGACAGTCAAATCCTCCCAA	59.06	290
UW000270	scaffold00033	164026-164037	235733	tetranucleotide	(ATAG)3	12	GGTGTTTAACATGAATCAAAATCAA	59.22	TGTGCCAAGTTTGGCTGTTA	60.29	268
UW000271	scaffold00033	164539-164550	235733	tetranucleotide	(TAAT)3	12	TGCAGCCATTTTGTTCCTAT	58.24	TGACAATAAAATTTGCACCATGT	59.29	300
UW000272	scaffold00033	165348-165371	235733	octanucleotide	(TTCATATT)3	24	TCGTGTTTGATTTGGATGTTG	59.43	CCGTGGTGGATTTAAATTTCTT	59.27	205
UW000273	scaffold00033	165562-165573	235733	tetranucleotide	(ATCT)3	12	AAGAAATTTAAATCCACCACGG	59.27	TCATCAGAACCAATAAAAGCAAGA	60.13	242
UW000274	scaffold00033	167671-167682	235733	trinucleotide	(ATC)4	12	AAGGCTTCAACTGCTGTTTTG	59.55	GTGGGGCAAAAGCAAAGATA	60.07	122
UW000275	scaffold00033	170318-170342	235733	compound*	(CTAT)3(TA)8*	25	TATTTTGGTTGGTCCAAGGC	59.8	TTCTTCCTGCCTTTGCATTT	59.82	290
UW000276	scaffold00033	170661-170674	235733	dinucleotide	(AT)7	14	CGACCATGTGTAACTCACCG	60.02	CAGATGAGGGTATGGAGGGA	59.88	230
UW000277	scaffold00033	171614-171637	235733	dinucleotide	(TC)12	24	AACGAAAGCAAAAGGAGCAA	60	TTTGAATGATAAACCCAAAGGA	58.47	292
UW000278	scaffold00033	172985-172996	235733	tetranucleotide	(ATAA)3	12	TAGGGTTGGGgTTTAGGGTT	59.57	TTACTGCGACATTTTCCTTCA	58.43	297
UW000279	scaffold00033	178025-178036	235733	tetranucleotide	(ATTT)3	12	TTTTCAGATTGAGTAGGGGCA	59.69	TGAATCGAAACGAACCCTCT	59.67	240
UW000280	scaffold00033	179777-179788	235733	tetranucleotide	(ATTT)3	12	TGTGACATGAAGTTGAAGAATGC	60.17	GGATCAAATTTAAATCGAAACAAAA	59.66	170
UW000281	scaffold00033	182154-182165	235733	tetranucleotide	(AAGA)3	12	GTGGAGCAGATGTTGGTGTG	60.16	CTCTTGTGGAGGCTGAGAGG	60.13	200
UW000282	scaffold00033	186942-186956	235733	trinucleotide	(ATA)5	15	CACCGTCTCGTCAGTAGCAC	59.49	TGACTATGAACGATAGAATTTGCG	60.5	283
UW000283	scaffold00033	189759-189770	235733	trinucleotide	(TTA)4	12	CCCGCATTATGGAAAGAAAA	59.9	TCGAACGCCAATATGAAAAA	59.15	117
UW000284	scaffold00033	190237-190254	235733	hexanucleotide	(AATAGG)3	18	TGTGAGCCATTGAATACGGA	60.07	GTTGTTCACGGAACGAAGGT	60.01	179
UW000285	scaffold00033	194896-194913	235733	dinucleotide	(TA)9	18	TGGGTTGGGTTGGAAGTATT	59.15	GACCGAGTGTTGGGTTGAAT	59.83	256
UW000286	scaffold00033	199275-199311	235733	compound	(AAAG)3tggtagt(TTTTTC)3	37	CACCCACCACCAAGGTTTAC	60.13	AGGATCACCTTCAAAAGAGAGA	57.14	294
UW000287	scaffold00033	200806-200817	235733	trinucleotide	(TTC)4	12	TGATCCTTTCCCCTTTTCTTT	59.06	GAGTCTGTTCCAAACCCAGC	59.7	203
UW000288	scaffold00033	206920-206934	235733	trinucleotide	(TAA)5	15	TTTGATGTGGATGAATTTTGC	58.47	TCACAGAATGATTGAATGCGA	60.21	228
UW000289	scaffold00033	206997-207008	235733	trinucleotide	(TAA)4	12	TTCGCATTCAATCATTCTGTG	59.68	TCAAGAAGAAAATTGTGAGGCT	58.12	170
UW000290	scaffold00033	208349-208363	235733	pentanucleotide	(CAAAA)3	15	GTGTCAGCCAGGGATATGCT	60.1	TCCATGACTGGTGAGCTCTG	59.98	291
UW000291	scaffold00033	213047-213061	235733	pentanucleotide	(TTTTC)3	15	GCCAAGAAATGGAACCTTCA	60.05	TGCTTCATGCTGTTCTCTCG	60.29	217
UW000292	scaffold00033	214802-214815	235733	dinucleotide	(AT)7	14	TGTTCGCCTCTAGCCATTCT	59.98	GGTTTGCCCTTTCTTTTCATC	59.94	216
UW000293	scaffold00033	215204-215218	235733	pentanucleotide	(ATTTT)3	15	TCTATTTAAACGTTTTGACTAGTTTGA	57.13	GCAAAACGACCGTGTTGAGT	61.14	294
UW000294	scaffold00033	219525-219557	235733	compound	(ACAAA)3acagat(GAA)4	33	GAACTCTTCTGGCCCATTGT	59.14	CAAGGGAGAAAGAGAAACCAGA	59.86	176
UW000295	scaffold00033	227254-227289	235733	hexanucleotide	(TCCTTC)6	36	CTTCTTCTTTGCCATCGGAG	59.95	CAAACACCCCCAAATTCATC	60.03	217
UW000296	scaffold00033	231959-231970	235733	tetranucleotide	(TAAA)3	12	CCGAACAAAAATTGAAATGAA	57.68	ATACGGTGCCGTCGTATTTT	59.37	300
UW000297	scaffold00033	232121-232132	235733	tetranucleotide	(TTAT)3	12	TTTTTAAAATACGACGGCACC	59.03	GGCAAAGCTGTGAGGGTTTA	60.25	296
UW000298	scaffold00033	233357-233368	235733	tetranucleotide	(TTTA)3	12	TCGTTCCAAGTTtGATCATTTC	59.07	TGACAAACCGTGGTCGTAAA	60	299
UW000299	scaffold00033	233778-233792	235733	pentanucleotide	(TAATT)3	15	TGGAATTTACGACCACGGTT	60.23	TTGAATGATTGACCAAAGTGTTTT	59.79	277
UW000300	scaffold00033	234755-234768	235733	dinucleotide	(AT)7	14	TCAGCATTGAGACACCTTGC	59.99	CTAAGGTTCGAAATCGTGGG	59.56	279
UW000301	scaffold00033	235323-235334	235733	tetranucleotide	(AAAT)3	12	CAAAGAAACAAGACGTGGCA	59.88	CCACACGTCGTGAAAAGATG	60.15	270
UW000302	scaffold00034	14377-14388	195012	tetranucleotide	(AATA)3	12	AAATTACTCCGATTAACAACCATT	57.27	TTCCATTACCATTTTAGCCCA	59.31	300
UW000303	scaffold00034	14605-14616	195012	dinucleotide	(TA)6	12	TGGGCTAAAATGGTAATGGAA	59.31	ATTTGCCCTACCACCTTCCT	59.83	256
UW000304	scaffold00034	15732-15753	195012	dinucleotide	(AT)11	22	TTTTTGCACCCCATTTCAAC	60.71	AGTCCTTTCTTTCCATCGGG	60.43	290
UW000305	scaffold00034	16087-16102	195012	dinucleotide	(TC)8	16	AATTCCCCAGTGACTGATGC	59.93	ACCCAACTCATCCCTTTTGA	59.38	216
UW000306	scaffold00034	17597-17611	195012	pentanucleotide	(CTCTT)3	15	TCCCAAACCCCTTTCTTCTT	59.91	CACTTTTGGTGGTTGGGACT	59.86	267
UW000307	scaffold00034	23481-23492	195012	tetranucleotide	(TTTG)3	12	TCAAAATCTCCCCTAACACACA	59.47	GTTCCAAACATGGGGTCACT	59.68	210
UW000308	scaffold00034	26470-26481	195012	tetranucleotide	(ATTA)3	12	TTGCCACTACGTCATTGCTC	59.87	TGATTAGCATTTGCAGCCAC	59.84	261
UW000309	scaffold00034	27056-27069	195012	dinucleotide	(TA)7	14	TTTCACGAATCACTCAAACTTTTT	59.25	TTTTTCACGTAAGTAATCAAAATCA	57.18	255
UW000310	scaffold00034	29511-29530	195012	dinucleotide	(AT)10	20	TGACGCTACCTTCTCGCATA	59.59	GTCTGAATGCAAGGATGCAA	59.81	249
UW000311	scaffold00034	32991-33002	195012	dinucleotide	(TA)6	12	CGTTACCTTCATCCACAGCC	60.52	CCTCCTCCCTCATCTCTTCC	60.15	264
UW000312	scaffold00034	33451-33470	195012	dinucleotide	(AC)10	20	TGTTTGGTCCCCGTACTTTC	59.83	TTCAAAGCTTGGGTGTGAGA	59.41	124
UW000313	scaffold00034	33713-33730	195012	hexanucleotide	(GAAAAA)3	18	CACATTCCATCTGCTTGTTGA	59.71	GACCAATATTGCCCAAAAACA	59.69	288
UW000314	scaffold00034	35630-35644	195012	pentanucleotide	(CTGCT)3	15	TCCTTCTTCCTCGATCATGC	60.3	GGTGAACCCGAACCATACAC	60.1	183
UW000315	scaffold00034	36342-36353	195012	dinucleotide	(AT)6	12	TCATTCCAATCCCTCCATCT	59.29	TGGTCAACTTTCTAGATTTTGTTCAT	59.52	232
UW000316	scaffold00034	36930-36983	195012	trinucleotide	(TAA)18	54	GCAATTTCTCTTTTCAATTTACCC	59.45	TTTGATCTATTTTGCAATTTTGG	58.25	187
UW000317	scaffold00034	37435-37452	195012	hexanucleotide	(TTTTTA)3	18	GACCAAGTTCCTGGTCTGCT	59.3	TGTTTGGATGTTTATTCCTGGTT	59.64	225
UW000318	scaffold00034	37729-37740	195012	tetranucleotide	(CTTC)3	12	TTTCACTCAAAACACCTTGGAA	59.63	GTTCAACGTTTGGCAAGACA	59.74	115
UW000319	scaffold00034	38277-38288	195012	dinucleotide	(AT)6	12	TCAAGTTTATGTCACACAATTCCA	59.42	TAGAGGGAGTGGTTTTTGGC	59.17	273
UW000320	scaffold00034	40051-40072	195012	dinucleotide	(GA)11	22	TCAGATGCATCCAAAATCCA	60.01	ATCCAAACAGAAAACGGCAC	59.98	163
UW000321	scaffold00034	40473-40496	195012	trinucleotide	(GCG)8	24	CGGAGATGGAGATTGAAGGA	60.15	CCATGGCTAGGGTTTGAAGA	60.07	172
UW000322	scaffold00034	41554-41565	195012	trinucleotide	(GGC)4	12	GCCACAATCAGAACAGCAGA	59.99	AAGCAGTCGCTGAAGGGTTA	60.02	101
UW000323	scaffold00034	43238-43261	195012	trinucleotide	(GCG)8	24	CAACTCAGGCCACTCTCCTC	59.99	AACGGGGAATATGGTTGTTG	59.55	189
UW000324	scaffold00034	45429-45454	195012	dinucleotide	(AT)13	26	CCCATTTATTATAATCATGCACCA	59.84	TTTTAAAAGAGGAAGCCAAAAA	57.37	278
UW000325	scaffold00034	48679-48698	195012	dinucleotide	(TA)10	20	GAGACTTGTGCGATGCGTTA	60.02	CATTCAATTCCATGCTACATTCA	59.85	232
UW000326	scaffold00034	51851-51870	195012	compound*	(TTAT)3(TTA)4*	20	CTTTGGAAAGGCCAATCTGA	60.18	TGGCAGATCGCATACAGAAG	59.97	206
UW000327	scaffold00034	58733-58744	195012	tetranucleotide	(TATT)3	12	CCGAGAACTACGTCAAAATCA	57.89	GGGATGAAAGCATCGAATTA	57.64	300
UW000328	scaffold00034	59155-59166	195012	tetranucleotide	(GTTT)3	12	AATTTGTGGACCATGAGATCG	59.81	ATTTCACATGTCCGAGCCA	60.06	300
UW000329	scaffold00034	61713-61732	195012	pentanucleotide	(GGTTG)4	20	AAAGACCCTTCAATAAATTTGGA	58.14	GAAGATGGAGTAACATGCGCT	59.35	217
UW000330	scaffold00034	68859-68878	195012	dinucleotide	(TA)10	20	CGGAATCTCAACCAAACACA	59.54	CGATAGGACAGACCAAATGC	58.17	243
UW000331	scaffold00034	69925-69936	195012	dinucleotide	(AT)6	12	TGAAGTCACATGAAGTGAAGGAA	59.77	TTTGATCGCTTGGATGACAA	60.2	166
UW000332	scaffold00034	70413-70424	195012	tetranucleotide	(CATC)3	12	GCTACAAGAATGAATGTGCCAA	60.14	AAGGGATCAAAGCATCTGGA	59.63	204
UW000333	scaffold00034	70460-70474	195012	pentanucleotide	(AAACA)3	15	CCATCCATCTTACGGGAAAA	59.76	AAGGGATCAAAGCATCTGGA	59.63	162
UW000334	scaffold00034	76619-76630	195012	tetranucleotide	(TTTC)3	12	CTTTGTTTGAAATTCCCCGA	59.91	TGTGCAAAGATGGACTCAGG	59.83	287
UW000335	scaffold00034	80233-80247	195012	pentanucleotide	(AATTA)3	15	GAGGGATTTCGTTCGTGAAA	60.05	CACATAAAAGGTTTGGGAAAACA	60.13	260
UW000336	scaffold00034	89091-89102	195012	trinucleotide	(GTT)4	12	CAATGCTTCTGAGGTGTTGG	59.29	TCATCCACAACACCAGCAAT	59.97	282
UW000337	scaffold00034	90008-90022	195012	pentanucleotide	(GAAAA)3	15	TTCATCGTGTTTCATTCTCCA	59.11	TTGAAACGACGCGTTTAATTT	59.65	276
UW000338	scaffold00034	90380-90400	195012	heptanucleotide	(TTTTTTA)3	21	GTTTGGCCCCAACCTAATTT	60.05	TTTTCCCGTTGCTTTTCATC	60.05	137
UW000339	scaffold00034	91660-91698	195012	compound*	(AT)8(ATATA)3*(AATATA)3*	39	TTGCAAACCCAACACAACTC	59.59	TTGGGGTTGAAAAATTCGAT	59.25	294
UW000340	scaffold00034	91714-91728	195012	pentanucleotide	(GGTTG)3	15	TGCAAACCCAACACAACTCT	59.19	TTCGAGTTGGGGTTGAAAAA	60.45	299
UW000341	scaffold00034	97787-97798	195012	tetranucleotide	(TTTA)3	12	TGGGTTTTGATTGGTTCATACA	60.09	CGGCGGAGAAAAAGGATAAT	60.4	274
UW000342	scaffold00034	100373-100384	195012	tetranucleotide	(TCAT)3	12	TTGAGTTCGTTGATATTGAATTGT	57.76	TGCACTTGATTCACGTTTATGTC	60.05	256
UW000343	scaffold00034	101366-101381	195012	dinucleotide	(AT)8	16	CATTAGGTTCTTCTACAAGCCCA	59.67	TCACATTTGAATATAAACCCAGTCA	59.67	294
UW000344	scaffold00034	102184-102195	195012	tetranucleotide	(AAAG)3	12	TTGTTCGTTGCTCGTGTCTC	60.03	TTGGCTCATACACATGACTCG	59.73	239
UW000345	scaffold00034	102782-102793	195012	tetranucleotide	(AAAT)3	12	TGGTTCAAGAAAACATCATGAAA	59.48	TGATTGAACATTGGCATCTGA	60.06	198
UW000346	scaffold00034	103654-103671	195012	hexanucleotide	(ATAACA)3	18	GATGCCGTTACGATTTGACC	60.34	TGAAACCCTACCCAAATTGAA	59.3	206
UW000347	scaffold00034	105553-105564	195012	tetranucleotide	(AATA)3	12	TTCCAAACAAATATTTTCAAGTTAGG	59.01	CGATCATATCCAACATAAATTCTAACA	59.6	300
UW000348	scaffold00034	106225-106238	195012	dinucleotide	(TA)7	14	AAAAaGGTAAACAAAATACAATGTTGC	60	TGGCCCAACTGCTCTCTAGT	60.01	147
UW000349	scaffold00034	106412-106435	195012	hexanucleotide	(CCATTA)4	24	TTGGGCCAACTCTCATACAT	58.02	TCAGCCAGCTTCATTTAGCC	60.49	257
UW000350	scaffold00034	112355-112370	195012	tetranucleotide	(ATAA)4	16	GGCTATCTCTGTGTCTCGGC	59.98	TCCAAATGAACTTGAAGGGG	59.9	280
UW000351	scaffold00034	112792-112803	195012	tetranucleotide	(TAGA)3	12	AAAACGTCAAATAGGCGAGG	59.22	GAGTGTGGCCGTCTATACCTG	59.63	289
UW000352	scaffold00034	113149-113163	195012	pentanucleotide	(CTTCC)3	15	TTGTGATAGTTTTGAATAAGAAAGTGA	57.73	TTTTAAtTTGGGTAAGAATCATACAA	57.43	288
UW000353	scaffold00034	127346-127357	195012	tetranucleotide	(AAAC)3	12	TTGAGAATGCTTGGAAAGGC	60.33	CCGATCCACTACTGCGCTAT	60.26	276
UW000354	scaffold00034	133727-133744	195012	hexanucleotide	(AAGTCA)3	18	CCCATGTAGCCACTTATCCC	59.27	GCTCGAAAGGTCAAAATGGA	60.19	167
UW000355	scaffold00034	134312-134332	195012	heptanucleotide	(CCCCTCC)3	21	AAGTCTCGTAGTTGCGGTCC	59.36	TCCAAGTCTTGAACAAGGGG	60.08	276
UW000356	scaffold00034	152226-152237	195012	trinucleotide	(GAA)4	12	TTCCCCAAACAGGCTAACAC	59.97	CTTTTGCTTTCAGAATCGCC	59.96	273
UW000357	scaffold00034	152413-152430	195012	trinucleotide	(GAA)6	18	CAAAAGGCAAGCCTAAGACG	60.01	AAAGGAGCTAACCCACCGAT	59.96	141
UW000358	scaffold00034	153345-153356	195012	tetranucleotide	(AAAT)3	12	TTGCTTTCCAACTAAGTAGCATTT	58.64	TAATCGCGTGTTGATTGGAC	59.55	185
UW000359	scaffold00034	160926-160943	195012	trinucleotide	(TTC)6	18	TGTTTGGGTAGGAGGAGGTG	59.96	TGTGATGCATGGAGCAAGAT	60.23	259
UW000360	scaffold00034	166867-166878	195012	tetranucleotide	(CAAT)3	12	CGTGCCCTTCTTTCTCCATA	60.21	ATTTCGAATCTTGGGGCTCT	60.04	274
UW000361	scaffold00034	167989-168008	195012	pentanucleotide	(CTTTT)4	20	TGGCTTTGAAATTGAGGGAC	60.05	AAACTATGGGGGTAAGAAATTGG	59.53	292
UW000362	scaffold00034	169181-169200	195012	dinucleotide	(TA)10	20	TGAAATGGTTACCAAAGGCT	57.22	GCAATCTCCTTTCCCAAACA	60.05	269
UW000363	scaffold00034	169449-169475	195012	compound	(CTT)5(TC)6	27	TGTTTGGGAAAGGAGATTGC	60.05	TTAAACCAAACCGAACCGAA	60.33	280
UW000364	scaffold00034	169671-169685	195012	pentanucleotide	(GGGAT)3	15	ATTCGGTTCGGTTTGGTTTA	59.32	TTTTAAAACCATATCCTCTAACAAACT	57.29	288
UW000365	scaffold00034	172672-172683	195012	tetranucleotide	(AATT)3	12	CCAAACACATCACAGGTTCTCT	59.11	TGAACAATGGCAATGCTTTC	59.67	237
UW000366	scaffold00034	173433-173452	195012	pentanucleotide	(TAAAT)4	20	GACAAACCACCCAATCATCC	60.03	AAAGACCAACTGGGTCATGC	59.97	251
UW000367	scaffold00034	173979-174024	195012	compound	(ATAC)5(AT)13	46	AAAAATACCCATTTTGCCCC	59.89	TTTGAAACTTGTTTTATTTCCTTTCA	59.53	294
UW000368	scaffold00034	174411-174424	195012	dinucleotide	(GA)7	14	CGGAGAGAATGGATGGAAAA	60.01	CGCGTAAATGGCAACACTAA	59.76	299
UW000369	scaffold00034	175389-175415	195012	trinucleotide	(TAT)9	27	CGGGTCCCACTAAAGATTGA	59.93	GGAACAATTCCATGAAAGAATGA	60.18	195
UW000370	scaffold00034	176117-176128	195012	tetranucleotide	(TTTG)3	12	ACAAACCTTATGCATGATGAAA	57.19	TTGAGAATCCGAGACCAACC	60.05	279
UW000371	scaffold00034	176171-176185	195012	pentanucleotide	(GAAAG)3	15	TGTTGTTGCATGTGATTGAAAA	60.01	TTGAGAATCCGAGACCAACC	60.05	176
UW000372	scaffold00034	176314-176329	195012	tetranucleotide	(AATT)4	16	GGTTGGTCTCGGATTCTCAA	60.05	AAGGAATGGGAAAGGATATGG	59.15	242
UW000373	scaffold00034	176731-176748	195012	hexanucleotide	(AGAAAA)3	18	CCATATCCTTTCCCATTCCTT	59.15	TGGAATTTTAACAGCTGGGG	59.93	282
UW000374	scaffold00034	177210-177225	195012	tetranucleotide	(AGAA)4	16	TGGTTGTTTTAGTTTGAAGGGAA	59.9	TTTGAGAATGGAAGCTTGGG	60.18	226
UW000375	scaffold00034	178970-178984	195012	pentanucleotide	(GGGCA)3	15	GGGTTAACATCATTGTCGAGTG	59.36	AAACAAGTCCCACACATTTTGA	59.38	287
UW000376	scaffold00034	181129-181144	195012	tetranucleotide	(AAAT)4	16	CAGGGTGTCTTTGAATTGCAT	59.99	TCCTTGATTCTCTTTCTCGCA	60.08	169
UW000377	scaffold00034	182380-182391	195012	trinucleotide	(AAG)4	12	TTtAATCCGGTAAATGGGGG	60.71	TTTTCAACGGAAAAATTCGG	59.92	230
UW000378	scaffold00034	183977-183994	195012	dinucleotide	(AT)9	18	CATTGCTTTTGATTGGGTCA	59.52	TCGACAACGAACTTGGATGA	60.24	153
UW000379	scaffold00034	185929-185940	195012	tetranucleotide	(TATT)3	12	CAACAATACCCCAAAAGTACACA	58.84	CCTCCTCATCCTGGGACATA	59.88	200
UW000380	scaffold00034	188057-188068	195012	trinucleotide	(AAG)4	12	CGCGTTAACCATAGTAACGATCA	61.22	CCGTGTAGAAAATAAAAGCTCACA	59.73	297
UW000381	scaffold00034	188189-188200	195012	dinucleotide	(TA)6	12	CACGGATTGTTACACCAATGT	58.27	TTTTGGTTGTTACTTTAAAATAGTGGG	59.99	276
UW000382	scaffold00034	189815-189826	195012	tetranucleotide	(AAGA)3	12	GGCTCAAACTTTTGAAATGACC	59.99	ATTGGCAACTGCTTACATCG	58.8	174
UW000383	scaffold00034	190168-190185	195012	hexanucleotide	(AAAGCA)3	18	AACCGATGTAAGCAGTTGCC	60.14	TGTGGAGGCATCAATCAAAA	60.05	286
UW000384	scaffold00034	190372-190383	195012	trinucleotide	(AAG)4	12	GATGCCTCCACACTTCCAAT	59.93	GGAAGTCGGCAGTTCAAATC	59.68	248
UW000385	scaffold00034	190869-190880	195012	tetranucleotide	(TGTA)3	12	AAGCTCCTTCTTGGAAAGGG	59.82	GGGCAAGAGGTGAGGTTTTT	60.48	288
UW000386	scaffold00034	193580-193591	195012	trinucleotide	(GGT)4	12	CGTAGTGAGTGTGGTGGTGG	60.06	GAACTCCCAACAGATCGGAA	60.05	163
UW000387	scaffold00035	1855-1866	84714	dinucleotide	(AT)6	12	TGTGATTAATGTTGGGTGGA	57.22	TTTGAAATGATCCAAGAAATTCA	58.59	271
UW000388	scaffold00035	2117-2136	84714	dinucleotide	(AT)10	20	GCATTTTGAAACGTATCATCCA	59.84	TCGATTTTAAATTTGCTACTTTTGC	60.04	141
UW000389	scaffold00035	4712-4723	84714	tetranucleotide	(TCTT)3	12	TCCTTTCAAATTATGCCGCT	59.68	TTGGACGTAACCTCTGACCTC	59.2	281
UW000390	scaffold00035	6504-6521	84714	trinucleotide	(AAG)6	18	ATGGCCCATAGCATGTCTTC	59.92	TTGCTCGACCCATCTCCTAC	60.22	289
UW000391	scaffold00035	7657-7668	84714	trinucleotide	(TGT)4	12	GAAAACATGGGAGAGTGGAAA	59.02	AGGAATCTGTACGGTGTTCAAA	58.63	239
UW000392	scaffold00035	8184-8203	84714	dinucleotide	(AT)10	20	AAAAGAAGTGGGgTTAGGATTTTT	59.69	TTTTTCCTTACCTCTTTCTGCAA	59.44	240
UW000393	scaffold00035	9480-9509	84714	trinucleotide	(TAT)10	30	TCTCACATGTTCTTGTCGGC	59.84	TCACTCCATTCAAGGGTTCA	59.06	178
UW000394	scaffold00035	14607-14621	84714	trinucleotide	(AAT)5	15	TTTCAAATGGAGCAATTTCATCT	59.96	AGGTCCGTTTGTGGTGAAAA	60.39	280
UW000395	scaffold00035	22309-22323	84714	pentanucleotide	(TTGGT)3	15	CTCCCTTACAAGTGGACCGA	60.1	TTTGATTCACCAGCATCTCG	59.8	282
UW000396	scaffold00035	24945-24956	84714	tetranucleotide	(TAAT)3	12	TGGAAATGGGTCATAACATGC	60.58	GGTTTTGAAATTCTTTTCTGGG	59.01	263
UW000397	scaffold00035	37631-37645	84714	pentanucleotide	(ATGGG)3	15	ACGTTGCGACCTAATGGAAG	60.13	GGCGTTTGTACGGAGTTGAT	60	258
UW000398	scaffold00035	38610-38621	84714	dinucleotide	(AT)6	12	TTGTGATTCAAAGCCACAAAA	59.19	CAGGATGATTTGGGGAAGAA	59.86	279
UW000399	scaffold00035	46961-46972	84714	tetranucleotide	(AAAT)3	12	GGACTCTTGACATGAGACTTGG	58.79	CATCCAACTGGTTTGGACCT	59.82	175
UW000400	scaffold00035	47114-47125	84714	trinucleotide	(TTA)4	12	AGGTCCAAACCAGTTGGATG	59.82	TGGACCACTCTCTTTCCACC	60.09	195
UW000401	scaffold00035	47659-47670	84714	trinucleotide	(TAT)4	12	ATTTCCAACAGCAGCCAAAA	60.62	TCCCTCTCCTTTTTCCCACT	60.04	293
UW000402	scaffold00035	48393-48431	84714	compound	(TTCTTCTT)3ctt(TTC)4	39	CCGTCATCGTTTCTCCACTT	60.11	GTAGACGGTGGTGAAGGGAA	59.97	174
UW000403	scaffold00035	49297-49314	84714	dinucleotide	(AG)9	18	TCCAAACCTCATTTTCATTGC	59.93	TCTCTCTTCACCCAACAATCA	58.27	242
UW000404	scaffold00035	49932-49973	84714	compound*	(TC)13(TCT)6*	42	AGCCAATCGGTCTTTTTCCT	60.07	CACATCCATGTTACAAAATCCAA	59.62	221
UW000405	scaffold00035	51905-51916	84714	trinucleotide	(AAG)4	12	AGGGGTTAGAAAAAGGGAGG	58.57	CCATGTTGAAGAACCAACCC	60.21	151
UW000406	scaffold00035	57372-57383	84714	dinucleotide	(AC)6	12	TGTTGTGTGTTTCTTAGTTTCGG	59.23	TGGCTTTTTCAATGTGCAAC	59.71	213
UW000407	scaffold00035	58048-58063	84714	dinucleotide	(AT)8	16	CGACTCATCAAAATCATTCCA	58.56	AACATGTGTTCTATCCAAACTTCG	59.48	240
UW000408	scaffold00035	58565-58579	84714	trinucleotide	(TTA)5	15	TAGGATTAAAGCGTGTGGCG	61.14	GAATGGGAAGTTGGAAGCAA	60.05	128
UW000409	scaffold00035	59021-59036	84714	dinucleotide	(AC)8	16	TTCCGAAATGACCcATTCAT	60.13	AAACTCCCACGCATCAAACT	59.6	158
UW000410	scaffold00035	60341-60360	84714	pentanucleotide	(AATAA)4	20	CATGCTTATGTTTGTGCAGTTTT	59.24	ACATAATCCGTTTATATCATGCAA	57.6	217
UW000411	scaffold00035	61137-61160	84714	dinucleotide	(TC)12	24	AATACGGAAACACACTCGGC	60	TGCCAACTTAAGCATTTGGA	59.3	180
UW000412	scaffold00035	61717-61734	84714	trinucleotide	(AAT)6	18	TCCAAGCAAGTTCAATGCAA	60.38	CTTTGCCCATTTTTCCTCTC	58.76	198	SSR11798	35	61593-61785	not mapped
UW000413	scaffold00035	61884-61898	84714	trinucleotide	(GAA)5	15	GAGGAAAAATGGGCAAAGAG	58.76	TGGGGAAAATGATTCGAAAA	60.24	272
UW000414	scaffold00035	62642-62653	84714	tetranucleotide	(TAGA)3	12	TGGATTATTTGGATGAAATTCAGA	59.69	CATCCATTCAATTACTCCCCc	60.38	275
UW000415	scaffold00035	62891-62911	84714	heptanucleotide	(GTTATAT)3	21	TTGAATTATTTTGTTTGgGGG	58.7	CACATGGCTTATTGACGTGG	59.99	271
UW000416	scaffold00035	63270-63294	84714	pentanucleotide	(TTCTT)5	25	CATCAACCAATCTCcACCcT	59.78	TGCAAAGAGGCAAAGTGAGA	59.72	221
UW000417	scaffold00035	63719-63733	84714	trinucleotide	(TTA)5	15	TCTCCACACTTTCCAAACCC	59.94	TTCCGTGTTCAAATGTTATCAAA	59.39	223
UW000418	scaffold00035	63891-63902	84714	tetranucleotide	(AATA)3	12	GAAGAGGAATTTGGTCATCCA	58.97	CAACCAGCCATTTGAGTTGA	59.69	140
UW000419	scaffold00035	66511-66534	84714	hexanucleotide	(CCGCCA)4	24	ATTGATATGGGCATTGGCAT	60.01	GGTCAGATGCCGAACTTGAT	60.08	164
UW000420	scaffold00035	67338-67357	84714	dinucleotide	(AC)10	20	TGGCCGCCATTGTTATTATT	60.17	TCGATGGTGGGTTCTTTCTC	60.05	270
UW000421	scaffold00035	67818-67853	84714	trinucleotide	(GAA)12	36	TGGTGGTGGATCTGACAAAA	59.94	GCATTTGATGACTGTGGTCCT	59.99	156
UW000422	scaffold00035	67957-67977	84714	trinucleotide	(GAA)7	21	AGGACCACAGTCATCAAATGC	59.99	CTTTGCATCCAAACACTCACA	59.75	272
UW000423	scaffold00035	69242-69262	84714	trinucleotide	(TTC)7	21	TAAATTCAGCTTTTTGGCGG	60.2	GGAAAGTTGGAAAAGAAAATGG	59.01	233
UW000424	scaffold00035	70437-70452	84714	dinucleotide	(GA)8	16	TTGAGTCCAATCAATGCTGC	59.81	TTTGAGGTATGGCTTTCGCT	59.85	205
UW000425	scaffold00035	70910-70925	84714	tetranucleotide	(GTTT)4	16	AAAAGGCCAATTCAaTGGTG	59.8	CTCTCTGGCCCCAATCATAA	60.03	293
UW000426	scaffold00035	73589-73600	84714	trinucleotide	(TTC)4	12	ACACCATCTCCGTTCTCAGC	60.27	TGCAACATCTGCTACTTGCC	60.02	265
UW000427	scaffold00035	77619-77630	84714	dinucleotide	(TA)6	12	TCCAAGGTTTGCCAGATTTC	60.05	GCTGCAAATCTTCGTTGTGA	60	222
UW000428	scaffold00035	80094-80107	84714	dinucleotide	(AT)7	14	AAACATTTTGGAATGGCTCC	58.88	TGTGGCAATGTGTAATTGGTC	59.31	264
UW000429	scaffold00035	81536-81547	84714	tetranucleotide	(AATA)3	12	TCAAAACCCAACCAAGTTAAAGA	59.9	TGCATGCTTATGCTTTGTGA	59.01	299
UW000430	scaffold00035	82786-82797	84714	dinucleotide	(AT)6	12	TGCAATATGATCAAGCGTGC	60.79	CCATTATCCACCATTACTTATTTTCA	59.48	136
UW000431	scaffold00035	83237-83254	84714	trinucleotide	(AAT)6	18	CCCTAATTCTCATTCAAAATAGCAA	59.89	TGGCGTTTATGCACCAAATA	59.96	289
UW000432	scaffold00038	744-807	884	compound*	(TA)13(TATT)5*attttagt(TTTA)3	64	TGTTGAAGGGGGAGAAAGAA	59.64	AACgGGaAGGAAGAAGGaAA	60.05	165
UW000433	scaffold00041	1345-1356	7390	trinucleotide	(AAT)4	12	TGTGAAGTTCGAAAGACTGAAAA	59.05	TTGGATTCCACCATCTCACA	59.89	175
UW000434	scaffold00041	2615-2626	7390	tetranucleotide	(ATTT)3	12	TCAAACTCGAAACCATTTGTG	58.66	CCCCTCTTTTGGTTCCTTCT	59.55	254
UW000435	scaffold00041	3234-3249	7390	dinucleotide	(CT)8	16	AACTCCACTGGTAATCCCCC	60.05	ATGACGTTCTGAATCCCCAG	59.93	168
UW000436	scaffold00045	3968-3979	22370	trinucleotide	(AAT)4	12	TAAGACCACCGCTTGCTTCT	60.02	ACGACTCCCGGTAAAGGATT	59.83	244
UW000437	scaffold00045	9077-9088	22370	trinucleotide	(AAT)4	12	TGTGGAGGAGGCCATTTATC	59.89	CCAATTATGGACCTATAGGCTTTTT	60.01	288
UW000438	scaffold00045	15676-15687	22370	trinucleotide	(TCT)4	12	TCTGAACGCCTAACATCCAA	59.27	AAAGGTCCGAAGAAAAGGATG	59.58	118
UW000439	scaffold00045	16981-16998	22370	hexanucleotide	(TTGGGT)3	18	TTCATGGGCTTTAGGTGAGC	60.21	CCAACTCAATTCAAGCGTACC	59.62	138
UW000440	scaffold00045	18874-18897	22370	tetranucleotide	(AGAA)6	24	TCCCTTTCAATTAGTTTCATCC	57.24	AGAAATGGGCAGAAATGAGG	59.13	290
UW000441	scaffold00045	19277-19288	22370	dinucleotide	(TC)6	12	TGGAGCATGTTCTAATCCCC	59.89	AGAAGGCAAAGAGGTCCCAT	60.07	263
UW000442	scaffold00046	2703-2714	147914	dinucleotide	(CT)6	12	AATCACATCTGGTCGGAAGG	59.93	AGCGTGCTTTCCTTTTGTGT	59.92	230
UW000443	scaffold00046	3614-3634	147914	trinucleotide	(TTA)7	21	CACTGTTTGCGCATTTCACT	59.91	ATGATTGCAACGAAAGCAGA	59.42	291
UW000444	scaffold00046	11370-11381	147914	tetranucleotide	(AACA)3	12	ATAAACGGGGGAAGCAATCT	59.8	ATCTCTGCTTGTTGCTGGGT	59.87	293
UW000445	scaffold00046	21875-21889	147914	trinucleotide	(CTT)5	15	AAACGGGTAAACCCAAAACC	59.96	GCAGGAGAGTCTGTGGAAGG	59.99	193
UW000446	scaffold00046	22588-22599	147914	trinucleotide	(TAT)4	12	CACTACTGGTCTGCCCCATT	59.99	CTGCTAGTGCAAGACCCCTC	60.01	112
UW000447	scaffold00046	28531-28554	147914	hexanucleotide	(AGAAAA)4	24	GCGTTGATAGATTGGGTTAGGA	60.33	TGCCCACTAGAAAAGAGGGA	59.81	204
UW000448	scaffold00046	28584-28595	147914	trinucleotide	(AAT)4	12	ACGCAATTCGTGTGAACATT	59.05	CTGAAAGGCTCGTTGGTTTC	59.85	299
UW000449	scaffold00046	28715-28726	147914	trinucleotide	(TTC)4	12	TCCCTCTTTTCTAGTGGGCA	59.81	CTGAAAGGCTCGTTGGTTTC	59.85	248
UW000450	scaffold00046	29076-29101	147914	dinucleotide	(TG)13	26	CTATGAGCCTTCTGCGCATT	60.51	CCCCTCGATTCACATCAAAT	59.75	251	SSR03222	46	29028-29174	CAAS Chr 1 @ 92.7/96.2
UW000451	scaffold00046	29479-29490	147914	dinucleotide	(AG)6	12	CGTGTGAGGGAGGAAACAAT	59.97	TTCTCCCTTTGATTTGGCAC	60.05	240
UW000452	scaffold00046	32495-32510	147914	tetranucleotide	(ACTG)4	16	ACCGAAGTATGATTCGGACG	59.96	CCCATGAAGAACAAACCACC	60.21	252
UW000453	scaffold00046	38273-38284	147914	trinucleotide	(AAT)4	12	TGGTGCCTTTAGCTCCAAAA	60.74	TGATTGCATGACATCGaAAAA	60.07	194
UW000454	scaffold00046	43315-43326	147914	tetranucleotide	(GATA)3	12	GCGGCCAGAATGGTAAGATA	60.06	CTGATGTTGGAAGAGACGCA	59.98	206
UW000455	scaffold00046	45288-45299	147914	tetranucleotide	(AATA)3	12	TGAAGAAATGGGCAAGTCCT	59.67	TTTATTCGGTTGAGAGGCAAA	59.71	193
UW000456	scaffold00046	49421-49435	147914	trinucleotide	(TTC)5	15	ATGCAGTTCTTGGCGTCTCT	60.02	GAGTCAAAGAGGCAGCATCC	59.96	283
UW000457	scaffold00046	53324-53335	147914	tetranucleotide	(CATT)3	12	TTTGAACATTACGAATTTTCTAGTCA	58.44	GGGGTGAAACAAGCATTTTG	60.34	238
UW000458	scaffold00046	54985-54996	147914	tetranucleotide	(AAAT)3	12	TCGTTGAACGCTTCGTTATG	59.87	AGATTGCTGCAGCCTGAAAT	59.98	293
UW000459	scaffold00046	55978-55995	147914	hexanucleotide	(AAGGAA)3	18	AGGGGAGAAAGAAGAACGGA	60.18	AAGACGCCACAATTGATTCC	59.94	172
UW000460	scaffold00046	56247-56262	147914	dinucleotide	(TA)8	16	TATGGGGGAATATGACCGAA	59.97	CAATGGCGAAACGTGAAGTA	59.73	215
UW000461	scaffold00046	64949-64964	147914	tetranucleotide	(TTGT)4	16	GCTTTCGATTTGTGGGTGTT	59.98	TGTGCAATAGGTGGTGGAGA	60.11	186
UW000462	scaffold00046	68481-68492	147914	tetranucleotide	(AAAC)3	12	TGAGAAAACAGTTTGATTTTTGTT	57.15	ACCCGTTCCAAGGGTATAGG	60.07	299
UW000463	scaffold00046	70172-70183	147914	tetranucleotide	(AAAG)3	12	TGGATGACCATTTTATGAGGG	59.63	GGTCGATTTCTGAACCCAAG	59.53	300
UW000464	scaffold00046	72283-72297	147914	pentanucleotide	(CTTTG)3	15	AGGAAGAGCAAAGAGAGGGC	60.1	AAGCAACCCAAGAATTGGAA	59.55	282
UW000465	scaffold00046	73187-73200	147914	dinucleotide	(AG)7	14	aGAGAGCCCATTTTtGCCTT	60.21	AAGGGTTAGCCTTTTGGATCTC	59.97	227
UW000466	scaffold00046	73642-73668	147914	compound*	(GGAG)3(GA)9*	27	CAAAAACAAACCCGCAAAGT	60.01	AAAAGGACCAAAACCACACC	58.79	173
UW000467	scaffold00046	73794-73805	147914	tetranucleotide	(ATTA)3	12	TTATTGCACTTGGAGGGAGG	60.07	GAGACTTTGGGGGTGGGTAT	60.05	272
UW000468	scaffold00046	74158-74205	147914	tetranucleotide	(AAAG)12	48	CGCTCGATCTCTTCTATGTCG	60.13	CGTAGCTAGGCCTGCTGTTT	59.68	239
UW000469	scaffold00046	77822-77839	147914	hexanucleotide	(TTGTTT)3	18	GGAAAACACATGCAACCAAA	59.42	GGCTGAGAGTGAAACATTTGC	59.87	227
UW000470	scaffold00046	84368-84379	147914	trinucleotide	(TAA)4	12	TTTGGCCAATCAATCCAATAA	60.14	TGGAATAAGGCCATGGAGTG	60.85	297
UW000471	scaffold00046	85467-85478	147914	tetranucleotide	(ATTA)3	12	ACATTGGATCATGGCAAACA	59.78	TGCAAGACATCACCCTGATT	59.09	287
UW000472	scaffold00046	86896-86907	147914	dinucleotide	(TA)6	12	GCTACTCATGGTAATTGCGG	58.27	TTGAAAGTAAAAACATCCCAAAA	57.8	266
UW000473	scaffold00046	88048-88059	147914	tetranucleotide	(ATTA)3	12	TGGGGAAAGTCGTCAAACTT	59.57	GCTGCATTAACATTGCACCA	60.68	261
UW000474	scaffold00046	88315-88330	147914	tetranucleotide	(TTTA)4	16	AAATGTTCATCAACCGCACA	59.97	GGGTTGATTTTGCTGCATTT	59.94	196
UW000475	scaffold00046	93673-93687	147914	pentanucleotide	(AAATT)3	15	CAGCTTGGAAACCAAACACA	59.73	AGCAAATGAAATGTATCCGAA	57.27	247
UW000476	scaffold00046	94650-94661	147914	tetranucleotide	(AAAG)3	12	GCAAACATGACAAAAATGCG	60.12	ATTTTGGGGTGAAAGCTGTG	59.97	268
UW000477	scaffold00046	96488-96499	147914	tetranucleotide	(TATT)3	12	CCGTTGGTATTTGTCGTTCC	60.23	CTTGTGCCCATCTCTCGTTT	60.25	271
UW000478	scaffold00046	97078-97102	147914	compound*	(AAG)4(AAGA)4*	25	GAGCGCCCATTAGTTCGTAA	60.23	TTAATTGCGTGGTGTCTGATG	59.6	299
UW000479	scaffold00046	100702-100736	147914	compound	(CTTCT)3ca(TCTCCT)3	35	CCTGATTCGCAAATGATTGA	59.62	TGTTTGTTGAGGGAGGAAAGA	59.7	234
UW000480	scaffold00046	100846-100861	147914	tetranucleotide	(TTCT)4	16	CCTGATTCGCAAATGATTGA	59.62	TTGCCCAAAATCAAAATAGAAAA	59.85	266
UW000481	scaffold00046	101146-101157	147914	trinucleotide	(ATA)4	12	TGGGTATCAAATCTATCGACCA	59.3	AGAGATCGAATCACATTGCAT	57.21	260
UW000482	scaffold00046	109531-109542	147914	tetranucleotide	(AGAA)3	12	TTGGAGAAGAGGATGAGAAAAA	58.05	CGCATAACGCACTCACTCAT	59.89	296
UW000483	scaffold00046	110315-110330	147914	tetranucleotide	(TAAA)4	16	AGTTCGGTCAACAAGCGTCT	59.91	GGCAGCACACGAACTATCAA	59.87	277
UW000484	scaffold00046	112489-112510	147914	dinucleotide	(TA)11	22	TGAGCCAAAATGACAAAGaGA	58.49	GGCTCATAAGACCAACGCTC	59.84	283
UW000485	scaffold00046	126667-126678	147914	tetranucleotide	(ATAG)3	12	GAGGGGCATCCACAGAAGTA	60.07	TGGATCTACATCACGGACCA	59.92	145
UW000486	scaffold00046	127183-127210	147914	compound	(TA)8(ATGT)3	28	GTCTGCGAGGGCTAAAATTG	59.85	TATCCCATTTCCATTCCCAA	59.95	196
UW000487	scaffold00046	128080-128100	147914	heptanucleotide	(ATTCTCT)3	21	TTTCATATTTGTCCTCGCTGG	60.08	AAGGCAAATTGCAGAAGAACA	59.87	206
UW000488	scaffold00046	132945-132956	147914	dinucleotide	(TA)6	12	TTGGGATAAGTTTGGCTTGA	58.21	GGAGAAGTGTGATTGTGAGGG	59.56	172
UW000489	scaffold00046	133359-133370	147914	trinucleotide	(AGA)4	12	TTTGAGGTTGTGAGGAAGCA	59.41	CAACAAATGCCTTTCACCCT	59.97	211
UW000490	scaffold00046	144799-144810	147914	tetranucleotide	(CATA)3	12	TGTACTAAACTACATAATTCCGACAGA	57.66	TTTCAAATCGATTAGGCTATGAG	57.64	260
UW000491	scaffold00046	145006-145017	147914	trinucleotide	(CTT)4	12	CGAAAATCTATTGTCTTTGCCG	60.94	TTCCTTCTTTGAACGTTGGG	60.08	140
UW000492	scaffold00046	145694-145705	147914	tetranucleotide	(TGCA)3	12	TCCTCAATTTGTACCCATGTCA	60.23	TCATTTGATTGTGGTTGTTGC	59.43	294
UW000493	scaffold00046	147229-147240	147914	tetranucleotide	(TTTA)3	12	TGAAAATTAGATTTCATGGCAA	57.35	GATCCTTGCAAGACTCCAGG	59.8	186
UW000494	scaffold00048	2588-2602	139130	trinucleotide	(TAA)5	15	AGCTCGACTCACGGCTAAAA	60.15	ATTTTCTTATGGGGAACGGG	60.01	171
UW000495	scaffold00048	3387-3398	139130	tetranucleotide	(TTTA)3	12	TTCTTTCATCATATTCCATCATCA	58.45	CCTAAAATAATGAAAACGAGATATCAA	58.32	257
UW000496	scaffold00048	3989-4003	139130	pentanucleotide	(TTTTG)3	15	GAGAATCTCTGCCATTTGGA	57.8	ACCACATGCAACCTCTCACA	60.16	184
UW000497	scaffold00048	4624-4649	139130	compound	(TTAT)3tc(ATTT)3	26	GGCCGCCACAACATTTTT	61.83	TGCATGCAAGGAAAATAAGTTAAA	60.03	178
UW000498	scaffold00048	4675-4686	139130	tetranucleotide	(TTTA)3	12	TTTTTGTTGTCCATGGTTTCT	57.11	TCGATCTTGGTCTCCCAAAG	60.19	260
UW000499	scaffold00048	18995-19006	139130	tetranucleotide	(CATT)3	12	AACCATTGTTCCATCACCGT	60.1	CTCGGGTTTAGCGTGACTTC	59.88	222
UW000500	scaffold00048	38814-38825	139130	tetranucleotide	(AAAT)3	12	TGAAATGCGAGAGGGAAAAG	60.32	AGGAAATGGGTTTTGGTTCC	60.03	158
UW000501	scaffold00048	44561-44572	139130	tetranucleotide	(ATTT)3	12	GCTAGGAGGCTGGGTTTGA	60.35	GCAGCTTTTCTTTTTGAAGCA	59.77	297
UW000502	scaffold00048	50823-50834	139130	tetranucleotide	(TTAT)3	12	TGGCCCTCTAATTCTATGCAA	59.69	CCAAATTTTGTCGGTTCCTG	60.34	255
UW000503	scaffold00048	62318-62349	139130	octanucleotide	(TTTTTTTA)4	32	TTTTCAGAGGATTCAAGCTTTGT	59.42	TTTGTTGATTCACCCACACTG	59.45	228
UW000504	scaffold00048	63201-63212	139130	trinucleotide	(GAA)4	12	AGAGAAGGCGATGAAGGACA	59.95	TGCAACCAAACCAAGTCTGA	60.28	274
UW000505	scaffold00048	65401-65414	139130	dinucleotide	(TC)7	14	TAAAGTGGCTAGTAGGGCGG	59.38	TTGTGAGAAAATGAGGGATTGA	59.55	206
UW000506	scaffold00048	66112-66153	139130	compound	(AAAGA)3aagaaa(AGAAAAG)3	42	TCCAAGCAAAGAAATTTGGG	60.05	TTCTTGCGTTTTGCTTTCCT	60	208
UW000507	scaffold00048	71782-71802	139130	heptanucleotide	(TTTTTCT)3	21	ATAGCCAGGACATTGAGGGA	59.51	TCCCAACTCCAAACCTTCAG	60.08	285
UW000508	scaffold00048	75538-75561	139130	hexanucleotide	(AAAAGA)4	24	TTTCGTTCGGGCCTCTAAAT	60.92	GGGCCCAACTTATTTTTGGT	60.05	129
UW000509	scaffold00048	78815-78826	139130	dinucleotide	(AT)6	12	CAAGAAATGGGATCTCGATG	58.09	TCCTAAAGGCCGAAGATCAA	59.78	286
UW000510	scaffold00048	82103-82118	139130	tetranucleotide	(TTTA)4	16	AGGGGTTCGAGTGCTATGTG	60.13	GATCGTCCAAAGGAGACTGC	59.81	165
UW000511	scaffold00048	84904-84924	139130	heptanucleotide	(TAATCTA)3	21	TGGTATTTTTGCCCTTTAGTACA	57.85	CCTCAAATAGGTTATCCAACAGAAA	59.8	215
UW000512	scaffold00048	99130-99143	139130	dinucleotide	(AG)7	14	TCGCCTAGTAGCTGCTGTGA	59.91	GAACGTCTCTTAACCGTCGC	59.88	131
UW000513	scaffold00048	105250-105264	139130	trinucleotide	(GAA)5	15	GAAGAAGCACGTTGAGGACA	59.01	GGAAAGATTCTGGGCAATCA	60.01	211
UW000514	scaffold00048	106975-106994	139130	pentanucleotide	(AAAAT)4	20	TGAGATCCATTAAAATACGTCAGA	57.85	AGGAGTTTGCACAGGATGTTT	58.71	270
UW000515	scaffold00048	108582-108599	139130	hexanucleotide	(TTTCTT)3	18	GTTCACCTCTTTTGTTCGGC	59.72	CCACCTAAATGCGTTCAAGa	58.77	124
UW000516	scaffold00048	128459-128473	139130	pentanucleotide	(TATAA)3	15	GGTCATTTGATCCCCTTCCT	60.13	TGAACTCATTCAAATATTTTTCTCTCA	59.61	188
UW000517	scaffold00048	129326-129364	139130	compound	(GGGTT)3aagaaagtg(ATAAA)3	39	CGGCTTACCTAACCCAAACC	60.71	AGGCAGACGATTGAGGAAGA	59.95	300
UW000518	scaffold00048	132396-132410	139130	pentanucleotide	(AAAAG)3	15	GTTTTtGTTTTGGCACCcAc	60.25	ACATGCCACGTTCCTACCTC	60	108
UW000519	scaffold00048	134092-134103	139130	tetranucleotide	(TTTC)3	12	CCGTACCATGGAAGCTGAAT	59.96	AGTGGGGTTTGCAAAAGTTG	60.01	268
UW000520	scaffold00048	136181-136192	139130	tetranucleotide	(AATA)3	12	TCGATCTTCAAACCACTCCA	59.21	TGGACAACCCAAAATCAAAA	58.84	294
UW000521	scaffold00050	381-394	844	dinucleotide	(TC)7	14	TATTGGCAATGACCAACCAA	59.79	TGTGTCACCAAATGTTATTCCA	58.8	163
UW000522	scaffold00051	1115-1130	1717	tetranucleotide	(TTAT)4	16	AAAACTGACTGCACTTTATTTTTCTT	58.24	TCGAGTGTAGTGAACTTTTGACA	57.62	227
UW000523	scaffold00053	143-154	208890	tetranucleotide	(TAAA)3	12	GAAAAACGCCATTGAGGAAA	60.05	TGACAATTTCAACCATTCCTG	58.46	215
UW000524	scaffold00053	4075-4086	208890	tetranucleotide	(ATTA)3	12	GATTCAATCAATAAAAGCATAAGAAA	57.29	CGAACAATAATGTCCAATCCG	60.2	195
UW000525	scaffold00053	5485-5498	208890	dinucleotide	(GT)7	14	GAGCTTGAGTTGTGACTTGGG	59.9	CACCAATTACACCTCCCCAC	60.09	148
UW000526	scaffold00053	6111-6131	208890	trinucleotide	(TTC)7	21	TGTGTTTtGGTTTGATCGGA	59.94	ACCCTCCTCATCATCACTCG	60.07	219
UW000527	scaffold00053	9225-9239	208890	pentanucleotide	(CAAAG)3	15	TGTGCTCTGGTGGATGTTGT	60.16	GAACAGCATTTGCTTGGTGA	59.85	242
UW000528	scaffold00053	10732-10745	208890	dinucleotide	(AT)7	14	CTGACAGTCACAGGCAGCAT	60.05	TGGAGTCAACAACACCCAAA	59.98	252
UW000529	scaffold00053	11387-11398	208890	dinucleotide	(AC)6	12	CCATTAGTATTCGATTTGCGTG	59.52	TGTTGAGAAAACCGAACCTG	58.75	255
UW000530	scaffold00053	17882-17893	208890	tetranucleotide	(TTTC)3	12	ACAACTGGCGGACTCTCATC	60.27	TGGCATGTGTTCGTTTCATT	59.97	235
UW000531	scaffold00053	18202-18213	208890	trinucleotide	(AGT)4	12	CCCATCGGCAATATTTTCAG	60.28	GCCATTTTTCTGAATTGGCT	59.16	226
UW000532	scaffold00053	20917-20940	208890	trinucleotide	(CTC)8	24	AAGAGGTCCATGCAAACCAC	59.97	TGAAATTGGGCACAGAAACA	60.09	270
UW000533	scaffold00053	25982-26001	208890	tetranucleotide	(AAGA)5	20	CTCCAACAAAGAACCCCAAA	59.94	ATTTTGCCAAGGCATCAAGT	59.57	275
UW000534	scaffold00053	27795-27806	208890	tetranucleotide	(AGAA)3	12	CAAAGGAGGAACTTTGCAGG	59.85	TGCCACGTCTATCTCCTCCT	59.83	194
UW000535	scaffold00053	28663-28674	208890	tetranucleotide	(TTGT)3	12	AACCCAATGGTTTTCTAGAGTCA	59.06	GGGGAAACCAAAAAGTTCTGA	60.32	186
UW000536	scaffold00053	31256-31273	208890	trinucleotide	(TAT)6	18	AAAAGTATAATGGCAAATATCACCC	58.74	GCGTGAACTTCCCCTACAA	58.71	233
UW000537	scaffold00053	31559-31570	208890	tetranucleotide	(ATTA)3	12	ATTGTAGGGGAAGTTCACGC	59.06	AGACAGGTGGGTTTGGAGTG	60	218
UW000538	scaffold00053	31725-31750	208890	dinucleotide	(TC)13	26	CACTCCAAACCCACCTGTCT	60	AAGAGGTTAGCCTCCTTGGG	59.71	184
UW000539	scaffold00053	35169-35182	208890	dinucleotide	(AT)7	14	GTCGATTCCGTCTCATTGGT	59.93	CCATGAATTGAACTCGTGACC	60.37	269
UW000540	scaffold00053	36304-36315	208890	tetranucleotide	(CTAC)3	12	GAGCGATTGAGTTCAAAGCA	59.15	ACACGTCGATGCAAACTGAA	60.31	296
UW000541	scaffold00053	36587-36608	208890	dinucleotide	(AT)11	22	TTCAGTTTGCATCGACGTGT	60.31	TAACAGCAGATGACCACCCA	60.11	214
UW000542	scaffold00053	38312-38323	208890	dinucleotide	(TC)6	12	CTTTGGTTGGAGCATTCGAT	60.07	TTCCTTTCGTTTGAGGGATG	60.04	156
UW000543	scaffold00053	45342-45367	208890	dinucleotide	(AT)13	26	AATAGGCGATGTGTGTGCAA	60.14	TTGAAAGCGCATGTGATAGC	59.98	221
UW000544	scaffold00053	48473-48494	208890	dinucleotide	(AT)11	22	TGGCTGTTGGTCAGAAATTG	59.69	ACCATTGATGGATTGTTTTCA	57.78	275
UW000545	scaffold00053	52100-52114	208890	pentanucleotide	(GGAGT)3	15	CCGATAGATCATGTTGCAAATAC	58.53	GGCCCATAAACTCCAACAGA	59.93	205
UW000546	scaffold00053	52806-52817	208890	trinucleotide	(TAT)4	12	TTTCACGAATAAAACGTGCAT	58.23	TTTGAAGGAGGACTTGAGGG	59.25	280
UW000547	scaffold00053	53893-53907	208890	pentanucleotide	(AAGAA)3	15	AAAAaGGTGAATTTAAAAGGCAAA	59.5	TTTCTTGGCTATTTGTTGTAAGGA	59.25	187
UW000548	scaffold00053	55568-55579	208890	dinucleotide	(TA)6	12	AACAAATGGGACCTAGTTGGG	60.1	TCAAATCTCCCTTTTTAGTTCG	57.58	296
UW000549	scaffold00053	58041-58064	208890	hexanucleotide	(TTTTCT)4	24	GGCAGTTGATGCATAGCAAA	59.84	TTGGATCGTAGTTGCAATGTG	59.6	288
UW000550	scaffold00053	58432-58455	208890	tetranucleotide	(AAAG)6	24	CGGTGTGAAAGTGTGTATAGATGA	59.09	AGGACCGGCACAATAAGTTG	59.99	170
UW000551	scaffold00053	59945-59956	208890	tetranucleotide	(TTTA)3	12	TGAAGTGGACGCTAAAGATCA	58.51	TGAAAATACCATTTTGGCCC	59.64	269
UW000552	scaffold00053	60223-60234	208890	tetranucleotide	(TTAA)3	12	GGGCCAAAATGGTATTTTCA	59.64	AATTGAAGGCCGAATCCTTT	59.91	253
UW000553	scaffold00053	65825-65836	208890	trinucleotide	(GAA)4	12	GATTGGTTTTAGCCATCGGA	59.9	CCCACTCTGGCTCGTAAAAG	59.87	251
UW000554	scaffold00053	66089-66100	208890	dinucleotide	(GA)6	12	GGTCGACTTTTACGAGCCAG	59.88	CACAGCAAAGCTCACGTCTC	59.78	105
UW000555	scaffold00053	67688-67705	208890	hexanucleotide	(TTAATA)3	18	TGGATTTGATACCCTTTTGAA	57.1	TTGCTTATCATATTAGTTATTTTCGC	57.41	207
UW000556	scaffold00053	70185-70196	208890	tetranucleotide	(ATTA)3	12	CGTGGACGTCTAAATATTGTCTT	57.42	ACTCCATTTCCTCCGGCTAT	59.92	236
UW000557	scaffold00053	71986-72010	208890	pentanucleotide	(GGAGT)5	25	CAAATTTCCATTTCATCCCG	60.12	AATCCATCCCCCAAATCTTC	59.96	271
UW000558	scaffold00053	72335-72346	208890	tetranucleotide	(ATTT)3	12	TTCTGCATTCTTGGAGACCA	59.37	ATTCTTGAAACGCCAAAACG	60.11	288
UW000559	scaffold00053	76946-76963	208890	hexanucleotide	(TTGTAA)3	18	CTTTCTGCACCAACTGCAAA	60.03	CTTGGGGTCTGCAAATCAAT	59.93	281
UW000560	scaffold00053	79010-79021	208890	trinucleotide	(AAT)4	12	CCCTgAAAGCAACATCCATT	59.93	AACACATTTTGCCAAGTTTAGGA	59.93	110
UW000561	scaffold00053	79293-79325	208890	compound	(CCT)4(CTT)7	33	TCCTAAACTTGGCAAAATGTGTT	59.93	CCCAAACAAAACCAAAGCAT	59.84	295
UW000562	scaffold00053	79991-80002	208890	tetranucleotide	(TTAA)3	12	TTGATTAATGTTCATTTTCTAAGCC	57.96	GTGATAGGCTCACCACCACA	59.55	282
UW000563	scaffold00053	82258-82277	208890	tetranucleotide	(TTTA)5	20	TCAAGAAATAGTCCGGGGAA	59.5	CAAAAACTTTCCAACCCCAA	59.81	271
UW000564	scaffold00053	91938-91965	208890	compound*	(TTC)6(TC)6*	28	TCCATTCAATTCTGCACCAA	60.05	CAAGGATTGGTGATGTGACG	59.96	258
UW000565	scaffold00053	92761-92775	208890	pentanucleotide	(CTTTT)3	15	AAGTGTGCTTCGGCTTCAAT	59.88	AGGTTCCAATAGTGGGGAGG	60.18	211
UW000566	scaffold00053	92842-92853	208890	tetranucleotide	(AATT)3	12	CCTCCCCACTATTGGAACCT	60.18	GGGGGAAATTCAAACCTCAT	60	236
UW000567	scaffold00053	93312-93327	208890	dinucleotide	(TC)8	16	TGAAGTGCTGGAGTCTCCCT	59.99	GGGCATGTCAAGATGAAACA	59.5	155
UW000568	scaffold00053	93996-94007	208890	trinucleotide	(AGA)4	12	GAATGGATTGCTCCCAAGAA	60.01	AACTTTGGCTACGGTGGATG	59.99	190
UW000569	scaffold00053	94295-94309	208890	trinucleotide	(TAT)5	15	GTTTCATGCCCTTCCTTACG	59.57	TTTCATGTATTCGACGTCAACC	59.87	256
UW000570	scaffold00053	95201-95216	208890	tetranucleotide	(AAAT)4	16	CCCCTCATGGCATCATTAAC	60.16	CCAAATTGAATACGTTGGATCA	59.7	259
UW000571	scaffold00053	96124-96135	208890	trinucleotide	(ATT)4	12	TCCGAACATGTTGATACTCCA	58.99	TCCCAACACTTTGTTACCCA	58.87	187
UW000572	scaffold00053	97153-97164	208890	dinucleotide	(AT)6	12	CACCCAATGTAAAAATTGATGG	59.1	TGTTATCATCATTGGGAACCtTT	59.6	292
UW000573	scaffold00053	97474-97489	208890	dinucleotide	(AC)8	16	AAAAaGGTTCCCAATGATGATAA	58.79	TTCCAAGTGTTTGTCTGCCA	60.28	160
UW000574	scaffold00053	97829-97840	208890	trinucleotide	(AAG)4	12	TCACATTCTGCTCTGCAACA	59.11	CCTGCCCTTGCATTAACATT	59.96	276
UW000575	scaffold00053	98480-98491	208890	trinucleotide	(TAA)4	12	AACTGTGTGGTGAGTGATGAGTG	60.13	TTTTTCCCAAACCCTTTTCC	60.14	235
UW000576	scaffold00053	98661-98686	208890	compound	(TTGT)3tg(TTA)4	26	GGAAAAGGGTTTGGGAAAAA	60.14	ATGCAACTTTGGGGTCAATC	59.8	237
UW000577	scaffold00053	99762-99776	208890	trinucleotide	(ATT)5	15	AAACCATGCATTTCCCAAAG	59.8	GCATAAAGATTGATGAAGTCCG	58.72	284
UW000578	scaffold00053	103539-103553	208890	trinucleotide	(TAT)5	15	GCCTTTCCGCTCCTCTTACT	59.98	CTCAAACAAAGCCATGCAAA	59.85	196
UW000579	scaffold00053	104966-104977	208890	trinucleotide	(TCT)4	12	CAATCACTTTCTTCTCCTGCC	58.92	ATGTTAGGAGGGAGGGTTGG	60.18	240
UW000580	scaffold00053	114401-114412	208890	tetranucleotide	(ACAT)3	12	TCAGTAATTTCGTACGCACAAC	57.92	TGAAAGGCTTTACATCAGTCCA	59.75	219
UW000581	scaffold00053	115854-115868	208890	pentanucleotide	(ATTTT)3	15	AGCTAAAGCCAAAGCCAAAA	59.14	GGAATCCATCACACAATAGCAA	59.83	146
UW000582	scaffold00053	116134-116164	208890	compound	(TTA)4ctactac(TAT)4	31	GCATGTGCATGCAATAAAGA	58.3	TGAACAACCAGCCTAGCAAA	59.46	218
UW000583	scaffold00053	116738-116757	208890	tetranucleotide	(ATTT)5	20	CATGGAACTCCCACTTAGTTTG	58.63	TGTGCGAGTTGTGATCTTCA	58.95	266
UW000584	scaffold00053	117032-117043	208890	trinucleotide	(AAT)4	12	TCGCACATATTGCAACAACC	60.53	TAGGCGAAACAGACCATTCC	60.07	270
UW000585	scaffold00053	118263-118274	208890	dinucleotide	(TG)6	12	TGGGTTGTATGTGTGGTGGT	59.57	CTTGGAAAGGGCCTTAGCTT	59.85	203
UW000586	scaffold00053	119619-119650	208890	compound	(TG)6tcagtgtg(TGTA)3	32	CCTTGTGGTAAATGAACTTTTTGA	59.47	CAGTATGGCCGATAATTGCC	60.31	247
UW000587	scaffold00053	120967-120981	208890	pentanucleotide	(AAACA)3	15	CTGGTCTGCCACCTACACAA	59.74	AAGTAGGAAAGGGCATGGCT	60.1	272
UW000588	scaffold00053	121250-121264	208890	trinucleotide	(TAT)5	15	AGCCATGCCCTTTCCTACTT	60.1	aTCTCCCCAAAGCACACAGT	59.58	229
UW000589	scaffold00053	122173-122186	208890	dinucleotide	(AT)7	14	TTTTGCATCCTGTCTTGACG	59.84	TTAGCAACACATTGGGTGGA	59.96	295
UW000590	scaffold00053	122497-122510	208890	dinucleotide	(AG)7	14	TCATGGAGATGAGAGAGGAGTTC	59.83	ACCTaAAAACCATGACCCCA	59.15	259
UW000591	scaffold00053	122996-123010	208890	pentanucleotide	(TTTTC)3	15	CCCCATGCTTTGATTTTTCT	59.02	TTATTCAAACCGCATGCAAA	60.07	206
UW000592	scaffold00053	123657-123674	208890	dinucleotide	(TA)9	18	CACCCCATGTATTGAAGTTTTT	57.91	TGGGAAGAATCAGAACTTTGAGA	60.23	280
UW000593	scaffold00053	125494-125513	208890	dinucleotide	(AG)10	20	TCAATCCCCACTTTTCTTCAA	59.53	ACATCATGAGGTCGGGTCAT	60.21	277
UW000594	scaffold00053	126803-126814	208890	dinucleotide	(AG)6	12	GAGGAAGGGTGACAAACTTGA	59.17	CTTGTTGAGACCAATGTgGG	58.98	205
UW000595	scaffold00053	126904-126960	208890	compound*	(CT)11(TCTCTCTA)3*tc(TCTA)4	57	CCcACATTGGTCTCAACAAG	58.98	AAAGAGGTGGGTTGTGCTGT	59.62	255	SSR20063	53	126847-126982	CAAS Chr 7 @ 59.3/60.1
UW000596	scaffold00053	127137-127157	208890	heptanucleotide	(TTTTCAT)3	21	CCAAAATTTCGAACACAGCA	59.71	GTCTCTTCCCCCACACAAAA	59.94	117
UW000597	scaffold00053	127211-127230	208890	dinucleotide	(AT)10	20	TTTTGTGTGGGGGAAGAGAC	59.94	ATGGGCTCCACTCACAAGAG	60.26	121
UW000598	scaffold00053	127380-127403	208890	octanucleotide	(AGGAAGAG)3	24	CTCTTGTGAGTGGAGCCCAT	60.26	ACACTGCCCTTTCTCCATGT	59.58	216
UW000599	scaffold00053	127865-127876	208890	dinucleotide	(AC)6	12	ACTCTCCTCCCTCAACACCA	59.68	TGACAAAAGGTGGGTGTGAA	59.98	100
UW000600	scaffold00053	128778-128795	208890	hexanucleotide	(ATTTTT)3	18	ACTATCGTCGGTTCCCCTCT	59.96	CCCAATTCACATCCTCTCGT	59.93	249
UW000601	scaffold00053	129496-129521	208890	dinucleotide	(AT)13	26	tACCGGACGGTAACTTGGAC	59.85	CCCACCATGCAAAACTCtTT	59.97	284	SSR23373	53	129610-129400	CAAS Chr 7 @ 60.1/60.1
UW000602	scaffold00053	129834-129845	208890	tetranucleotide	(TTTC)3	12	TTTTAGGGATGGGATGGAAA	59.2	TACCCACTTGGCATGATGTG	60.39	222
UW000603	scaffold00053	134851-134862	208890	tetranucleotide	(CTAT)3	12	TGGATCCATCACTTATTTCTTCTG	59.5	TTTTTGCTTTTTGAACAAGTTCTG	59.85	183
UW000604	scaffold00053	135279-135296	208890	hexanucleotide	(ATTTTT)3	18	TTTTTGAAGCAAACCACGAA	59.32	TCAATCAACCAAAATGTTTACAAAA	59.7	231
UW000605	scaffold00053	136298-136309	208890	tetranucleotide	(AAGA)3	12	CCACACTACATATGTGAAGCCA	58.58	TGCCAACCCACTACGTTACA	60.03	300
UW000606	scaffold00053	139007-139022	208890	dinucleotide	(TA)8	16	TTGGTGTGGGGTTATTTGAA	58.72	CAACATTTTTGTCTTGATCTGTTTG	59.96	222
UW000607	scaffold00053	142663-142674	208890	tetranucleotide	(GAAA)3	12	AGCATAACGAGCATGAGACG	59.05	GCTTGGGAATTGATGATGCT	60.04	202
UW000608	scaffold00053	151957-151968	208890	dinucleotide	(AT)6	12	TATAGAGGCGCAAAAGGTGG	60.22	GTGGTGGAGAAATCAAAGCC	59.53	220
UW000609	scaffold00053	159230-159244	208890	trinucleotide	(TTC)5	15	TCCTCTCCCTCgTTtATGGA	59.62	CAATGGATGAAGCCCAAATC	60.27	279
UW000610	scaffold00053	159326-159340	208890	trinucleotide	(AAG)5	15	GATTTGGGCTTCATCCATTG	60.27	CTGCTTTGGGTTTTGGTGTT	60.01	112
UW000611	scaffold00053	165754-165765	208890	trinucleotide	(AAT)4	12	TGAAGACATGAAGCAATTTTACA	57.53	GGAGAAATGGAGGAGGAAGG	60.01	233
UW000612	scaffold00053	166397-166408	208890	tetranucleotide	(TCTT)3	12	ACTGGCACCTTGTTGGTAGG	60.03	GGCTGTGGTTTTAGGCACAT	60	264
UW000613	scaffold00053	168121-168135	208890	trinucleotide	(ATT)5	15	TATTCGCCGTCCGAAGTAAC	60.1	CTCCGATGAAGCACTCAACA	59.98	218
UW000614	scaffold00053	168586-168597	208890	trinucleotide	(TAT)4	12	CCTTCACTTTGTGTGTAGCCA	58.84	TCCCTTCAACAACCACAATTC	59.82	184
UW000615	scaffold00053	174895-174906	208890	tetranucleotide	(TTTA)3	12	CGCATCCCAATAACAAATGA	59.38	CTCGAAATGGGAAGGAAACA	60.04	128
UW000616	scaffold00053	175128-175139	208890	tetranucleotide	(ATTA)3	12	TGTTTCCTTCCCATTTCGAG	60.04	TTCTTTGCAATTAAAATCTTTCTTCAT	59.94	263
UW000617	scaffold00053	175937-175961	208890	pentanucleotide	(CTTTT)5	25	AAGCCATATTTAATGGCCCC	60.01	AAAGGTGAGTTTTGGAATGGAA	59.85	279
UW000618	scaffold00053	176379-176390	208890	tetranucleotide	(TTTA)3	12	TCCATTTTGTCCAACACCAA	59.79	GAGTGTGTGAGATGAGTCATAGCC	60.2	144
UW000619	scaffold00053	176829-176852	208890	tetranucleotide	(AAAG)6	24	AACCGAACGGTCTAAATTGTG	59.01	GCATCGTGAGGGATCATAGG	60.45	113
UW000620	scaffold00053	178094-178105	208890	trinucleotide	(ATC)4	12	ACATCCCTTTCGTTTCGATG	59.93	GCCATCGCACATTGAATAAA	59.53	266
UW000621	scaffold00053	181497-181511	208890	trinucleotide	(AAT)5	15	TTCCCACCTAGTGTTGTGGAG	60.01	TGACTCTGGGATTGCTTTGA	59.37	252
UW000622	scaffold00053	184910-184921	208890	tetranucleotide	(TTCT)3	12	GTGCCAACCTTAATTGGGAA	59.8	TTTGTGAATCTTTGGAGGGG	59.9	275
UW000623	scaffold00053	185180-185191	208890	tetranucleotide	(AAAC)3	12	CCCCTCCAAAGATTCACAAA	59.9	CTCCAACAAACCCACGAtTT	59.83	282
UW000624	scaffold00053	186965-186980	208890	tetranucleotide	(AAAC)4	16	TTTTGGTTCGATTCGGTTTC	59.92	AACACAAAACCAACTTTGACGA	59.56	180
UW000625	scaffold00053	187378-187393	208890	tetranucleotide	(GAGT)4	16	TGAACTTCTTGAGTTCATCCCTC	59.74	TTTCCAACTTTGATTTTCACCA	59.47	275
UW000626	scaffold00053	187494-187505	208890	tetranucleotide	(CACG)3	12	ACTTATGTGGGACCCTCAGC	59.02	CGGGAAAAGGGTAGAAGAGG	60.06	112
UW000627	scaffold00053	188184-188213	208890	trinucleotide	(CTT)10	30	TACCGTCCTCTCACCCTGAC	60.11	ATACGACGTAGTCCGGTTCG	60.02	239
UW000628	scaffold00053	189502-189517	208890	tetranucleotide	(ATAA)4	16	ATCAAGTGGATGGGTGCTGT	60.39	AGTCATCGAGATTCCCTCCC	60.42	169
UW000629	scaffold00053	194022-194033	208890	tetranucleotide	(AAAC)3	12	ACCTCAACTTGATCCCCCTT	59.79	ACCGATCGCTTTCTCTTCCT	60.35	282
UW000630	scaffold00053	198476-198487	208890	tetranucleotide	(TATT)3	12	AGACAATTCAACACGGTGGG	60.81	AATTAGTCCGATCAACCACCA	59.3	286
UW000631	scaffold00053	202795-202809	208890	pentanucleotide	(TGGGC)3	15	CTAATTTCCTTGGTCGCTGG	59.7	TGGATCACCCATCTTGAAAA	58.9	274
UW000632	scaffold00054	429-440	535	trinucleotide	(AAG)4	12	TATGaCCAAGTGGGAAAGGC	59.93	GGGTTCTTTGTCTATCAGCTCG	60.26	166
UW000633	scaffold00055	6202-6213	639978	tetranucleotide	(TCTT)3	12	AGGTCTGAATTTTGGGGTGA	59.38	GGAACGTGTCCTTCCCATAA	59.79	287
UW000634	scaffold00055	9145-9156	639978	tetranucleotide	(TCTT)3	12	ATGCCAAGAGAGAGCTGAGG	59.7	GATCCAAGGTTCCCAGACAA	59.9	255
UW000635	scaffold00055	9716-9727	639978	tetranucleotide	(AAAC)3	12	TAGCTTAAGGCTGCACCTGG	60.53	AATGATTCATGAAGCCGTTG	58.57	293
UW000636	scaffold00055	20226-20237	639978	tetranucleotide	(TTCT)3	12	AAGGTTGGTGGAATTCCTGA	59.38	ATGCTAATGGTGTAAGGGCG	59.98	300
UW000637	scaffold00055	22206-22221	639978	tetranucleotide	(CTTT)4	16	TGAAACTATGGCAGCGTTGT	59.35	AGCGCCAACTTTGTCTCTTC	59.62	222
UW000638	scaffold00055	22423-22454	639978	tetranucleotide	(AAAG)8	32	AAGGAAGGCAGCCTGTAAGA	59.08	GGTTGGAGGTGTTGCTGATT	59.97	294
UW000639	scaffold00055	31134-31151	639978	hexanucleotide	(TGTTGC)3	18	TTCAGGAGTTGCTGTTGGTG	59.87	GCAGTTGCAGTCAATGAGGA	59.99	273
UW000640	scaffold00055	32493-32508	639978	tetranucleotide	(AAAT)4	16	AAATCCCGGAAAAGCAAAAA	60.75	TGGAACAATTTCAGCTTCCA	59.25	122
UW000641	scaffold00055	32617-32640	639978	hexanucleotide	(AGGAAA)4	24	TGGAAGCTGAAATTGTTCCA	59.25	CAAACCACCTTCCACCACTT	59.86	275
UW000642	scaffold00055	33036-33053	639978	hexanucleotide	(TTCTCT)3	18	GGCTAGGGTTCGAGAGTGTG	59.87	TGAAAGGAGAATgGGGtTTG	59.9	279
UW000643	scaffold00055	34342-34353	639978	tetranucleotide	(TTAA)3	12	TGCAATTTGTTGAGCCATAAAC	60.01	GTATTGGGCATGACACACGA	60.4	222
UW000644	scaffold00055	36403-36422	639978	dinucleotide	(GA)10	20	CGTGAAACCTCGATTTTGGT	59.97	GATGACGAGAGAGGGACGAG	59.94	279
UW000645	scaffold00055	41251-41262	639978	trinucleotide	(ATA)4	12	TCCTTCATGTTGCTCACCAG	59.83	TCATGTTGATGATGACGATTGA	59.93	289
UW000646	scaffold00055	42705-42716	639978	trinucleotide	(GAA)4	12	GGACGTGGGTAACGGTTTAG	59.35	TCCGAAAGATCACTGTATTAGTCG	59.69	180
UW000647	scaffold00055	46980-46994	639978	trinucleotide	(TAA)5	15	CATAGCCCACCTCTCACCAT	59.95	GCCATTCTTTCTCAAAAGTGTTT	58.86	261
UW000648	scaffold00055	47410-47421	639978	trinucleotide	(ATA)4	12	CCCTCAACACATAGGACACG	59.01	TCAAATGAGGAGGAAGTGGAA	59.66	293
UW000649	scaffold00055	47549-47560	639978	trinucleotide	(TTA)4	12	TTTCCACTTCCTCCTCATTTG	59.16	GCATTGGATTGTGGCTTTCT	60.08	189
UW000650	scaffold00055	47666-47677	639978	tetranucleotide	(AAAG)3	12	TTTCCACTTCCTCCTCATTTG	59.16	TTACGTACGGCCAAGTCCAT	60.39	280
UW000651	scaffold00055	48004-48015	639978	tetranucleotide	(ACAT)3	12	TGACCTCATTCAGAAGCACG	59.98	GAGTTCACTCCATTTCCCCA	59.9	297
UW000652	scaffold00055	54722-54741	639978	pentanucleotide	(AATTA)4	20	TGTGAATTGGATTCAAACTATTGAT	58.85	CAAATCTTATTTGGATGAATATCTGTC	58.53	174
UW000653	scaffold00055	56240-56255	639978	dinucleotide	(AT)8	16	TAATGGTGCACGCTACGAAC	59.76	TACGGGGGAAAGAGTGAAGA	59.66	236
UW000654	scaffold00055	56557-56568	639978	tetranucleotide	(ACAT)3	12	TCTTCACTCTTTCCCCCGTA	59.66	AATGTACCAATTGCTGAAAGGA	58.63	297
UW000655	scaffold00055	57330-57344	639978	pentanucleotide	(CGGTT)3	15	TTTCCATTCGGTTTGACACA	59.94	GGGTGTTCACTGTTCGGTTT	59.87	126
UW000656	scaffold00055	58292-58303	639978	trinucleotide	(TTC)4	12	TTCACTGGTTTTAGCCGGTC	60.11	GGAAGGTGAAAGGACAACGA	60.09	201
UW000657	scaffold00055	58466-58477	639978	trinucleotide	(TTA)4	12	CCGGCTTCTTTTGTGAAGAG	59.99	GGCCCAATTTTCGAATTTTAC	59.68	236
UW000658	scaffold00055	64326-64337	639978	tetranucleotide	(ATTT)3	12	CAATCATCTCAACGTGATTCTCA	60.13	TGATCAATTGAAAGTGGATGATG	59.81	300
UW000659	scaffold00055	65291-65302	639978	dinucleotide	(AG)6	12	GAGAGGAGGGAGAAGATGGG	60.15	GGAGGAAAATCTTCACCCAA	58.96	248
UW000660	scaffold00055	68674-68685	639978	trinucleotide	(AAG)4	12	GGCGTCAGCAAGAAGAAAAC	60	GACGGATGCTTCGTTCATTT	60.08	268
UW000661	scaffold00055	78178-78192	639978	pentanucleotide	(GATAA)3	15	GCGGGGAATGGATTAAAGAT	60.12	GAGCCATAAGGCTGACCAAA	60.21	136
UW000662	scaffold00055	83695-83706	639978	tetranucleotide	(AACC)3	12	AGCCTTATGGCTCGAGTTGA	59.98	TTGCACCCTATGTCCCTAGC	60.1	212
UW000663	scaffold00055	86688-86708	639978	heptanucleotide	(TTTTGAA)3	21	GCTCTTCCAATGGAGTCGTC	59.81	AAACCAACCTACGCAACCAC	59.9	299
UW000664	scaffold00055	88225-88236	639978	tetranucleotide	(TGTT)3	12	TCAAACCTTGCCAAGAGATGT	59.73	GCACTATGCAACAAGCATCC	59.31	278
UW000665	scaffold00055	93434-93445	639978	tetranucleotide	(GAAT)3	12	CGCTACCAGCTACCATCACC	60.68	TTATCAAACGAACCCAACCC	59.66	269
UW000666	scaffold00055	94235-94246	639978	tetranucleotide	(GGTC)3	12	GAGGTCCAGTTGCTGAAAGC	60	TCCAGCGGCAAATCTATTTTA	59.7	254
UW000667	scaffold00055	99441-99458	639978	hexanucleotide	(TTTTTG)3	18	ATTAGCAACAAAACCGACCG	60	TGGGAGAGAAAAGAAAGAGGG	59.81	102
UW000668	scaffold00055	100952-100963	639978	tetranucleotide	(CTTT)3	12	CTTTGGAATGGTCACTCGCT	60.25	GGTGAAGCTTCGTTGTAAGACC	60.17	110
UW000669	scaffold00055	101825-101836	639978	tetranucleotide	(TTTC)3	12	GAAACCGCATGTCATTCAAA	59.52	GGCCTTAAAGAAAATGCTGC	58.97	271
UW000670	scaffold00055	103042-103056	639978	pentanucleotide	(ATTTT)3	15	ACGGCAAGAACTTGCAAAAa	60.78	GAGTGGTGAGGGGGTTATCA	59.78	164
UW000671	scaffold00055	103900-103914	639978	trinucleotide	(AGA)5	15	AAGAAAACATGGCATGAGGC	60.08	CCTGTGAAGAAACGGGTCAT	59.97	150
UW000672	scaffold00055	112121-112132	639978	trinucleotide	(AAT)4	12	AAATGTTGTAGGGTCAGGCG	59.99	GATTGTTTGTGTGGCTAGGTTG	59.54	271
UW000673	scaffold00055	112988-112999	639978	tetranucleotide	(ATAA)3	12	GAATAACGAACGTGCCCAGT	60	TCCCTCCTTTTCAGGTGTTG	60.08	280
UW000674	scaffold00055	113246-113263	639978	hexanucleotide	(GGGAGA)3	18	CAACACCTGAAAAGGAGGGA	60.08	AACGGGCACTTTGCAATTAG	60.13	292
UW000675	scaffold00055	114256-114267	639978	dinucleotide	(AG)6	12	GACACACCTTTGCGTTCAAG	59.34	TTTCGTTTCCTCCTTTTCCA	59.66	278
UW000676	scaffold00055	114477-114491	639978	pentanucleotide	(TAAAA)3	15	TTCGAATTCTAGTCGCGAAA	58.65	TTCTGCTATACTTTGATTCATTTTGG	59.94	253
UW000677	scaffold00055	118356-118367	639978	trinucleotide	(AAT)4	12	TGAAATTTGGGTATTGGATTTAGAA	59.97	CGACATCCATTTTCATTGAATC	59.28	251
UW000678	scaffold00055	120275-120286	639978	dinucleotide	(CT)6	12	TTATCCCCAAACTCACAGCC	59.93	TCCaAAAACAGCATCATCCA	60.05	260
UW000679	scaffold00055	124632-124643	639978	tetranucleotide	(TTTA)3	12	TTCATGTTGTGAAAATTTCGG	58.52	TCTCAAATTGCGCTCCTTCT	60.1	131
UW000680	scaffold00055	127680-127691	639978	trinucleotide	(TAA)4	12	ATCCGATCTTGCTGATCCTG	60.18	TGTCGGGGTTTTGATTCCTA	60.3	253
UW000681	scaffold00055	128077-128094	639978	hexanucleotide	(CTTTTT)3	18	CAATGAGAACAAAATCCGACC	59.42	ATGTCCGTGGTCTCTTGTGG	60.99	271
UW000682	scaffold00055	128823-128837	639978	pentanucleotide	(TTTAT)3	15	TTAGTTCCCCTTTTGACGGA	59.54	GAGAACCTCCACGAGTTTGC	59.85	161
UW000683	scaffold00055	129054-129071	639978	hexanucleotide	(TTTATT)3	18	GCAAACTCGTGGAGGTTCTC	59.85	GAATCAGCTGCCCCATTaAA	60.04	252
UW000684	scaffold00055	130089-130125	639978	compound	(TTAT)3tttttaaaa(TATT)4	37	TTTACCACTAGGCCAACCCA	60.36	TTCTTTGTGTTTGGGGTTTTT	58.5	271
UW000685	scaffold00055	141068-141079	639978	tetranucleotide	(TTGC)3	12	ACCCGTCTTTCGTGTTTGAT	59.45	TCGCATCCTCCATGTCATAA	60.03	286
UW000686	scaffold00055	144395-144406	639978	trinucleotide	(TTA)4	12	GTCTTCGGCACATGGTTTCT	60.12	TTGGCATTTCGACCAATTCT	60.45	300
UW000687	scaffold00055	153897-153908	639978	tetranucleotide	(AAAT)3	12	TGCAAAGAAACAGTGAACCG	59.88	GGAGAATGCAAAAGCCTTCA	60.33	197
UW000688	scaffold00055	159536-159547	639978	tetranucleotide	(AAAT)3	12	TCCACACATGCAGTAGCCAT	60.14	TCATTCAAATTGGGAAAGCC	59.88	227
UW000689	scaffold00055	161158-161169	639978	tetranucleotide	(TTGC)3	12	TCAGACAACCGCGCATATAA	60.24	GTGTGGTTCTCCAAGGTGCT	60.16	292
UW000690	scaffold00055	165429-165442	639978	dinucleotide	(GA)7	14	AaaGAAAAAGgaaggGGaGc	58.82	ATGCTTCATGGCTAACCAGC	60.24	173
UW000691	scaffold00055	165762-165776	639978	trinucleotide	(AAT)5	15	TGAGCATGGCCAAAATATCA	60.04	CATGGAGTTTTCAGTGGCCT	60.11	173
UW000692	scaffold00055	169459-169476	639978	dinucleotide	(GA)9	18	CCACCAGACACAATCCATGA	60.38	GTTGAGATGCTCATGTCCCA	59.64	281
UW000693	scaffold00055	170579-170590	639978	tetranucleotide	(GGAG)3	12	TTGCAGGCAACCAATTAAAA	59.19	TGTTTATTGGCTTTTTGGGG	59.8	267
UW000694	scaffold00055	171387-171398	639978	tetranucleotide	(AAAC)3	12	TGCACTTGTCTTCAACAAGGA	59.47	TTTAGTgGGGTTTTTGTGGG	59.7	261
UW000695	scaffold00055	171827-171838	639978	trinucleotide	(AGC)4	12	GGATGCTTAGTTTCCCACCA	59.93	TTGCTACTTTGTCCACCATCA	59.18	270
UW000696	scaffold00055	173169-173183	639978	pentanucleotide	(GTTGG)3	15	TGCACTGGCATGTGGTAGAT	60.14	CCAAATGGTGGGTGAGTTTT	59.69	189
UW000697	scaffold00055	175534-175553	639978	pentanucleotide	(GAAAT)4	20	TGAATGAACGAACGAAGCTG	59.99	ATTTGCACATTCAGATGCCA	60.08	152
UW000698	scaffold00055	188182-188199	639978	hexanucleotide	(TTTATG)3	18	TGGTGTTTTCAAAAAGCCTTC	59.23	GAGGACCAAACCAGCAACTC	59.7	291
UW000699	scaffold00055	198066-198080	639978	trinucleotide	(AAT)5	15	GGGTTTTCCATGTGGACCTA	59.65	AATATGGAATCGTCGCAAGC	60.07	300
UW000700	scaffold00055	201136-201147	639978	trinucleotide	(AAT)4	12	GGTTTTGCATTCCTAACCCA	59.8	GGAGCTGTTGTCTAGCAGGAA	59.63	216
UW000701	scaffold00055	203517-203531	639978	trinucleotide	(ATG)5	15	TGTGGTTGGTAGGTAGGGGA	60.22	TGGTGCTGACTATGGTTGGA	60.11	293
UW000702	scaffold00055	204543-204556	639978	dinucleotide	(AC)7	14	GCAACAATTCCTTCAGACCC	59.53	TCTTGCCATTAGGTCGTTCC	60.07	161
UW000703	scaffold00055	211132-211143	639978	tetranucleotide	(AAAT)3	12	AAAGGCAAGGTGTGAATTGG	59.97	TTTTTGTGGTCGATTTGTGC	59.57	110
UW000704	scaffold00055	217418-217429	639978	tetranucleotide	(AATA)3	12	CCAACCTCAAAACCATCGAC	60.35	AATGGCCCAGGTAACATGAA	60.19	288
UW000705	scaffold00055	222821-222834	639978	dinucleotide	(AT)7	14	ATTGCAGCGGAGCAGATAAC	60.38	CAAACTTCGGGCTATTCCAA	60.07	234
UW000706	scaffold00055	224133-224144	639978	tetranucleotide	(TTTA)3	12	CCACGAATCCCAAGTTTTTG	60.34	AAAATCACCCCAAtTTTTAAtTTT	58.31	211
UW000707	scaffold00055	225292-225336	639978	compound	(TA)15ttt(TA)6	45	TCCTCTTCAACCGTCCATTC	60.05	ATGTACCCAGCAATAAGGCG	59.98	239	SSR03087	55	225423-225206	not mapped
UW000708	scaffold00055	227243-227257	639978	pentanucleotide	(GATTT)3	15	TGCCCTCCATTGACTTTCTC	60.2	TTACAGCAGCCTCCTCCACT	60.01	279
UW000709	scaffold00055	231198-231215	639978	hexanucleotide	(ATTTAG)3	18	TTTCGCTTGTTTTTGATCCC	60.05	ACGTGCCACGATTAATAGGC	59.99	234
UW000710	scaffold00055	231830-231841	639978	trinucleotide	(TGA)4	12	TTGACTAATCGCACCAGCAC	59.87	AGGAGAGGGGAAGACAATGC	60.6	288
UW000711	scaffold00055	232584-232595	639978	trinucleotide	(TTA)4	12	CGTATGGTAATGACCCGGAC	60.07	TCCCAAGAAACCCTGTCAAC	59.94	199
UW000712	scaffold00055	237625-237648	639978	hexanucleotide	(AAAAAG)4	24	GGCTTCTGTGGAAGCTGTTC	60	CTTGGACTATCTCGGCCTTG	59.83	245
UW000713	scaffold00055	238527-238538	639978	tetranucleotide	(TTTC)3	12	AGCCGTTTGAGGAAAAAGGT	60.11	TTAGTAGGGTTTTCGTGGGC	59.09	164
UW000714	scaffold00055	241084-241095	639978	dinucleotide	(AT)6	12	TTATCACAAGGGATGGAGGC	59.89	AGGCAAAATGGAAAGCAAGa	59.82	228
UW000715	scaffold00055	244268-244279	639978	dinucleotide	(AT)6	12	TGTGGACCATACATATACATGAAAAA	59.48	AGTTCCACGCCTTATTTCTTT	57.09	141
UW000716	scaffold00055	244547-244558	639978	dinucleotide	(AT)6	12	TGAAAGAAATAAGGCGTGGA	58.36	CTTTATTGTGCTTCTACCACCC	57.83	299
UW000717	scaffold00055	245456-245467	639978	trinucleotide	(TTA)4	12	TGCGAACATGAATATCAACTGAC	60.02	CCTTTTAGATGGTAGTTTTGCCA	59.56	140
UW000718	scaffold00055	245980-245991	639978	trinucleotide	(TCT)4	12	ACACATTTCCCCTTCGTTCA	60.35	CCTTTGGTCATCGGAACTGT	59.97	161
UW000719	scaffold00055	248787-248798	639978	tetranucleotide	(TATT)3	12	ACACGTGTCGGGAGAGAAGT	59.76	GGGTGGATGTATATGCCCTCT	60.05	154
UW000720	scaffold00055	251036-251047	639978	tetranucleotide	(TTAT)3	12	GCAAAGAGACATCGGGAAAA	60.19	AGCAACATCGGAACAAAAGC	60.26	140
UW000721	scaffold00055	252592-252603	639978	tetranucleotide	(TATT)3	12	TGTTGGAAATTGAACCAAAGC	59.97	AGCCATGTGGATTCCTTTGA	60.46	122
UW000722	scaffold00055	254611-254625	639978	trinucleotide	(AAG)5	15	CCATGGAGAAAAACTTATAAACCC	59.23	GAACTTGTGCCTCTGGCTTC	60	114
UW000723	scaffold00055	255312-255325	639978	dinucleotide	(TA)7	14	GCGCTTTTGACTTTTCACTTT	58.69	CCAATTTTGGACAACATGGAC	60.08	290
UW000724	scaffold00055	257914-257925	639978	trinucleotide	(TTC)4	12	TCAAGACGTAAAGCCAAGCA	59.61	TGGAAGTGGAATTGAGGAGG	60.04	214
UW000725	scaffold00055	258000-258011	639978	trinucleotide	(CTC)4	12	CCACCTCACGACAGCTCTTT	60.44	GTCTGTTGTGGGGTACCGTT	59.75	172
UW000726	scaffold00055	258498-258517	639978	pentanucleotide	(CTTTT)4	20	ATCATGCTACGGAATCGAGG	60.06	TTTAAGTTGCATAGTTACGCCG	59.36	144
UW000727	scaffold00055	258543-258554	639978	tetranucleotide	(AAAT)3	12	ATCATGCTACGGAATCGAGG	60.06	TTTTGGAAGATGGAAGAAGTTGA	60.1	226
UW000728	scaffold00055	259751-259768	639978	hexanucleotide	(ATCATA)3	18	CCATTTTTGCAAATGTCCCT	59.8	TTTTGGGTCTTTGGTGTTCA	59	223
UW000729	scaffold00055	263162-263173	639978	tetranucleotide	(TCTT)3	12	CGGAGATGGAATCCAAGAAA	60.01	TGATTCACCTTTTTGAGCCC	60.05	292
UW000730	scaffold00055	264577-264600	639978	trinucleotide	(GAA)8	24	CACAGCCCTTGATCCACTCT	60.26	CAGCTGGTGATGAATTGGAC	59.09	203
UW000731	scaffold00055	264922-264973	639978	compound	(GAA)6gc(AGA)4tgatgaaa(AAG)4	52	GAGTGGGAGGTTTTGCAGAG	59.84	ATTCAAGCACCTTCAATGGC	60.08	135
UW000732	scaffold00055	273504-273518	639978	pentanucleotide	(AATGG)3	15	GGAGCTGAGGCGAGAGACTA	59.85	TAGGCGTCAGCCCAATTTAC	60.1	215
UW000733	scaffold00055	274574-274589	639978	tetranucleotide	(ATAA)4	16	CACAACAACATGGGGAACAA	60.25	TGATTTGTGGAAATTGTGGTG	59.28	173
UW000734	scaffold00055	274830-274850	639978	trinucleotide	(AAG)7	21	CACCACAATTTCCACAAATCA	59.28	AAAAGTCAACGAAATCAAATGGA	59.87	270
UW000735	scaffold00055	275748-275759	639978	trinucleotide	(AAC)4	12	AGGAACATGCATTATTCGGC	59.93	AGCATGGATTTTGTTGCTGA	59.28	267
UW000736	scaffold00055	281994-282008	639978	trinucleotide	(CTA)5	15	TCCTCGACTTGTCGATGTTG	59.83	AGGGAACCATTGTGACTTGG	59.82	260
UW000737	scaffold00055	282289-282300	639978	trinucleotide	(ATT)4	12	TCTTTGCACAACTCCCACAG	59.87	GCAGAACATTGACAAGATTCCA	60.12	242
UW000738	scaffold00055	282452-282466	639978	pentanucleotide	(AACAA)3	15	TGGACAATCAATGAGTGGAATC	59.8	TGGCCCCACTTTAGAACTTG	60.1	263
UW000739	scaffold00055	284202-284219	639978	hexanucleotide	(ATTTGA)3	18	GAGGCCATGTTTGAATCCAT	59.76	CCTTAAACGACAAGACCCCA	59.96	138
UW000740	scaffold00055	284324-284335	639978	dinucleotide	(AT)6	12	CAAAGTTGGGGTCTTGTCGT	60.01	TGTCCTCCAAAAACCACACA	59.98	197
UW000741	scaffold00055	286995-287014	639978	dinucleotide	(TA)10	20	GCCATCTTGGAAGTTGGAAA	60.05	TCCCAAAAATCAACCaAAAA	57.97	113
UW000742	scaffold00055	289298-289313	639978	dinucleotide	(TC)8	16	TGCTTGCTTTTTGTTGGTTG	59.89	CCCTTGAAAATTTGCCTATCA	59.06	293
UW000743	scaffold00055	290884-290895	639978	tetranucleotide	(GCAT)3	12	TGAGATTTTATTCTTCGTTGGAA	57.95	CAACAATATTGGGCCTCGAA	60.83	252
UW000744	scaffold00055	295438-295449	639978	trinucleotide	(TCT)4	12	GATCCAGAAATTCGAACGGA	60.01	CGCCTTAGGTTGAAGAGACG	60.01	299
UW000745	scaffold00055	297891-297902	639978	tetranucleotide	(TTTA)3	12	ATTGGGTTGTCGGATTGTGT	60.1	TTGGGTTGGAGGTTGAAAAA	60.31	239
UW000746	scaffold00055	298646-298657	639978	tetranucleotide	(AATA)3	12	TGGGGTTGGTTTTGTGACTT	60.25	TGAAATTTGAAGAACTTTTGATTGA	59.22	239
UW000747	scaffold00055	300852-300869	639978	dinucleotide	(AT)9	18	TCCTTCTTCCTCATCTTCTTTTtC	59.4	CCATGAAATGAACCACAAAGC	60.36	299
UW000748	scaffold00055	301596-301619	639978	compound	(AAG)4(ATG)4	24	TCAAAGATGGAAGAAGATGGA	57.32	GTGTGGGGTGGTGGATGTAT	60.37	271
UW000749	scaffold00055	305919-305930	639978	trinucleotide	(TCT)4	12	CCCTAGAAAACCAAGGCGAT	60.44	AGAGAGGGGAGAAATCCCAA	60.01	197
UW000750	scaffold00055	308460-308474	639978	trinucleotide	(TTC)5	15	TGGAACGACTGAACTGCTTG	60.02	CTGGATGCACATTGaACCaa	60.52	193
UW000751	scaffold00055	309292-309303	639978	tetranucleotide	(CTGG)3	12	TCCTTGGATGTCGAGCATTA	59.23	CTCACAAAAGGGTGGGGTT	59.81	251
UW000752	scaffold00055	310300-310321	639978	dinucleotide	(AT)11	22	GCCAACCCAAATAACTCGAA	59.94	CGTCAACACAGTTCAATCCAA	59.6	242
UW000753	scaffold00055	310825-310842	639978	trinucleotide	(ATA)6	18	GAGGAGAAATTTGGAGAGAAAAA	58.08	AGACTTCAGCAACGCAAACA	59.64	297
UW000754	scaffold00055	318356-318370	639978	trinucleotide	(CCA)5	15	CAAAGCTAAAGCCATGGAGC	59.98	GCAATCGGGGACTCAGAATA	60.04	271
UW000755	scaffold00055	319127-319144	639978	hexanucleotide	(AAAAAT)3	18	CAACAGAACAGATCATGCAAAA	58.82	CTCCAAAGCCCTAATTTCCC	59.9	284
UW000756	scaffold00055	321520-321534	639978	pentanucleotide	(TACTC)3	15	TGGGAAGAGGACAAATGGAG	60.04	CATTGGCAGAGCAGAAAACA	59.99	291
UW000757	scaffold00055	325008-325025	639978	trinucleotide	(TTA)6	18	GGCCTCCACCACACTATCAT	59.81	AGATGCATCAAAGACAATTCAA	57.36	136
UW000758	scaffold00055	331271-331282	639978	tetranucleotide	(ATTA)3	12	TGAATGACAAGTCGAAGCTGA	59.58	GGCAGGCCTAGATTTGACC	59.64	291
UW000759	scaffold00055	332771-332782	639978	tetranucleotide	(GGTG)3	12	CCTGATGTCTCTGGTGAGCA	59.98	AGAATATCTTGTTGGCCCGA	59.53	287
UW000760	scaffold00055	336368-336379	639978	dinucleotide	(AT)6	12	GGTTTTTGGGCCTACATTTTT	59.26	AGCATGGACACTGACACAGG	59.74	258
UW000761	scaffold00055	340527-340547	639978	trinucleotide	(GGA)7	21	TACAAAGGTGGAGGTGGAGG	59.96	CTGTGGTGTGTGAGATTGGG	60	254
UW000762	scaffold00055	340778-340831	639978	hexanucleotide	(CTTTTT)9	54	CCCAATCTCACACACCACAG	60	TGGATAGAAATCATGTATTAAATCGG	59.56	198
UW000763	scaffold00055	342788-342799	639978	trinucleotide	(TTG)4	12	ACAAAGTTGTTGTTTCGCCC	60.02	TGGTTGAATTGGTAGCAGCA	60.26	234
UW000764	scaffold00055	343197-343208	639978	tetranucleotide	(CAAT)3	12	TCACACTGGTTCACTCTTGGA	59.29	GCATCTTTCACCACACCACTT	60.03	205
UW000765	scaffold00055	347202-347246	639978	compound	(AT)7t(TA)7tt(TA)7	45	CCCCACCATCGTCTACAAAT	59.67	ATGCAACATGGTTGGATGAA	59.78	270
UW000766	scaffold00055	353694-353708	639978	trinucleotide	(AAC)5	15	CCCCCACAAATCTCAATAATC	58.24	ATCCTCCATTGTCGCTCATC	60.04	257
UW000767	scaffold00055	353723-353740	639978	hexanucleotide	(GTGGCG)3	18	CAACAACAACCTTGGTTGAGAG	59.67	AGAAGGAGAGAACCTGGCGT	60.39	124
UW000768	scaffold00055	356318-356329	639978	tetranucleotide	(TAAA)3	12	TTTGATTTCTCATCCAAAACG	57.74	CAAATCCCTGTTTGACCCAT	59.65	154
UW000769	scaffold00055	362519-362530	639978	trinucleotide	(AAT)4	12	CAGGTGATGGAGAGGCAGAT	60.22	CCTTCCTTCTGGTGGAAACA	60.08	227
UW000770	scaffold00055	362665-362676	639978	tetranucleotide	(GAAG)3	12	TACAAACTTTGCAGCCACCA	60.29	TCACGGGCTCTTTTCTTTTG	60.36	216
UW000771	scaffold00055	362689-362706	639978	dinucleotide	(AT)9	18	TGTTTCCACCAGAAGGAAGG	60.08	ACATTGCAAGCTTTGGGAAG	60.25	266
UW000772	scaffold00055	363868-363879	639978	dinucleotide	(TA)6	12	AAGCGCAACGAATTTTCCTA	59.85	CCGTTCGAGGAGGTTGTCTA	60.25	222
UW000773	scaffold00055	364665-364676	639978	tetranucleotide	(AATA)3	12	TGCTTCCAATTCCCATCTTC	60.01	TGGTGAACTAATTCGCCCTC	60.07	179
UW000774	scaffold00055	365356-365369	639978	dinucleotide	(GA)7	14	CAAGGATGCCTCATCAACCT	60.07	GCCCAGGAAAAGCTTTGTAA	59.34	226
UW000775	scaffold00055	373467-373478	639978	tetranucleotide	(AAGA)3	12	AACACTTGTTGCACTGGTGG	59.64	ATCCTGTTCCCAGCTTACCA	59.55	295
UW000776	scaffold00055	390274-390285	639978	tetranucleotide	(CTTG)3	12	TCTCCAGTTTCCCATTTTGG	59.9	GCTCAAAACCACCGGTTAAA	59.97	191
UW000777	scaffold00055	390998-391009	639978	trinucleotide	(TAT)4	12	GGAGCTCTCGAATTCTCCCT	59.92	GACTATCGCTGCAACCCATT	60.1	298
UW000778	scaffold00055	392343-392354	639978	tetranucleotide	(TTTA)3	12	TTCCTTAGCCTCTCTGGCTG	59.71	CTCATGGGAAATTGGTGCTT	59.93	216
UW000779	scaffold00055	393194-393205	639978	trinucleotide	(TAT)4	12	ACCTCGGGCTTTTATCTGGT	59.96	GCTTCTTCAAAAGCCACAGG	59.99	278
UW000780	scaffold00055	401160-401171	639978	trinucleotide	(ATT)4	12	CAGCCTTGCTAAATCATTGGA	60.22	TGGAGGCTGCAATTATTTCTTT	60.1	237
UW000781	scaffold00055	402117-402149	639978	compound	(AT)7gtgtg(TA)7	33	TGTGGGATATGGGGGTTTTA	59.87	TATGCTTTTAGGCCCATCCA	60.42	171
UW000782	scaffold00055	402497-402517	639978	trinucleotide	(ATT)7	21	GAAGGTAGCACATGGCACAA	59.72	TTTGCAATCTATAAGAGTCCAACTTT	58.91	172
UW000783	scaffold00055	403286-403303	639978	dinucleotide	(CA)9	18	ACATGTGAAGGTGTCGTGGA	60	TGTTGGTTGTGGTTTGAGGA	59.98	249
UW000784	scaffold00055	404074-404085	639978	dinucleotide	(TA)6	12	AATTCGAAAGGCAGAAAGCA	59.96	AGGTTTTGGTGTTTGAGTCCA	59.48	292
UW000785	scaffold00055	405035-405049	639978	trinucleotide	(AAG)5	15	GAGACCATGGTTCAAAAATCAA	58.93	TCACCCAATCAAATCAAATCC	59.61	220
UW000786	scaffold00055	406649-406697	639978	compound	(AATAGAA)3aagaaaggaa(GAGTTG)3	49	TGCCTTTCCATTGTTATTTGC	59.96	AAGGGCAACTCCAAACATTG	59.97	285
UW000787	scaffold00055	407358-407369	639978	trinucleotide	(TAT)4	12	AGCAAAGGGGTATTGTTGGA	59.43	AAAGAAGGCGAGTTGTAAGGC	59.91	298
UW000788	scaffold00055	409953-409967	639978	trinucleotide	(GGT)5	15	TCACATTTGGCGAATACAGG	59.54	CTGCTGTGTGAAACGACCAT	59.75	153
UW000789	scaffold00055	411066-411081	639978	tetranucleotide	(GAGC)4	16	TTACCCGTTTTTGAAGGCTG	60.1	GCAAAGAAGACAGGCTCTGG	60.13	238
UW000790	scaffold00055	413306-413317	639978	tetranucleotide	(TTTG)3	12	GCCCTCTCCTAAGCTCCTTC	59.56	AACATTGGTTGATAAAAGCCTC	57.33	263
UW000791	scaffold00055	424194-424208	639978	pentanucleotide	(AAAAG)3	15	ACCAAGAGGCCAACTCAAGA	59.84	TGGACATTTGAAAGTACAAGGA	57.28	278
UW000792	scaffold00055	427063-427077	639978	trinucleotide	(AAT)5	15	ACTAACCTAGCCTCCGCTCC	59.87	ACTTTCCCCTTCAAAACGCT	60.11	183
UW000793	scaffold00055	428716-428727	639978	tetranucleotide	(AGAT)3	12	AAAATCGACCCAACTTAATTTTT	57.36	TCCCACCAAACAATCATTCA	59.75	290
UW000794	scaffold00055	430908-430928	639978	heptanucleotide	(ACACATG)3	21	AACCGTTCAATTGTCTAAAAATCA	59.01	CATTTAGTTTCTCCCGTTGTTTG	59.92	231
UW000795	scaffold00055	434133-434144	639978	tetranucleotide	(ATTT)3	12	CAAGATTTTTCCTATATCCCCTAAA	58.21	TGGGAATGGTTGAATTCTGA	58.9	300
UW000796	scaffold00055	436271-436288	639978	dinucleotide	(TA)9	18	GATCATTCCCTAAAATTATGTCAAA	57.67	CGTGATTCTGGATATTCCGTC	59.4	161
UW000797	scaffold00055	437079-437090	639978	trinucleotide	(GCC)4	12	TGGAAGGAATTAAGTGAGAGGAA	59.25	GGAGATCTCGACTGGACGAA	60.35	201
UW000798	scaffold00055	437802-437813	639978	tetranucleotide	(ATTT)3	12	GGGTTTTAGGTGAACAACGG	59.33	TGGCCTGACAAGACAAGAAG	59.01	178
UW000799	scaffold00055	439040-439060	639978	heptanucleotide	(ATACGAA)3	21	TGTTAAAAATTGATCCCGTGAA	59.34	AAACCCTTTAAAGCTATGTCATTTT	57.99	116
UW000800	scaffold00055	440109-440131	639978	compound*	(TTAT)3(TTA)5*	23	CGATCAATACCTCAACCTACACA	59.03	TCTTTATGCTTCCAATGCCC	60.04	238
UW000801	scaffold00055	441815-441830	639978	tetranucleotide	(AATA)4	16	TCAACTTTTTATCTCTCCCACTCC	60	TGACACGTGACAATTTACGAA	57.68	261
UW000802	scaffold00055	443611-443625	639978	pentanucleotide	(AAAAG)3	15	AAATGCTTTACGGACGTGCT	59.77	CACTTTTGAGGCACACATGC	60.31	282
UW000803	scaffold00055	445700-445714	639978	pentanucleotide	(AAATA)3	15	TGGGAGTGATTTTGTTCCCT	59.38	TGTCAACCTCAAACAGAATGAGA	59.77	239
UW000804	scaffold00055	446676-446707	639978	compound	(TAAT)3tacttatg(AGC)4	32	GGCATGCACCACTTACACAC	60.04	GAGAAGCTGCCAAATCAACC	59.82	173
UW000805	scaffold00055	449860-449874	639978	trinucleotide	(TCT)5	15	CCTAAAGGAGCATCACGCAT	60.24	TGGTTATGGCCATTGTGGTA	59.66	298
UW000806	scaffold00055	450706-450717	639978	trinucleotide	(GTG)4	12	GCAATGAGTTTGAGGGTGGT	59.97	ATCCGGTTCTTCCTTCGACT	60.07	171
UW000807	scaffold00055	450924-450935	639978	trinucleotide	(TTC)4	12	GTGGGATTGAAGCTTTGCAT	60.08	AAGCATGCATGTGACTTTGAG	58.94	188
UW000808	scaffold00055	452066-452077	639978	dinucleotide	(AG)6	12	TTGCCAAAAGGAAAAATTGC	60.05	TTTCATCCAAATTGGCAACA	59.91	266
UW000809	scaffold00055	455073-455087	639978	trinucleotide	(ATT)5	15	AAGCAAATGGTTATGGACGG	59.82	GCACGAAATGCTTCTGAAAA	59.04	260
UW000810	scaffold00055	464329-464340	639978	tetranucleotide	(AAGA)3	12	CAAACCAATCACAAACCTCG	59.02	TCTGCCTCATAAACTCCTCCA	59.82	180
UW000811	scaffold00055	467098-467121	639978	dinucleotide	(AG)12	24	AGCCAGGAATGGAAAAGGAT	59.9	ATTCCTGAGTGCGAACCAAC	60.12	220
UW000812	scaffold00055	468717-468728	639978	tetranucleotide	(ACTT)3	12	TCGGAGAATCCATCCTCAAC	60.01	ATTTTTGGCATGATGGAAGG	59.76	242
UW000813	scaffold00055	469447-469461	639978	trinucleotide	(ACC)5	15	TGGTTCTATTGTGAGAACAAGTCAA	60.08	AACCTTCATCAATGGGTTCAA	59.28	145
UW000814	scaffold00055	469492-469503	639978	tetranucleotide	(TTGA)3	12	GGGATAATGTGACCACCACC	59.91	TGCTTGCATTTTCGTTTTTG	59.86	267
UW000815	scaffold00055	470668-470679	639978	trinucleotide	(GTG)4	12	CCATCACATGGGGATAAAAA	58.13	AATTTGAAAATCCCAACCCC	59.87	294
UW000816	scaffold00055	472932-472943	639978	tetranucleotide	(TCAT)3	12	TGTGAGGTGTCGGACTTTGA	60.29	TCCCGTATCACACCCAATCT	60.2	275
UW000817	scaffold00055	475426-475437	639978	trinucleotide	(AGA)4	12	GGGTATGCACTTTGGCCTAC	59.46	AGTTTGGGTTGAGTGATGCC	59.97	185
UW000818	scaffold00055	475576-475587	639978	dinucleotide	(TA)6	12	AACTGAGATCACAGCCTGCC	60.42	CTTTCCAGTGGGTGTGTGTG	60.04	119
UW000819	scaffold00055	475615-475626	639978	dinucleotide	(AC)6	12	GGCATCACTCAACCCAAACT	59.97	AGGGTCCATAGTCCATGCAG	59.95	135
UW000820	scaffold00055	477374-477387	639978	dinucleotide	(TA)7	14	CCAATTTGAAATGGAAACCC	59.11	ATCACCCCTTGTACGCAAAC	59.86	228
UW000821	scaffold00055	477981-478040	639978	compound	(AGG)11ataggatct(TTA)6	60	TGGGGAAAGTTAGAAGAGGAAA	59.24	GTGACGGaAAAAGATCAGGC	59.68	298	SSR19803	55	478103-477924	CAAS Chr 6 @ 53.4/106.5
UW000822	scaffold00055	481745-481760	639978	dinucleotide	(TG)8	16	GCATTGCAAGGTATTTCGGT	59.97	CCAACAGACACTTCACTGCAT	58.79	267
UW000823	scaffold00055	486279-486290	639978	tetranucleotide	(AAGT)3	12	GGATTGATTTAGTGTTGTGGCA	59.87	TCGGCCTTCAGCAAGTAAGT	60.02	132
UW000824	scaffold00055	489474-489491	639978	hexanucleotide	(GAAGAT)3	18	GAAGGGAAAAGAGGAATGGG	59.87	CCCATAACCAATTCACCCAA	60.42	172
UW000825	scaffold00055	490114-490125	639978	trinucleotide	(GAA)4	12	GGCAATCAATAAGGCATCAAA	59.92	CAGTGTGAGAGATGGTGGGA	59.66	266
UW000826	scaffold00055	490419-490430	639978	trinucleotide	(TCC)4	12	TCCCACCATCTCTCACACTG	59.66	ACCACAGGTCTTTTGGCAAG	60.15	140
UW000827	scaffold00055	490793-490804	639978	trinucleotide	(AAC)4	12	CTCCTCCCCTGTTTACTCCC	59.93	ACAAGAATCCACAAATCGGC	59.94	113
UW000828	scaffold00055	493915-493929	639978	pentanucleotide	(AATGG)3	15	TGTTGCAATCTCGATGGAAG	59.8	AAGAAATTGCAAAGAATGACCA	58.74	260
UW000829	scaffold00055	495245-495256	639978	trinucleotide	(ATT)4	12	TTGCTTCTGATGAGCCCTTT	59.96	TGAACAGCTGTGTTCGGTTC	59.88	142
UW000830	scaffold00055	496108-496119	639978	tetranucleotide	(ATTG)3	12	TGACTTTCTTTTACTCATGGACTTTC	59.3	TCATGGCATTTCTAGTTGCCT	59.72	264
UW000831	scaffold00055	499414-499425	639978	dinucleotide	(TC)6	12	CCAAACTTGCATTCGGTTCT	60.11	CGGCGATCAAGTTCAGAGAT	60.36	178
UW000832	scaffold00055	510435-510446	639978	tetranucleotide	(AAAT)3	12	ATGGTTGGAAACGTTTTTCG	59.84	TGGAGAATTTCCACAAGTGC	58.7	194
UW000833	scaffold00055	513446-513457	639978	dinucleotide	(AT)6	12	GGATTACCTTTTCTTCACCCG	59.82	CGGAGAAAGAGTTGGAAAGG	58.91	248
UW000834	scaffold00055	513800-513811	639978	tetranucleotide	(TTAA)3	12	TGGAGCCAAATTATGGTGAA	58.97	TCGGCAATCAAACAAGAAAA	59.28	254
UW000835	scaffold00055	517699-517716	639978	dinucleotide	(AT)9	18	CACCAAAACTGCCTTCTTTTT	58.41	CACCCAAGGGaACAAATGAT	59.65	187
UW000836	scaffold00055	519218-519235	639978	dinucleotide	(AT)9	18	TCATTGATGGCACATAGCAAA	60.09	TATCCTCATGCATCCACTCG	59.63	117
UW000837	scaffold00055	521248-521262	639978	trinucleotide	(TTA)5	15	CAACGTTCCTCCCCTTTACA	59.96	ATCCCTTCCCATCAACCTCt	59.75	167
UW000838	scaffold00055	522053-522066	639978	dinucleotide	(TA)7	14	TGTTTTtCTTGGTGTGTATGaCG	59.95	CAACGTAGGCATCCGTTTTT	60	170
UW000839	scaffold00055	522552-522563	639978	tetranucleotide	(AAAT)3	12	TTTCATCTTTCTTCCTCTTTTCAA	58.61	TTCGGACTTTTATAGTCGGTTTTC	59.91	289
UW000840	scaffold00055	522872-522883	639978	tetranucleotide	(GTTT)3	12	AAATCTTCATGGCCGATCAC	59.9	TTGGGTGAGAATTGGGTAGG	59.78	281
UW000841	scaffold00055	523033-523044	639978	trinucleotide	(AAG)4	12	CCTACCCAATTCTCACCCAA	59.78	GGCGTTTCTTCTTGCACTTC	60	278
UW000842	scaffold00055	523364-523375	639978	tetranucleotide	(CATG)3	12	CGCCAAATTCTCCAACACTT	60.11	ATGTAGGAAGCCGTGAAGGA	59.69	251
UW000843	scaffold00055	523709-523724	639978	dinucleotide	(AG)8	16	AAGTGTTATGGGGTGGGTGA	60.09	GCGTTTCTTTCCCTTAAACCA	60.46	122
UW000844	scaffold00055	531689-531704	639978	tetranucleotide	(ATAG)4	16	TCCGTTAGGAATGGATGGAG	59.89	GGATGGTGTTCCTTTGGCTA	59.93	224
UW000845	scaffold00055	541150-541161	639978	tetranucleotide	(TTTA)3	12	TGCAACTTTGTTGGTTCGTT	59.22	TCGTAACATCCAATGGTGAA	57.38	212
UW000846	scaffold00055	546132-546146	639978	pentanucleotide	(TTTTA)3	15	GCCCGTAAAATGATTCCCTT	60.15	CATGCAGATGCAAAGTGGTT	59.72	257
UW000847	scaffold00055	546669-546686	639978	hexanucleotide	(TTTTTC)3	18	GGGGGAAATCTGTTCATCCT	60.13	ACCACCGCAAAGTTCAAATC	59.98	248
UW000848	scaffold00055	548049-548072	639978	hexanucleotide	(TTTCTC)4	24	CCGGTTCAAAGTTCACCTGT	60.01	TCCCATCATGTTCACAGTGC	60.54	249
UW000849	scaffold00055	551476-551487	639978	tetranucleotide	(ATAG)3	12	GTTGAGCTCGAGTGAGAGGG	60.14	GGGTTGGTTACTCCGCTGT	59.98	261
UW000850	scaffold00055	553373-553390	639978	dinucleotide	(AG)9	18	GGATGTGTGCACAATTCTCG	60.12	TTGGGGTTTCCCATTACAAA	60.02	288
UW000851	scaffold00055	555998-556009	639978	tetranucleotide	(ATTT)3	12	CCGATGGAAGCATTAAAGGA	60.03	CTCCGCCCAATTTTTAAGGT	60.3	239
UW000852	scaffold00055	559787-559801	639978	pentanucleotide	(CTTTT)3	15	TGTTTTTGCCAACAATTGAGA	59.19	AACGATTCGGCCATTGATAG	59.92	277
UW000853	scaffold00055	567435-567446	639978	tetranucleotide	(TTTG)3	12	CCGAAAATGAGGTTGAGGAA	60.04	GCTCCTCCAGTTGCAATGAT	60.23	246
UW000854	scaffold00055	571142-571155	639978	dinucleotide	(GA)7	14	GTGCATTGCCTTGAGGGATA	61	CTCGTGACATTGGTGTTTGG	60	231
UW000855	scaffold00055	572404-572415	639978	trinucleotide	(TAT)4	12	GCCCACAATTTACAAAACCTT	58.04	CAATTGGTGGTTGTCGTTCA	60.4	252
UW000856	scaffold00055	573092-573107	639978	dinucleotide	(CT)8	16	CTCTTGAAGCCGATGCCTAC	59.98	TCTTGGCCCTGCACTAGATT	59.84	178
UW000857	scaffold00055	573942-573953	639978	dinucleotide	(AG)6	12	CGATTTGATCGTCGGAGATT	60.04	AAATGACCAAACCAAACCCA	60.07	236
UW000858	scaffold00055	576174-576185	639978	dinucleotide	(AT)6	12	CCAAAAGGATAAAGAACAGAATGTG	60.26	ATAAGCTTCCACATCGCCAC	60.1	248
UW000859	scaffold00055	576332-576343	639978	dinucleotide	(AG)6	12	GTGGCGATGTGGAAGCTTAT	60.1	GGAAAAGGGGTAACATGGGT	59.92	273
UW000860	scaffold00055	578426-578437	639978	tetranucleotide	(TTAT)3	12	AGGAATCATTTGATGAGGCG	60.04	TCCTAAGTTTTGAACCTGCCA	59.73	292
UW000861	scaffold00055	578613-578624	639978	trinucleotide	(ATA)4	12	TGGCAGGTTCAAAACTTAGGA	59.73	AGCCTAGGTTAGGTGGCTCA	58.96	150
UW000862	scaffold00055	581244-581261	639978	trinucleotide	(CTT)6	18	ACCATGGTGTGTGATAGGCA	59.84	CATGTGTGCATTGAATTCTCG	60.13	290
UW000863	scaffold00055	582061-582074	639978	dinucleotide	(TA)7	14	TTGCTCAAAAGGGTGAAAGG	60.22	AATTCACCCATGCATTACCC	59.51	174
UW000864	scaffold00055	583944-583955	639978	tetranucleotide	(ATAA)3	12	CATGCACCTTGTTTTAAATCACTAA	59.52	GACTTGAGGGTAGACGTGTTCA	59.26	295
UW000865	scaffold00055	584242-584253	639978	tetranucleotide	(ATTA)3	12	GGAAAACTGAACACGTCTACCC	59.91	AGCGAAATAAACGCAAACAA	58.49	212
UW000866	scaffold00055	584892-584909	639978	dinucleotide	(AT)9	18	ACAAAAGGCAGGGGAAGAAC	60.48	CACATTCCCTTTCCACACCT	59.82	254
UW000867	scaffold00055	585138-585149	639978	trinucleotide	(TAT)4	12	TgAAAATTGAcAACCACCGA	59.94	GAAAGGGGAAGGAGAAGGAA	59.62	214
UW000868	scaffold00055	594853-594864	639978	trinucleotide	(TTA)4	12	TTGGAGGAAGGGTTATATGAAAAA	60.07	GCACTGAAAGCTTGCATAAAAA	59.56	191
UW000869	scaffold00055	595707-595718	639978	tetranucleotide	(AAGG)3	12	CGACATCCATTTTCAACAATTT	58.85	GGAAAAATGTTATGGGGGAAA	59.88	282
UW000870	scaffold00055	596472-596486	639978	pentanucleotide	(ATACC)3	15	AGTTCCAAAACGAAACCCAA	59.45	AGCATGGTTTAGTGTTCCCG	59.99	218
UW000871	scaffold00055	597034-597051	639978	trinucleotide	(GCT)6	18	GCCGGAGGTACTTCCTTCTC	60.21	AAGAGCAGCCTTCCCTTTGT	60.38	286
UW000872	scaffold00055	601290-601301	639978	dinucleotide	(AG)6	12	TCCATCAATCTTGTCCCACA	59.89	ACGAACCCAGAGAGAGTCCA	59.83	276
UW000873	scaffold00055	606160-606175	639978	tetranucleotide	(ATAA)4	16	AAAAGCAGCAGCCAAGAAAC	59.64	TCCCTCAGCTTCGAATTTTG	60.32	281
UW000874	scaffold00055	606439-606450	639978	trinucleotide	(TGG)4	12	AATTCGAAGCTGAGGGAACA	59.81	TCTTTGTGGCAGTGGATTGA	60.24	221
UW000875	scaffold00055	608458-608469	639978	dinucleotide	(TG)6	12	GGCATCATCCAAAACTAACCA	59.81	TCTGCACAAAATAATCAGCAA	57.07	241
UW000876	scaffold00055	610498-610513	639978	tetranucleotide	(AAAT)4	16	CTTCAAATCCCTCCACTCCA	60.04	ATCCAACTTGTCCGAACCAC	59.83	232
UW000877	scaffold00055	613534-613545	639978	tetranucleotide	(TTAA)3	12	AAGAAAGGATGCAAGTTGGAAA	60.11	TTTCATTTTGAGCAAACAAATAATG	59.48	191
UW000878	scaffold00055	615528-615542	639978	trinucleotide	(CTC)5	15	TCTGATCTCCCGCTTCTCAT	59.91	CATGTCACGGAAGAATCGAA	59.65	246
UW000879	scaffold00055	617760-617780	639978	heptanucleotide	(GAAAAAA)3	21	TGGCATTtCTTTGGATGTtG	59.52	ACCATCCACCTGTAACCCAA	60.09	109
UW000880	scaffold00055	619847-619861	639978	pentanucleotide	(AAAGA)3	15	ATCGCTCAAGCGAAAGACAC	60.55	TTTTCTCACTCGTCATCCCC	60.05	120
UW000881	scaffold00055	621109-621123	639978	pentanucleotide	(ATGTA)3	15	AAATGGTGTGACAGAAGGGG	59.82	TCACAGAAAAAGGCTTGTGG	58.9	296
UW000882	scaffold00055	623819-623830	639978	dinucleotide	(AT)6	12	GAACCGTTCAAACGTAGAGAATTT	59.95	GGTTCTGTTTTGTACGTGTGCT	59.22	282
UW000883	scaffold00055	624213-624227	639978	trinucleotide	(AAT)5	15	TATGGCAAATTTTGATGGGA	58.81	CCCCACCCCCTTCTATTTTA	60.01	108
UW000884	scaffold00055	624259-624270	639978	tetranucleotide	(GAAT)3	12	ATGGCAAATTTTGATGGGAA	60.13	CCCCACCCCCTTCTATTTTA	60.01	107
UW000885	scaffold00055	624640-624657	639978	trinucleotide	(AAG)6	18	GGTATGAGGTGGTGGAATTTG	59.16	TTTTGTCCCCCTTCTGTTTG	59.94	157
UW000886	scaffold00055	627147-627162	639978	dinucleotide	(TA)8	16	GGGATAATGAGAGGGATGGA	58.74	TGTCCCTTTATTGGGTTTGC	59.8	214
UW000887	scaffold00055	628587-628643	639978	trinucleotide	(TAT)19	57	ACCCCcTCCCTACCCTAACT	60.07	CCCACAAAGACAAAgGGaAA	59.94	210
UW000888	scaffold00055	628731-628752	639978	dinucleotide	(CT)11	22	TTtCCcTTTGTCTTTGTGGG	59.94	GCCAGGCATATTGAAAGCAT	60.07	250
UW000889	scaffold00055	631351-631366	639978	tetranucleotide	(TTTC)4	16	AGCACAGGTCAAAGGAAGGA	59.84	GAGATTGATCAGTCAGCGGC	60.93	142
UW000890	scaffold00055	632426-632437	639978	dinucleotide	(GA)6	12	GGAAGCTTGTTTTTGTGAAGG	58.87	TTGATCATCTCCTCTTCTTCCC	59.65	130
UW000891	scaffold00055	633468-633485	639978	hexanucleotide	(ACATAT)3	18	TTGAGGGATAATTAACTCAACCAC	58.51	TCGGATTATATGCTCTGCGA	59.38	269
UW000892	scaffold00055	637076-637087	639978	trinucleotide	(ATT)4	12	GATAGGCCCCCATAACCCTA	60	ATTTGGTCAAATTCGATGGC	59.77	259
UW000893	scaffold00055	638893-638910	639978	trinucleotide	(GAA)6	18	TTGAGAAATGAAGGGGATGG	59.86	CCGAATACTCCCACGAAGAA	60.07	188
UW000894	scaffold00056	286-297	7825	tetranucleotide	(TTAT)3	12	GTGGCTACACCTTCGTCCAC	60.58	GATTTCAAATGTGATATTTTTGTTTC	57.33	228
UW000895	scaffold00057	226-259	644	compound	(CTTTT)3tcct(TTTTC)3	34	CGTGTAATGCCCCAAAGGTA	60.74	AGACAGAACCGACGATGGAG	60.26	287
UW000896	scaffold00062	435-446	631	tetranucleotide	(CAAA)3	12	CAGGAAGGAAGCGTGATCG	61.9	GATGTAACGACCCGACTTTTC	58.57	295
UW000897	scaffold00063	1113-1124	9305	tetranucleotide	(TTCT)3	12	AAGCCCACCATGTTTTCATC	59.8	ATCTCAACCCGTCATTCCAG	59.93	162
UW000898	scaffold00063	2827-2842	9305	tetranucleotide	(TTTA)4	16	TGTCACCGATTTTATTCGCA	60.07	CTTGCCTTGCCTGTGTGTAT	58.8	262
UW000899	scaffold00063	2893-2912	9305	pentanucleotide	(AGGCA)4	20	CACCGATTTTATTCGCAACA	59.56	GCAACTGAATTGGCTTTTCAC	59.74	300
UW000900	scaffold00063	7552-7563	9305	tetranucleotide	(ATTA)3	12	TGAAACACATTTGATACGCTTG	58.75	AGGCGTTTTAGGCGAAGAGT	60.39	284
UW000901	scaffold00063	7848-7859	9305	dinucleotide	(TA)6	12	ACTCTTCGCCTAAAACGCCT	60.39	TTTACCCAAAGATACACTTGATATTGA	59.32	298
UW000902	scaffold00067	3335-3346	263726	trinucleotide	(TTA)4	12	ACACCCCTTCGAGTCAACAG	60.15	AGAAGCGGGAGAAAAACCAC	60.61	287
UW000903	scaffold00067	3516-3527	263726	dinucleotide	(TA)6	12	GTGGTTTTTCTCCCGCTTCT	60.61	TCGACCAGGTAAAGGAACAAA	59.6	156
UW000904	scaffold00067	8953-8964	263726	tetranucleotide	(TTTA)3	12	GCCTTTTATCTGCCTTACTTGTG	59.36	TTTGTCaATTTAAGTCGCACATTT	59.94	188
UW000905	scaffold00067	13198-13213	263726	tetranucleotide	(AAGA)4	16	GGCTGGGTATGAATGTCCAC	60.2	CCCCATTTTCTTCTTTTCCC	59.75	224
UW000906	scaffold00067	13556-13576	263726	compound*	(TTA)4(TTAT)3*	21	GGGAAAAGAAGAAAATGGGG	59.75	TGCTCTATCACTTTCAAACCAAA	58.93	245
UW000907	scaffold00067	15123-15137	263726	pentanucleotide	(GGGAG)3	15	CACATCAAGAACCAAAATCACAA	59.89	GACGATTTCGTTGCTTTTCA	58.89	158
UW000908	scaffold00067	22743-22754	263726	dinucleotide	(AT)6	12	GGGTTTGGTTTGCACAAAGT	59.88	AAGGGTTTGAATGGGAACCT	59.67	206
UW000909	scaffold00067	27131-27142	263726	tetranucleotide	(AATA)3	12	AGGAGAGCAGTCATAGGGTGA	58.91	ATGAAGGTGGCTACTGCACC	60.14	195
UW000910	scaffold00067	31115-31130	263726	dinucleotide	(TG)8	16	AACGCATGAAGTGTAGCCAA	59.35	TTGTCGAATGGAAGAACGAG	58.85	282
UW000911	scaffold00067	31662-31677	263726	dinucleotide	(TA)8	16	GCCAGCTTGGAAAAGGAAG	59.94	TGGAAATGATTATTCCAAATTGA	58.36	218
UW000912	scaffold00067	34820-34847	263726	dinucleotide	(AT)14	28	TGTGAAGCAATTTTTGACCATC	59.98	TGACATTGCCAACCTCAAAA	60.09	294
UW000913	scaffold00067	36226-36237	263726	dinucleotide	(TG)6	12	GTTTTGGAGGAATTGGGGAT	60	AAAAGGGaAATAAATGGGGG	59.03	121
UW000914	scaffold00067	39473-39484	263726	trinucleotide	(AAT)4	12	GGAAAAGGAATAGGAAGGGG	58.89	TGTCCAAGGAGGAAGATTGG	60.04	107
UW000915	scaffold00067	41229-41242	263726	dinucleotide	(AT)7	14	ACACGGTGTAATGAAGAATTTGT	57.61	GAAGGCTCAAAAGCCTTGAC	59.06	204
UW000916	scaffold00067	45009-45023	263726	pentanucleotide	(TAAAA)3	15	TCTTCCCCTACAACGATTGC	60.07	TTTGCACTGTTTTCAACTTTCC	59.29	257
UW000917	scaffold00067	45714-45725	263726	tetranucleotide	(ATTT)3	12	TGCTCTGAACTTGCTCTTATTCA	59.3	TTGAAAAATGTCCAAACAAACG	59.88	251
UW000918	scaffold00067	46344-46367	263726	hexanucleotide	(ATTACG)4	24	TTTTTCAACCGATTTTACCTCA	58.65	TCATTACCTCTCGATGACCAAA	59.57	275
UW000919	scaffold00067	59046-59060	263726	pentanucleotide	(TTTTA)3	15	TTTGAATATGATTCCCATTTTAGTTT	58.45	TTGGAGTAGGAAAATGAGTAGGAGA	59.69	280
UW000920	scaffold00067	61308-61322	263726	pentanucleotide	(TTAAA)3	15	ATTCAAATTCCGAATCGTGG	59.76	GACCCATTCTTCAAGGCAAA	60.05	280
UW000921	scaffold00067	61535-61549	263726	trinucleotide	(TTC)5	15	TTTGCCTTGAAGAATGGGTC	60.05	GTCCGGAAATGAATGAATGG	60.13	181
UW000922	scaffold00067	61623-61634	263726	tetranucleotide	(CATT)3	12	GGGTCGCTCAAGTTTCTGTC	59.85	GATGGAATCGAAGAAACCCA	59.87	187
UW000923	scaffold00067	68858-68869	263726	tetranucleotide	(TTTC)3	12	TCCAACTTGAGGGTGAGTGTT	59.61	GACACAAGGCATACCAGGAAA	59.99	229
UW000924	scaffold00067	70320-70331	263726	tetranucleotide	(TGTT)3	12	CGAAAACAGCAGGATGATTG	59.27	CCAACCATGGGAAATAACCA	60.42	299
UW000925	scaffold00067	81759-81770	263726	tetranucleotide	(AATA)3	12	TGGGTTACTCCCTCGTCTTT	58.64	TCATTTTAGCCAACATGCTTTT	58.81	250
UW000926	scaffold00067	83624-83650	263726	compound*	(AAAATA)3(AAAAT)3*	27	GAAGGTTGCGTCCAATGTCT	60.12	TCCACTCTATGGGAAGTGGC	60.07	167
UW000927	scaffold00067	88580-88591	263726	tetranucleotide	(TAAT)3	12	TCAGATTGCCACAAGCAAAA	60.38	AACAGCTCGGTAGGCTTTCA	60.02	203
UW000928	scaffold00067	89029-89040	263726	tetranucleotide	(AGGA)3	12	GCAAGATTGGGAAGAGCAAG	59.96	TCCCTCATATTCGTAAtTTGGtTT	59.98	256
UW000929	scaffold00067	91267-91278	263726	trinucleotide	(TGG)4	12	AGATTGGACCATGGACTTCG	59.93	CGGTGCTTCTCTTCAACACA	60.02	272
UW000930	scaffold00067	99257-99268	263726	tetranucleotide	(ATAA)3	12	CCCTTCTCAAAACATTCCCTT	59.45	AAAAACAACTCTCACCCTCTCAA	59.31	285
UW000931	scaffold00067	99511-99526	263726	tetranucleotide	(ATTT)4	16	CATTTCTCCCCACATTTGAGA	59.92	GCATAGGCCATTATTGTCGC	60.45	248
UW000932	scaffold00067	101150-101179	263726	compound*	(TAAT)3(TAATTAA)3*(TAAT)3*	30	AAAAATCGTTTTTCTTTTGCAT	57.13	TTTAATTTAGCTATTAATTTGTCGGA	57.05	250
UW000933	scaffold00067	101229-101259	263726	compound	(AATTA)3aact(ATTA)3	31	CCTTTGTCAAATAGAAGAGAATAATCA	58.48	GAATTGGATTCATATTAAAATTATTGG	57.61	299
UW000934	scaffold00067	102697-102708	263726	tetranucleotide	(TATT)3	12	TGCCACAAAAGTTTCATCGT	59.17	GGCCTTTGACACAAATGGAT	59.8	273
UW000935	scaffold00067	103538-103549	263726	tetranucleotide	(AGAT)3	12	GTGTGCTTCAGAGGTTGGTG	59.31	CTTGCACAGTGGCAATGAGT	59.9	271
UW000936	scaffold00067	104446-104460	263726	pentanucleotide	(AAGAT)3	15	CGTGTAGGACGGAGTAAGGG	59.61	GTGATGGAGCCGTCAACATA	59.53	289
UW000937	scaffold00067	106400-106414	263726	pentanucleotide	(CAATA)3	15	TTGAATTTTTCAAACATGCCTC	59.1	CAACCATCTCAATTAACTCTTCCC	60.23	292
UW000938	scaffold00067	108217-108228	263726	dinucleotide	(TC)6	12	GGGCGAAGACGAGGTATTTA	59.18	ACCCACAAATATGCCGATTG	60.59	299
UW000939	scaffold00067	119349-119360	263726	dinucleotide	(AG)6	12	CACCGACAAATACATCTGCAA	59.6	GTTGCTGTCCTGCTCTGTCA	60.19	282
UW000940	scaffold00067	119996-120024	263726	compound*	(AG)9(AGAGA)3*	29	AGGCAAGTGAGTTCATGGCT	59.87	TTCCCGGTTGCTTTAACTTG	60.1	258
UW000941	scaffold00067	120250-120267	263726	dinucleotide	(TA)9	18	GCAAGAGAGAGAGACGTGGG	60.14	TCCGTTTATTTCAGGGTTGA	58.07	287
UW000942	scaffold00067	120826-120837	263726	dinucleotide	(CA)6	12	CGTGCAATAGCCGTTAGTGA	59.9	TGCGTAATGCAGTTGGTTTT	59.23	184
UW000943	scaffold00067	120944-120961	263726	hexanucleotide	(TCCTTT)3	18	AAACCAACTGCATTACGCAAC	60.05	TCCCAAGGGTATTTGAGGAG	58.98	259
UW000944	scaffold00067	123219-123233	263726	pentanucleotide	(TTAAT)3	15	TCCCCCATATTCAAAACCAA	59.99	GAACCACCCACCTTCCCTAT	60.05	212
UW000945	scaffold00067	123543-123560	263726	hexanucleotide	(TTTATT)3	18	CAACGTACATAAGTGCCCCC	60.25	GAAAAGTTGAAGTTGGGTCGTT	59.54	245
UW000946	scaffold00067	124673-124686	263726	dinucleotide	(TA)7	14	CATAACACCCCTCAATTCGC	60.33	TGGTTAGGTGTTTTGGGTGA	58.87	287
UW000947	scaffold00067	126892-126921	263726	pentanucleotide	(AGAAG)6	30	GTTTTTCTTACAGCCGTGGG	59.61	CGAAGCAATGCCATGAAATA	59.66	213
UW000948	scaffold00067	127537-127548	263726	tetranucleotide	(GATT)3	12	TGACTGGTTCATCCCCATTT	60.17	GAGAACCCACGTTCTTCCAA	60.09	112
UW000949	scaffold00067	128766-128777	263726	tetranucleotide	(TATT)3	12	TGCAGGTTTCAACGAACTGA	60.43	AATTAGCACAAACGGCCAAC	60	273
UW000950	scaffold00067	131172-131183	263726	tetranucleotide	(TTAT)3	12	GGATGTGATGGTGCACTTTG	59.97	CCATTGCAACCTTTGTTGTG	60	286
UW000951	scaffold00067	133020-133031	263726	tetranucleotide	(TAAA)3	12	TCCCATTGACCACTATGGAAA	60.18	GGCTACGATTTGTTTTTCTTCA	58.43	288
UW000952	scaffold00067	134502-134513	263726	dinucleotide	(AT)6	12	TTCAGATCGAAAATGCAAGG	58.84	TGCCAATTAATCGGAGCATT	60.42	242
UW000953	scaffold00067	136880-136906	263726	compound	(AT)6g(TA)7	27	ATGGGAGCTACACGTTGAGG	60.13	ATAGGCTTCCATTCCAGGGT	59.79	169	SSR15893	67	136782-136950	CAAS Chr 5 @ 7.9/59.9
UW000954	scaffold00067	138898-138909	263726	trinucleotide	(AAG)4	12	GCACGATGAAATGGGAAAAT	59.77	TCAACTTTGTCTCCATTTGGC	60.1	217
UW000955	scaffold00067	141425-141436	263726	tetranucleotide	(TTAA)3	12	CTACAGGGGCAAAACGGTAA	59.99	ATTTGGCTAACAAGGGGACC	60.19	255
UW000956	scaffold00067	143968-143985	263726	dinucleotide	(AT)9	18	AATGCATGGTGCTGTCTTTG	59.72	GGCCAACAAGAAACGTAGGA	60.11	175
UW000957	scaffold00067	144781-144792	263726	tetranucleotide	(TTTA)3	12	CAAGCCATTTATATTTCATGAGTTT	57.86	AATAGACAAAAACCTTTGATGAAGTT	57.96	244
UW000958	scaffold00067	145062-145073	263726	dinucleotide	(TA)6	12	GATTTCAAAGGAGTTTGTAACCA	57.37	CAAAGCCAAAGATGAATGATGA	60.07	247
UW000959	scaffold00067	145432-145443	263726	trinucleotide	(TTC)4	12	TCATCATTCATCTTTGGCTTTG	60.07	TTCACCTTGAACTTGAACCATC	59.08	251
UW000960	scaffold00067	151902-151913	263726	trinucleotide	(AAT)4	12	CCTTGGATCCTTTAAGCATTTG	59.96	CTCACCCTCATCCTTGCTTC	59.8	174
UW000961	scaffold00067	153320-153331	263726	tetranucleotide	(ATTA)3	12	GGCCACTGTCATTCCACATA	59.37	GATGATGTGCTCAACGCCTA	59.83	230
UW000962	scaffold00067	161874-161885	263726	trinucleotide	(AAT)4	12	TGTCCAAACGCAGGACTATG	59.72	ACCATGTAGGCTCCCCTTTT	59.83	252
UW000963	scaffold00067	168745-168756	263726	trinucleotide	(AAT)4	12	TTGGTGATTGATTGAAAACAAAG	59.02	GCTCTGCCACGTCAAGATTT	60.41	274
UW000964	scaffold00067	169412-169423	263726	trinucleotide	(ATT)4	12	AAAAGCATGATTGTGGTTGC	58.63	ACTCCGTCTTTCCATCTCCC	60.46	293
UW000965	scaffold00067	170754-170774	263726	trinucleotide	(TTC)7	21	ACCCtCATTCCCCATTtACC	59.88	CCAAAACAGCAAGCAACTCA	60.03	297
UW000966	scaffold00067	174033-174044	263726	trinucleotide	(ATT)4	12	TGTGATGAGTATATGAGGAAGCAA	58.79	AAATTTTGAGTTGCGAGCCT	58.98	188
UW000967	scaffold00067	174261-174278	263726	hexanucleotide	(TTTTGT)3	18	AATTAGGCTCGCAACTCAAAA	59.02	GGAACTTTGTCACTCTGTGGG	59.61	232
UW000968	scaffold00067	174990-175009	263726	tetranucleotide	(TTTA)5	20	AATGGGAAAATTGGAGGAGG	60.12	TTGAAAGGATGCCTAATTTTTGA	59.96	154
UW000969	scaffold00067	175402-175413	263726	tetranucleotide	(AATT)3	12	CAACTTTGATTCATGGTTTCCA	59.84	TTCATATACCCAACTAGTCATCTGG	58.54	289
UW000970	scaffold00067	176461-176474	263726	dinucleotide	(AT)7	14	GGTGGGAGGGGAGAAAGATA	60.26	CCACTCAACTACCCaAACACAA	59.93	154
UW000971	scaffold00067	176530-176544	263726	pentanucleotide	(TTTTC)3	15	GGTGGGAGGGGAGAAAGATA	60.26	CAATGGATAATCTCATCACATCaaa	60.09	205
UW000972	scaffold00067	177217-177230	263726	dinucleotide	(TA)7	14	TGAAGAGTGCTGATACCAACTCA	59.93	TTTGTTGTTGGATGTTAATGGG	59.6	153
UW000973	scaffold00067	177605-177628	263726	hexanucleotide	(AGAAAA)4	24	GTCTCTAAACCCGCATTCCA	60.07	CGGTGCATGCATCTATAATACC	59.37	284
UW000974	scaffold00067	177843-177860	263726	trinucleotide	(AAT)6	18	TGCATGCACCGTACTAAAGAA	59.38	TCTCAACTTTGCACCCCATT	60.5	165
UW000975	scaffold00067	179012-179026	263726	pentanucleotide	(TTTTG)3	15	TTGAGCCATTCAGCTTGAGA	59.67	AACCGTCACAAGACACCAAT	57.9	252
UW000976	scaffold00067	180667-180678	263726	tetranucleotide	(AAGG)3	12	TGACATCGGTTTGTTTAACG	57.13	GCAATGTTTATCATCTCCACCA	59.83	299
UW000977	scaffold00067	180978-180991	263726	dinucleotide	(CT)7	14	TGGTGGAGATGATAAACATTGC	59.83	TGGAGGGTTGTCAAAATCAA	58.95	299
UW000978	scaffold00067	181111-181128	263726	dinucleotide	(TA)9	18	CGATAAAGCAATTTGGGCTC	59.68	GAGGGTCCATTATGCCTTCA	59.89	284
UW000979	scaffold00067	187937-187951	263726	pentanucleotide	(AATTT)3	15	TCATAATGCAAAATTTCACCAAA	59.38	GGGTGGTGTTCCCAATTTAG	59.15	300
UW000980	scaffold00067	188285-188300	263726	tetranucleotide	(TAAT)4	16	GAAAAATTGTTTTCTTCGTGAGA	57.62	AAAATTATTGGTGGGGAGAGAAA	60.06	294
UW000981	scaffold00067	192508-192538	263726	compound	(ATA)5aatg(TTA)4	31	TTGAACGAAGGAGGAAGGTG	60.22	TGGGTGCTATGTTGAATTGTTT	59.38	287
UW000982	scaffold00067	197558-197569	263726	tetranucleotide	(TATT)3	12	TGCTCGTGTTTGAAGACTGG	60.02	GACCATTCATGTTAATGCAACTT	58.06	244
UW000983	scaffold00067	204180-204191	263726	tetranucleotide	(AAAT)3	12	TTCGTAACAAATTTACTCATGTTTGA	59.1	GGTTGATGTGATAATGATTTGTTGA	60	298
UW000984	scaffold00067	204827-204838	263726	trinucleotide	(ATA)4	12	GCACATTCCCCAAACAAAAT	59.67	TCCCTAAACACACACCACCTC	59.88	221
UW000985	scaffold00067	211635-211646	263726	tetranucleotide	(TTTG)3	12	CATGCCTAAAGCTCCCAAAG	59.84	GCTCGTGGCAGTAAATGTGA	59.87	288
UW000986	scaffold00067	213647-213673	263726	compound*	(AATA)4(AT)7*	27	CCAATTCATTACTTCGGGACA	59.81	TTTCTTTCAGTGCGTAGGGC	60.39	156
UW000987	scaffold00067	217635-217660	263726	compound*	(AAAAAG)3(AAAG)3*	26	TGACACTTTGATCGCATTCC	59.65	GCATATTTGAGTGAGCTTCGC	60	261
UW000988	scaffold00067	217717-217728	263726	tetranucleotide	(AATG)3	12	ACATACTGATGTGGCGGATG	59.4	TGGATCCCTTCGCAAGTTAG	60.21	254
UW000989	scaffold00067	218225-218236	263726	tetranucleotide	(TTTA)3	12	CCAACGTGCATTCTACAACC	59.05	AGGTTGTCCTCAAATGTCGG	59.97	228
UW000990	scaffold00067	218916-218935	263726	dinucleotide	(GA)10	20	TGGCTGAGATCGACACTGAC	59.99	AAAACATGGAGCCCATTTGA	60.31	285
UW000991	scaffold00067	219386-219399	263726	dinucleotide	(CT)7	14	CATGGAAAATGGGgAAAaGT	58.74	GATGACGGGTCATTTAGCGT	59.96	279
UW000992	scaffold00067	219767-219778	263726	trinucleotide	(AGC)4	12	CTCTTTGATCTGGAGGGCAG	59.94	CAAAGCCACTGTTGCAGAAA	60.03	214
UW000993	scaffold00067	222420-222431	263726	dinucleotide	(AG)6	12	AGCCATTGTTAAGGTCCCCT	59.83	TGGAGATCCAACGAGCTTTT	59.81	298
UW000994	scaffold00067	224412-224423	263726	tetranucleotide	(AGTT)3	12	TTTCCATCACAAACCTGTTTTC	58.97	GGCAGTTGGAACATTTGGTT	59.84	277
UW000995	scaffold00067	225119-225139	263726	heptanucleotide	(AGGAGTG)3	21	CGGACATGGTTTCTATCTCACTC	60.01	TTGCTTCATCATGGGACAGA	60.2	208
UW000996	scaffold00067	225205-225216	263726	tetranucleotide	(ATAA)3	12	TGCACACTCTGTCCCATGAT	60.12	GCTCAAAATGAAGGATTCATCG	60.93	241
UW000997	scaffold00067	225631-225642	263726	trinucleotide	(TTA)4	12	TTGGCAGAACACACTTTTGC	59.89	GGGGGTGACAAGAGAAGACA	60.09	229
UW000998	scaffold00067	228352-228363	263726	tetranucleotide	(AATA)3	12	ATGGATAAGCATAGGTGGCG	59.94	CGACAAGAAGAAGCAAAGGG	59.99	230
UW000999	scaffold00067	228982-229005	263726	compound*	(AT)7(ATAA)3*	24	TGAACTATAAAGTCCCTCCTCAACA	60.39	GGAGAAAAGGGAAAGCAACa	59.29	275
UW001000	scaffold00067	229184-229215	263726	octanucleotide	(CCTTTTCT)4	32	AAAAGGAATTTTCCATGTTTTGA	58.93	TGGAGAAGAGAAAAGAATATTGGaA	59.65	157
UW001001	scaffold00067	229274-229285	263726	tetranucleotide	(AATA)3	12	tGTTGCTTTCCCTTTTCTCC	59.29	TGGCTCATAATTGTTGGAAGG	59.95	281
UW001002	scaffold00067	232644-232655	263726	tetranucleotide	(AGAA)3	12	AaGAAGACAAGCGTGGGAGA	59.99	TCCATCTTTCTTCTTCCTCTTG	57.67	254
UW001003	scaffold00067	233922-233933	263726	trinucleotide	(GAA)4	12	GGAAAAATGGAAAATGAAATCTTCT	60.07	GGTGGAAGACCGACTTTGAA	60.09	178
UW001004	scaffold00067	237101-237115	263726	trinucleotide	(TAT)5	15	CGTGAGAgAGGGGAGAGaGA	59.66	AATTGGAGCCCTTTGGATTC	60.27	290
UW001005	scaffold00067	240918-240929	263726	trinucleotide	(TAT)4	12	TTtCCTTTTCTTTGGCCATTT	59.94	GCAGAACGACGTGGGTAACT	60.18	215
UW001006	scaffold00067	243843-243854	263726	trinucleotide	(TAT)4	12	CGATGCTTGATAACGTCCCT	60.1	TGTTGATTTGGTATGCGGAA	59.93	271
UW001007	scaffold00067	245919-245930	263726	trinucleotide	(TTC)4	12	CCTGTGAGCATTTTCCGTTT	60.11	GTTTTTCGCCCAAACTTCAA	60.09	236
UW001008	scaffold00067	246052-246069	263726	hexanucleotide	(ATTTTA)3	18	AATTTTTGAAGTTTGGGCGA	59.56	TTGGGGAAATAAAGGGTTCC	59.99	299
UW001009	scaffold00067	254543-254557	263726	pentanucleotide	(TTTTA)3	15	CACCTTGAACTGGCCAAAAT	59.97	TTaAAtTTGGACGaAAAGaaaAA	57.21	297
UW001010	scaffold00067	255326-255343	263726	trinucleotide	(AAT)6	18	CACCTTAGAGCCATTGGGAA	60.07	GCCAAAGATCCACAAAGCAT	60.08	213
UW001011	scaffold00067	257479-257490	263726	trinucleotide	(AAG)4	12	TGGGAAATAGAGATGAATGGC	58.99	TTCCCATTTTTGCTCTCTGC	60.33	136
UW001012	scaffold00068	341-352	616	tetranucleotide	(CTTT)3	12	AGTGAGGGAGAAGACGACGA	59.99	CGGATTGGCCAAATTTATGA	60.64	273
UW001013	scaffold00070	343-354	843	tetranucleotide	(ATTT)3	12	AAAAGTATAAAGGCAGCAATAAAAGA	58.28	CCATACGAAGTCTATCAGCGA	58.01	215
UW001014	scaffold00076	251-278	4629	heptanucleotide	(GGTGAAG)4	28	TTTTtGGTTTTGTAGGGGAAA	58.51	CAAAACGGAACCCAATCACT	59.83	191
UW001015	scaffold00076	2137-2148	4629	trinucleotide	(TTA)4	12	CAAAACGGACCCTTAATCCA	59.79	TTGTTTTGTTGCATTTTCAGAGA	59.79	170
UW001016	scaffold00076	2980-2991	4629	tetranucleotide	(AATT)3	12	AATGTGTAGTCCGCCTCGAC	60.14	TGGAATGGGGAACCAATAAA	59.99	229
UW001017	scaffold00078	72-87	599	dinucleotide	(TC)8	16	AACAGCTGCCACACACACAc	60.86	TCATGCTTCTGCCTCAAGAA	59.67	121
UW001018	scaffold00084	4444-4458	24997	trinucleotide	(AAT)5	15	ACACTGTCGTAACTGCACGC	59.98	ACCATTCAAGCACAAAACCA	59.02	248
UW001019	scaffold00084	4778-4789	24997	trinucleotide	(ATT)4	12	TTGGCATGTAATTGGTTTCG	59.42	AAGAACCAAAAACAGCATCTCA	58.88	248
UW001020	scaffold00084	5014-5025	24997	trinucleotide	(CTT)4	12	TGAGATGCTGTTTTTGGTTCTTT	60.16	AAGGTAGCTGGCAAGGAAGA	59.08	268
UW001021	scaffold00084	11578-11591	24997	dinucleotide	(AT)7	14	TGGATTTAGTCTCGGGTTGG	59.93	ATGTTTCGCATCAAGTTAAGC	57.09	158
UW001022	scaffold00084	13551-13564	24997	dinucleotide	(AT)7	14	TGTGAAAAACATGAGAAGCG	57.48	TTCACAACCATACGTTTCAAAGA	59.54	197
UW001023	scaffold00084	15292-15303	24997	trinucleotide	(TTC)4	12	TTGGGATTGCCATTGATCTT	60.27	GATGGGAAATGGGGAGAAAT	59.96	295
UW001024	scaffold00084	17901-17915	24997	pentanucleotide	(TTCTC)3	15	ACCCAGTCGAGAAAACCCTT	59.97	ATTAAACCCACAACCCCACA	59.95	243
UW001025	scaffold00084	19402-19413	24997	trinucleotide	(CTA)4	12	ACCCACACCTCACCTCATGT	60.29	CGATTCCGAGAATATCACCAA	59.91	220
UW001026	scaffold00087	1215-1226	3754	trinucleotide	(AGA)4	12	GGGTTGAAGTACTGCCATTTTG	60.75	TTAGCCGACTTCACTCCACC	60.25	294
UW001027	scaffold00087	3404-3436	3754	compound	(TAA)5caa(TAT)5	33	CTGAGTGCTCTCTCCTTCCG	60.28	AAAGGTGCATTAATTATGtTTCCA	58.9	218
UW001028	scaffold00087	3543-3567	3754	compound*	(TAA)5(AATAA)3*	25	TGGAAaCATAATTAATGCACCTT	57.67	AGCGGGAGGAACATACAGTG	60.13	136
UW001029	scaffold00089	7233-7247	337873	pentanucleotide	(AAAAT)3	15	AGGCTCCAGTGCCTATCTCC	60.76	TTCAGGATTGATCGTTTGGA	59.05	272
UW001030	scaffold00089	16811-16822	337873	tetranucleotide	(TAGT)3	12	TGCTAAAAAGTTCATTCCGTTTC	59.67	CCAGCCATCTGTCCAAGAAT	60.07	279
UW001031	scaffold00089	19071-19082	337873	tetranucleotide	(TAGT)3	12	GACGAGTTTGATGCTAGgGG	59.69	TCCAAATTGCACAAGTCGAG	59.84	282
UW001032	scaffold00089	20149-20160	337873	tetranucleotide	(GAAA)3	12	AAAaCAACAGGAGGGGGTTC	60.2	GTGGTTTTGGCTGTAGGCAT	60	251
UW001033	scaffold00089	22055-22066	337873	tetranucleotide	(AAAG)3	12	CCATCGAAATTACAAACCGC	60.32	TCGATGATTTGAGGGAAAGG	60.01	136
UW001034	scaffold00089	22524-22544	337873	trinucleotide	(AAG)7	21	CGATGAAGGTGGAGAAGGAA	60.19	CACGTGGACCACAACATAGC	60.03	168
UW001035	scaffold00089	26829-26840	337873	tetranucleotide	(CTTG)3	12	TCTGCACACCTGATCCACAT	60.12	TCCAAACTGAAGTGTCCGTG	59.72	221
UW001036	scaffold00089	27547-27558	337873	tetranucleotide	(TTAT)3	12	TGCATATTTGGGCAACAAAA	59.94	TGAGCTTCCAACTCTTGCAC	59.17	143
UW001037	scaffold00089	29644-29658	337873	pentanucleotide	(CCCAA)3	15	TCCCTTCTTGTAGGGAGTGG	59.13	CCATTTTTGACTTGCTCTATGC	58.9	285
UW001038	scaffold00089	35201-35212	337873	tetranucleotide	(AAAC)3	12	CAATGCTACAATGTCGGACG	60.13	GATGGAGAGGTGTTCTGCCT	59.26	204
UW001039	scaffold00089	39244-39258	337873	pentanucleotide	(TATTT)3	15	AGGTGTGTTTGGAAGAAGGG	59.04	TTTGGAGAATTAGCCATTTGAA	58.74	294
UW001040	scaffold00089	42426-42437	337873	tetranucleotide	(ATTA)3	12	TTATGGGGGAGGGATTAAGA	58.32	CCAATATGCCCTTCCAAAGA	59.89	218
UW001041	scaffold00089	42627-42644	337873	hexanucleotide	(CTGCCG)3	18	TCTTTGGAAGGGCATATTGG	59.89	GAATCCTTGCGAGAACTTGG	59.81	263
UW001042	scaffold00089	44091-44102	337873	tetranucleotide	(AAGA)3	12	CTGATGCCAAGTCATTGGTG	60.11	ACGCCATACTTCTGCCAACT	59.76	209
UW001043	scaffold00089	58662-58673	337873	trinucleotide	(AGA)4	12	GGATTGCAGTGCTGTCAAAA	59.85	TTGAACACCATTTTTCAATCAT	57.02	252
UW001044	scaffold00089	64213-64224	337873	dinucleotide	(TA)6	12	AAGAAAGTTAATTCAAACACGCC	58.79	GGGTTGTCGATGGAGAGTGT	59.97	164
UW001045	scaffold00089	65802-65813	337873	dinucleotide	(AG)6	12	TAGGGCCAAGTTGGTGGATA	60.32	CTCCAATTGGCAAAATCCAT	59.76	260
UW001046	scaffold00089	65986-65999	337873	dinucleotide	(TA)7	14	CCAATTGGAGGGGTTGATTT	60.91	AGTTCAAGCCATTTTCAttTTT	57.03	238
UW001047	scaffold00089	66293-66307	337873	pentanucleotide	(ATTTT)3	15	CCATCCATCTCTTAATCTCCTCC	60.28	AAACAAGCACAAAACGGCtT	59.79	229
UW001048	scaffold00089	66412-66429	337873	trinucleotide	(TTA)6	18	AaGCCGTTTTGTGCTTGTTT	59.79	CAACCACAAGGCCTCAAAAT	59.97	133
UW001049	scaffold00089	66993-67004	337873	tetranucleotide	(GTAT)3	12	GACGATATTGTTAGACTTCGTTGA	57.54	TGGTCATGAGATTTGTGGTG	57.85	300
UW001050	scaffold00089	68036-68047	337873	dinucleotide	(AT)6	12	TAGGGgTTTCAAATTGGTGC	59.8	TCAACGTCGAACCTGTCTTT	58.34	270
UW001051	scaffold00089	69854-69865	337873	trinucleotide	(TAA)4	12	CATCACACCTTGGTCCAAAA	59.39	TGGGTTTAAGCCAAAACTTTAT	57.02	248
UW001052	scaffold00089	75603-75626	337873	dinucleotide	(AT)12	24	CATGTGCTTGGTGAAATTGG	59.96	GACCCAAAGAAATTTAATGCAAA	59.41	156
UW001053	scaffold00089	86102-86113	337873	trinucleotide	(ATC)4	12	ACCGTGGTGGAAATACCAAA	60.09	TGATGAGCTTGAAGTGTCGC	60.14	297
UW001054	scaffold00089	88252-88263	337873	trinucleotide	(TAC)4	12	CCCGTGAAAGAACAATGTGA	59.54	GGGGAGAAGGAGGAAGAATG	60.01	203
UW001055	scaffold00089	90125-90136	337873	trinucleotide	(TAT)4	12	CGAGTCAAGGTGGACATCTTTT	60.53	TTTAAAATGTTGGATTCAATTAGAGA	57.58	280
UW001056	scaffold00089	90333-90344	337873	dinucleotide	(AT)6	12	AACTTTTATCTCTAATTGAATCCAACA	57.99	AGTGACACATTCCAATGtTaAAAA	57.68	191
UW001057	scaffold00089	97709-97729	337873	heptanucleotide	(TGTTTAA)3	21	TTACTCGAACCCGAACAACC	59.97	TCCCGTCTGAGTTCGGTAAC	60.11	252
UW001058	scaffold00089	99494-99509	337873	tetranucleotide	(TTAA)4	16	TGAGGCCAAGAATGTTTAAATG	59.12	GCCAACTTGACCACCAAATC	60.36	298
UW001059	scaffold00089	104599-104610	337873	tetranucleotide	(TTTC)3	12	AGTTTGGGAACCTCGTGATG	59.97	CACAAACAGATTGAAGGGCA	59.69	297
UW001060	scaffold00089	115524-115535	337873	trinucleotide	(TAT)4	12	TCGACAAAGCCCCTTATTTC	59.16	TCGTGAGATTGATGCTCGTC	59.95	291
UW001061	scaffold00089	118816-118827	337873	trinucleotide	(CCT)4	12	CTCTCATCTGCGTTTCTCCC	59.95	AAGTTGATTGCGGAGGTTTG	60.11	186
UW001062	scaffold00089	122500-122515	337873	tetranucleotide	(AATT)4	16	GGAACCAATTGGGATGAGAA	59.73	TAAAATATTGCACAGATATTCATTCA	57.07	280
UW001063	scaffold00089	125389-125400	337873	tetranucleotide	(AATA)3	12	GAAATAAAACAAAATGTCCACGG	59.65	GTTATAGCGACGACGGAGGA	60.24	272
UW001064	scaffold00089	132224-132241	337873	dinucleotide	(TA)9	18	TGCAAAAACAAAAATTGAAAGAGA	60.14	CCAATTTTGTTGCCCTCACT	59.97	210
UW001065	scaffold00089	132569-132583	337873	pentanucleotide	(TCTTT)3	15	AGTGAGGGCAACAAAATTGG	59.97	GTTGTCATGCAGAGGGGAAT	59.93	290
UW001066	scaffold00089	135111-135161	337873	compound	(GAG)4gat(GAA)12	51	AGTGGTCGAAAACCGAGAGA	59.84	AGCTCCTTCAAACACCGAGA	59.99	239
UW001067	scaffold00089	138005-138016	337873	tetranucleotide	(CTTT)3	12	ACGACATGCAATTTTCTTCG	58.77	GAGAAAAATAGGAACAAGAGTTGAGA	58.63	252
UW001068	scaffold00089	138340-138351	337873	trinucleotide	(ATT)4	12	TTGGAATTAATTTCTCAAATGGA	57.7	AGGGGAGTGTGACAATGACAG	60.02	298
UW001069	scaffold00089	138422-138433	337873	tetranucleotide	(TTTA)3	12	TTATCGGTGCGAAATGTTTTT	59.49	TCGTTGTCGATCGTCTTCAC	59.84	170
UW001070	scaffold00089	139023-139038	337873	tetranucleotide	(TTAA)4	16	AACCGCAGCTCCTAAAGCTC	61.02	TTAAACACGAAAATCTCGTATAATTG	57.98	296
UW001071	scaffold00089	139252-139263	337873	dinucleotide	(TA)6	12	AAACCGCGAGGTTAGAATCTT	59.28	TTGCTGTTATTATGAAAAAGTTGAAA	58.49	300
UW001072	scaffold00089	140386-140403	337873	hexanucleotide	(TTTTAA)3	18	TGCAAGTTGATAATGTGCCAA	60.13	TTGTGAAAGAGTTTGGGATTGA	59.59	176
UW001073	scaffold00089	141801-141815	337873	pentanucleotide	(AATAA)3	15	TTGAATGAGAACCCACCCAT	60.17	TTGAAAATTCTACCGACTCAAACA	60.04	185
UW001074	scaffold00089	143295-143322	337873	heptanucleotide	(ACCCAAT)4	28	TTTGAAATGACGCATTCTTGTT	59.63	TGCTAATGGGTAATGGACATCT	58.47	300
UW001075	scaffold00089	143662-143673	337873	tetranucleotide	(TATT)3	12	CAAACATGGTCTTTCAGTGGA	58.61	ATAGCGTTAGGACGATCGGA	59.69	282
UW001076	scaffold00089	146545-146556	337873	tetranucleotide	(TTTA)3	12	TCATCATAGGGGACAATTTAGGTT	59.98	GCAAATTTTACAAAATATTTACAACG	57.57	300
UW001077	scaffold00089	147294-147305	337873	tetranucleotide	(CTTT)3	12	TCGATTTTCGTATTTCGGTTG	59.95	TTGGTAGCATCACCAAACCTT	59.48	259
UW001078	scaffold00089	150090-150104	337873	pentanucleotide	(AAATT)3	15	CGTTAAATTCTTTTCCAAACCA	58.22	AACCACACACCAAGATTCCG	60.81	230
UW001079	scaffold00089	154689-154700	337873	tetranucleotide	(TATT)3	12	GTCAAACGCCATTCCTTGTT	59.98	TCTTGTGCATTGACTGAGGG	59.83	214
UW001080	scaffold00089	158141-158152	337873	dinucleotide	(AT)6	12	CCGTACTTCAAAACCTTCTTCA	58.43	GCTGAAAGATTACGTCTTGCG	60.03	261
UW001081	scaffold00089	171412-171427	337873	tetranucleotide	(TTTA)4	16	TTGTCATCAATTAATCCCAAAAA	58.4	TTCACTCTTATGCACCTTTGTCA	59.8	107
UW001082	scaffold00089	173704-173715	337873	trinucleotide	(TTA)4	12	GCAAAAACTAGATACCCCCAA	58.13	TGAAAAGACCACGCCTTACA	59.32	279
UW001083	scaffold00089	175270-175290	337873	heptanucleotide	(GCTGACC)3	21	TGACAAAATATCACTTGCTCCA	58.29	TCGCCATTAGAGATGCAAAG	59.02	253
UW001084	scaffold00089	176470-176483	337873	dinucleotide	(TG)7	14	GGTTTtAATGGAAATTTTGAGCA	59.41	TTGAGCAGATTTTGATGCGA	60.49	174
UW001085	scaffold00089	176959-176978	337873	pentanucleotide	(AAATA)4	20	AAATGGAAACTCTGGGGACC	60.17	TGCTTTCTGCTTTCTCTCCA	58.87	205
UW001086	scaffold00089	181540-181551	337873	trinucleotide	(AGG)4	12	GCCCGAATATTCCATGAGAC	59.35	TGCATTTGCTTTTTGAAGACA	59.48	226
UW001087	scaffold00089	182858-182869	337873	tetranucleotide	(CTAA)3	12	CAGCCACGGAGCTTTTATTC	59.85	GGTGACTTGAAACCCCTGAA	59.94	268
UW001088	scaffold00089	183998-184009	337873	tetranucleotide	(AATT)3	12	TCAGATACCACAAGCCACCA	60.11	TGCAGCAGTCAATCCCAATA	60.22	257
UW001089	scaffold00089	187899-187916	337873	hexanucleotide	(ATTTCA)3	18	TGTTGTTAGGAGTCGAGATTGAA	58.89	TCGAACCCCCAAAACAATTa	60.16	299
UW001090	scaffold00089	189203-189226	337873	trinucleotide	(ATA)8	24	GAACCCAATAGTCACCTCAAAA	58.1	TTATCTTCGTGTGTCGAGCG	60.01	220
UW001091	scaffold00089	194885-194899	337873	pentanucleotide	(TTAAA)3	15	CCAATAGCTTAGTTTAACCTTACTCAA	57.93	GGGAAGTAACCCACATTTGC	59.29	210
UW001092	scaffold00089	195528-195539	337873	tetranucleotide	(AAAT)3	12	CACACTTTCAAGTCCAAACCAA	60.05	GCTTTCCATTAATGACAGGTTTC	59.05	296
UW001093	scaffold00089	197458-197475	337873	hexanucleotide	(ATATTA)3	18	GATCATATGAGAAGATCTAAACCATTG	58.61	AAGAGAGATgGGGAGGGAAA	60.01	250
UW001094	scaffold00089	198128-198169	337873	trinucleotide	(TTA)14	42	CCAAACTTTATGAAACATACCATGA	59.24	CCAGATTTTTGGATTTGTATGC	58.5	163
UW001095	scaffold00089	204633-204652	337873	dinucleotide	(AT)10	20	GACCCTTCTAACCAAACAAACAA	59.44	GGAAAGTGGAAACTTGGTGC	59.57	187
UW001096	scaffold00089	206379-206393	337873	pentanucleotide	(TTTTG)3	15	GAATTCGCTTGCTTCTCCAC	59.96	AAGGATGCAAAGCCTTCAGA	59.96	272
UW001097	scaffold00089	207411-207425	337873	pentanucleotide	(TTGGA)3	15	ATCTCAGCTCCGTACATGGG	60.1	AGATTTTTCCTCAGGTGCGA	59.81	231
UW001098	scaffold00089	209633-209650	337873	hexanucleotide	(AGAGAC)3	18	CCcTTTCCTGTCAAAATCCA	59.9	CCACCTTTCTCTCTCCACCA	60.23	203
UW001099	scaffold00089	210011-210022	337873	tetranucleotide	(CTCA)3	12	ATACACTTCCCCCAAATCCC	59.88	GGTGAAGAAGATGAACCGGA	60.05	247
UW001100	scaffold00089	211157-211172	337873	tetranucleotide	(TCTT)4	16	CTTCTGCCCGTGCTTCTAAC	60.02	TTGGTGGATGAAAATGGGAT	59.99	234
UW001101	scaffold00089	222725-222736	337873	tetranucleotide	(AAAT)3	12	ATTTTTCTCCCATGGGGTTC	60	CATTGATGGACCCAAAAACA	59.22	262
UW001102	scaffold00089	236355-236381	337873	trinucleotide	(CCT)9	27	ATATCCAACCCAACCAAGCA	60.19	CTTAAAGAAATCgGGGGAgG	59.9	281
UW001103	scaffold00089	237681-237692	337873	tetranucleotide	(GTTT)3	12	TTGGCATGTTGGTCTCATGT	59.97	TTGCAGTCATTTCGGTTTCA	60.23	213
UW001104	scaffold00089	244838-244861	337873	hexanucleotide	(ACTGTT)4	24	CCACAAGAAAACACCACCCT	59.86	CCGACTGCAAACAAATTTCA	59.71	241
UW001105	scaffold00089	245644-245667	337873	hexanucleotide	(TTACAT)4	24	GGAGGTTTCCTTTCCCAACT	59.42	ACGTTTTCATGCTGCCTTCT	59.88	193
UW001106	scaffold00089	245787-245804	337873	dinucleotide	(TA)9	18	AGGCAGCATGAAAACGTACC	60.14	GGATCCAAGGCTTCTACCAA	59.13	232
UW001107	scaffold00089	246065-246076	337873	tetranucleotide	(GTTT)3	12	AAGAGCATGCATTTTACGCC	60.24	CATGAGGAGGCTCTTTTTGG	59.81	230
UW001108	scaffold00089	246613-246627	337873	pentanucleotide	(AAAAT)3	15	TGCGAAGTTTAATGGAACGA	59.3	CCTTTCACTGCCTGGTTTTG	60.66	125
UW001109	scaffold00089	247140-247154	337873	pentanucleotide	(AAAAG)3	15	ACGGACTGAATAGGCACCTG	60.13	TCGCTCCCTAAACTTCCTTG	59.45	267
UW001110	scaffold00089	254743-254754	337873	dinucleotide	(TG)6	12	GGTCCAAAGAGCACACAGAGA	60.44	GGAAACGTTCATGCAGTTCA	59.7	244
UW001111	scaffold00089	256540-256565	337873	dinucleotide	(AG)13	26	GCATTCAAAATGAGCAGCAA	59.96	TCACTTTCATCGTTGTCCCA	60.09	212	SSR04847	89	256618-256406	CAAS Chr 7 @ 6.3/60.1
UW001112	scaffold00089	256735-256752	337873	trinucleotide	(AGA)6	18	TGGGACAACGATGAAAGTGA	60.09	AGTTGCTTCGCCATTTCAGT	59.88	195
UW001113	scaffold00089	259905-259916	337873	tetranucleotide	(AAAT)3	12	TTTTTCATTGGAGGTATGTGGA	59.32	TTCTATAGCATGAGCCAAATTCA	58.91	240
UW001114	scaffold00089	261610-261624	337873	trinucleotide	(GAA)5	15	CACATAGAGCCACCCTCCAT	59.95	CTCGTTGACGAGATTGACGA	59.98	252
UW001115	scaffold00089	265717-265728	337873	trinucleotide	(ATT)4	12	GAGTTTTGAAATAGGAAGAGGTGC	59.69	CAATCCCCTAAAGGCCAAAT	60.14	237
UW001116	scaffold00089	266219-266230	337873	trinucleotide	(AAT)4	12	TTTTGGGAGGAGCCTAAACA	59.68	AAACATGCATCCATCCCCTA	60.16	192
UW001117	scaffold00089	266659-266670	337873	tetranucleotide	(ATTT)3	12	TTAATATGCAAAGGTCCGCC	59.93	TGAGAAAGAGACGATGGAGACA	59.99	293
UW001118	scaffold00089	271933-271944	337873	tetranucleotide	(TTTA)3	12	AAGTGCATAAAACACCTCGTTG	59.2	TCATTTGTACTAAGCTCCATGTCaa	60.07	285
UW001119	scaffold00089	272073-272090	337873	dinucleotide	(TA)9	18	tGACATGGAGCTTAGTACAAATGAA	60.07	TCCCCAAACAAAAACACATT	57.82	149
UW001120	scaffold00089	273408-273422	337873	pentanucleotide	(AAAAG)3	15	GGGTTCTTCCTTGCTTTTCC	60.05	GCCCATTTCAATGCAACTTT	59.94	295
UW001121	scaffold00089	273700-273723	337873	tetranucleotide	(AGAA)6	24	AAAGTTGCATTGAAATGGGC	59.94	TTTGTTTGCAGAATAAACATCACTT	59.18	215
UW001122	scaffold00089	273902-273913	337873	tetranucleotide	(CTAT)3	12	AAGTGCATGAAATTCAACTTTCTTTA	59.65	GCAATTGCATGCGAAAGTTA	59.85	222
UW001123	scaffold00089	274501-274521	337873	heptanucleotide	(CTTTTAT)3	21	AACCGAATGAGGAGGTGACTT	59.99	TGATTGTTCGTGAGAATACTTACCT	58.35	300
UW001124	scaffold00089	276663-276674	337873	trinucleotide	(AAG)4	12	TGAGAAATTGGATGGAAATGG	59.75	GGATTGGATGAATAGGAAGCC	59.75	288
UW001125	scaffold00089	278314-278325	337873	tetranucleotide	(AAAT)3	12	TGAACATTCCTTGATGCCAA	60.05	GGCAAGTTTGTGTTGGTTGA	59.59	295
UW001126	scaffold00089	278853-278864	337873	trinucleotide	(TTA)4	12	TGAGTTTTAATTTTTGAGTGGTTTTT	58.73	TGGAAATGATAGTAAGATTTAAACCGA	60.43	209
UW001127	scaffold00089	279016-279030	337873	pentanucleotide	(TATTT)3	15	TCGGTTTAAATCTTACTATCATTTCC	58.26	TGAAATTAGGGTTGTGATAACTTTGA	60.16	286
UW001128	scaffold00089	279149-279164	337873	tetranucleotide	(AATA)4	16	GAAATCTTTAAATGATGGAGCTTCT	58.49	AAAGTGCCCTGCAAATTGTT	59.61	288
UW001129	scaffold00089	279680-279691	337873	trinucleotide	(ATG)4	12	CAATTTGGCAGTCTCCATCA	59.65	CCAAAGGACATGGCAAGTTT	59.97	256
UW001130	scaffold00089	279816-279827	337873	dinucleotide	(AC)6	12	AAACTTGCCATGTCCTTTGG	59.97	AGGCAAGGTGAGGTCTGAAA	59.84	151
UW001131	scaffold00089	283040-283051	337873	tetranucleotide	(GAAA)3	12	CTGCTTCCTTTACACACGCA	60.05	TGCAAAACGTCATCATGGTC	60.53	159
UW001132	scaffold00089	284207-284222	337873	tetranucleotide	(AAAT)4	16	CCCATGGCTCTTATTGACCA	60.85	AAGGGAAAGGGTGATGAGAGA	60.06	233
UW001133	scaffold00089	286224-286238	337873	pentanucleotide	(TGTTT)3	15	CAGGATGTGGATTTGTTTTCTG	59.47	AACCATTTTGGTTTTGGTGC	59.71	190
UW001134	scaffold00089	291601-291631	337873	compound	(AGAA)3aggg(GAAAA)3	31	AAAGAGAGGAAGGGCAGAGG	59.95	ACGAACGACCCATTTGAAAG	59.97	240
UW001135	scaffold00089	292719-292730	337873	tetranucleotide	(TCAA)3	12	CCAAGGGCGTTTAAAAGAAA	59.23	CAGGCCGAGAACAAAGAAGA	60.51	193
UW001136	scaffold00089	298224-298239	337873	dinucleotide	(AT)8	16	TGGACTTGGACCAGAAGGAC	60.09	TTGGGAATTTTGTGTGGGAT	60.03	281
UW001137	scaffold00089	299356-299367	337873	tetranucleotide	(AATT)3	12	AAGGGCCATACTTCAACTCC	58.12	TATAACCCCGCACTTTCCTG	59.95	283
UW001138	scaffold00089	304610-304629	337873	pentanucleotide	(TGGTT)4	20	TCGAAAAGATGGAAGCTCGT	59.96	TTGCAGTTTGGTGCAGTTTC	59.89	279
UW001139	scaffold00089	305455-305466	337873	trinucleotide	(AAG)4	12	TGGAGGAGTGGAAGACCAAA	60.62	GAGAGGTATCGGCTGCAATC	59.8	251
UW001140	scaffold00089	325701-325716	337873	dinucleotide	(AT)8	16	GATCCAGTGAGGAGGTCCAG	59.64	CGATACTCCACAACCCACCT	59.84	295
UW001141	scaffold00089	326126-326137	337873	tetranucleotide	(AATA)3	12	CCAACCTTGTATGTTGTCGC	59.05	GCCAACTGCAAGGCATTTTA	61.13	187
UW001142	scaffold00089	329578-329597	337873	pentanucleotide	(GAAAA)4	20	ATGGTTGATGGAAGCTGACC	59.93	CCAGCAAGATGGAAAGCAGT	60.4	217
UW001143	scaffold00089	331246-331257	337873	tetranucleotide	(TTAT)3	12	ACATGATGAGGGTGCTAGGG	59.95	TACTACCTCGCCTGCTTTGG	60.4	279
UW001144	scaffold00093	2084-2103	5173	dinucleotide	(TA)10	20	CAACATGTGAAGGTTGAGGC	59.14	CATGACAACAAACATTGGGG	59.67	284
UW001145	scaffold00093	4010-4021	5173	trinucleotide	(GCT)4	12	GGGCAAAGCTATGGTGGATA	59.92	TGGGAATGGCCATATTCTTC	59.72	130
UW001146	scaffold00093	4132-4145	5173	dinucleotide	(TA)7	14	CTGCTGCAGTTAATGGCTCA	60.16	AAAATCCACCCAGATACCCC	59.88	295
UW001147	scaffold00093	4381-4395	5173	trinucleotide	(TAC)5	15	GGGGTATCTGGGTGGATTTT	59.88	TGGACCTGCATGAAATCAAA	60.05	229
UW001148	scaffold00095	4259-4273	44981	pentanucleotide	(TTTTA)3	15	CCCTAACCTAAAGCTACCTTCAAA	59.3	ATTTCATTCCCACCACAAAA	57.76	285
UW001149	scaffold00095	4612-4623	44981	tetranucleotide	(TTTC)3	12	ATGCACCAACCCAATTCAA	59.77	TCAGAGAAAGGGCATGCTTA	58.6	300
UW001150	scaffold00095	4874-4885	44981	trinucleotide	(ATT)4	12	TCCCATTCATTATTTCACACACA	60.1	TGAATGGATGAAGTAGGCAACA	60.5	110
UW001151	scaffold00095	5052-5075	44981	octanucleotide	(TCAATATC)3	24	TCAATCTCCCATTTTTAAATCCA	59.68	TCAGAGGAAAGATAGGATATGTTCG	60	231
UW001152	scaffold00095	5645-5682	44981	compound	(TC)8ta(AT)10	38	TGGTATTTGGTTGGCACAAA	59.83	GTTGATTTTGGCCATTTTGG	60.17	245
UW001153	scaffold00095	6743-6754	44981	tetranucleotide	(CCAA)3	12	TGCCAAGAGAGTAAAGTGCAT	57.65	CATTTGTCAATGTTGTAGAGTGACC	59.85	210
UW001154	scaffold00095	7007-7021	44981	trinucleotide	(TTA)5	15	TCGTAAAAaGATAATTACGCAAACA	59.21	TCCCATCAATTTTCACCTCC	59.73	103
UW001155	scaffold00095	7171-7182	44981	trinucleotide	(TTC)4	12	GGAGGTGAAAATTGATGGGA	59.73	CATTTCAATTGCCAACTGTCC	60.36	265
UW001156	scaffold00095	8122-8133	44981	tetranucleotide	(AATG)3	12	TTCCAATTTGAGCCACATTTT	59.44	GCTTTGTCTGATTTCAATTTCCTT	60.01	246
UW001157	scaffold00095	8328-8339	44981	tetranucleotide	(TTAT)3	12	TGAATGAATGGCATTAGATTTTG	58.99	GGCTTGATGAAACCACCAAC	60.36	256
UW001158	scaffold00095	8782-8797	44981	tetranucleotide	(ATAC)4	16	CACACACTCATTCCACGTCC	60	GTCACAAGCAACGGATTCAA	59.7	290
UW001159	scaffold00095	14091-14102	44981	dinucleotide	(AG)6	12	CATACTCGAGAGTCGCACCA	60.01	TGCCCTGTTTTTAGGTTTGG	59.97	290
UW001160	scaffold00095	14286-14309	44981	trinucleotide	(TTA)8	24	CCAAACCTAAAAACAGGGCA	59.97	TCTTTGAAAGTGCGGAAACtT	59.01	212
UW001161	scaffold00095	20820-20831	44981	trinucleotide	(TAT)4	12	CCGTTTTTCGTTTAAATTTTCC	58.98	GCGAGCAACAAGATGCATAA	59.98	262
UW001162	scaffold00095	21367-21378	44981	trinucleotide	(AAT)4	12	AGGGCGGCATTATCTTTGTA	59.57	GGGAGGCAACACACACTTTT	60.01	118
UW001163	scaffold00095	21499-21510	44981	trinucleotide	(AGT)4	12	AAAAGTGTGTGTTGCCTCCC	60.01	CGTTCTCCAACCTGCTTCAT	60.25	145
UW001164	scaffold00095	21542-21555	44981	dinucleotide	(TA)7	14	AAAAGTGTGTGTTGCCTCCC	60.01	GAGAGACGAAGCATGGTGGT	60.27	201
UW001165	scaffold00095	21568-21579	44981	trinucleotide	(ACC)4	12	AAAAGTGTGTGTTGCCTCCC	60.01	AACCATTGCTAGGGCACAAA	60.5	297
UW001166	scaffold00095	21923-21934	44981	trinucleotide	(AAT)4	12	GGAAGGTGAGGATTTGGGTT	60.17	CCAGGTGTCTCAACACCCTT	60	279
UW001167	scaffold00095	23590-23613	44981	hexanucleotide	(ACGTGA)4	24	TTGGGAAGGACAAAAGGAGA	59.64	GGGCATGAAATTGTTGGAGT	59.8	294
UW001168	scaffold00095	24114-24131	44981	hexanucleotide	(TCTCTT)3	18	TTCTCTTTGGGACTGCGAAT	59.81	AAAGGGGATGGGAGAAGAAA	59.87	200
UW001169	scaffold00095	25242-25271	44981	compound	(GAA)4ggt(GAA)5	30	TCTAACTGAATATGGTGGCCG	59.97	AAAAAGAAAAGGCAGCCCTC	59.84	263
UW001170	scaffold00095	28294-28305	44981	tetranucleotide	(TTTC)3	12	TAAAACGCCCAACCTCTACG	60.12	CGACTTTTGTAAGACCCCGA	60.1	163
UW001171	scaffold00095	29302-29325	44981	octanucleotide	(GAAGAAAA)3	24	CCTTTGTAAGGCATCCATTTTT	59.39	GCTGCATATGAAACGACGAC	59.31	299
UW001172	scaffold00095	31111-31122	44981	trinucleotide	(TGG)4	12	CGGAGAAGATCGTGGAAAAA	60.18	GCCGGTTAGATGGATTTTCA	59.9	233
UW001173	scaffold00095	32019-32034	44981	dinucleotide	(TA)8	16	TGATTCCAATTGCCTCATAGC	60.05	CCATCAATCGGCATACATGA	60.31	278
UW001174	scaffold00095	32325-32339	44981	pentanucleotide	(AAATA)3	15	TCATGTATGCCGATTGATGG	60.31	AAAATGGAATAATGGAAGCAGG	59.36	295
UW001175	scaffold00095	33686-33705	44981	tetranucleotide	(AACC)5	20	TCACTTGCAAACGTGTCTCC	59.88	CCTGTCATCAAGCAGACGAA	59.98	291
UW001176	scaffold00095	36037-36060	44981	octanucleotide	(ACCCCTTC)3	24	TCAGCATTCCCTGGAAAAAC	60.05	TTCCAAATTTCCCTTTGCAG	60.05	153
UW001177	scaffold00095	36319-36330	44981	trinucleotide	(AAT)4	12	CAAGCAAAACCCCAAAAGAA	60.08	CCTCCCTTCCCAGATTTCTC	60.01	283
UW001178	scaffold00095	36616-36647	44981	octanucleotide	(AAGAAGAG)4	32	GAGAAATCTGGGAAGGGAGG	60.01	ACGTGGAGGTGTCCGTGTAT	60.31	294
UW001179	scaffold00095	37673-37693	44981	heptanucleotide	(ACTCCAA)3	21	ACGCGAAACAAAGATGGAAA	60.62	GTGGAAAGGGTTGAGCGATA	60.07	164
UW001180	scaffold00095	38764-38775	44981	tetranucleotide	(AATG)3	12	TAATTTTGAAGCAGGAGCGG	60.34	CAACCCAACCCAACCTAAAC	59.19	223
UW001181	scaffold00095	38849-38863	44981	pentanucleotide	(GGTTG)3	15	GGGGCAATGGAATTAAATGA	59.6	TGTAACATCCAACCTCCATCC	59.66	288
UW001182	scaffold00095	39259-39270	44981	dinucleotide	(AT)6	12	TGAACAAAACCCCTTTGAGC	60.09	CAAAATGGATTGGAAGCAAAA	59.93	248
UW001183	scaffold00095	43172-43187	44981	tetranucleotide	(AAAT)4	16	GTCTCAAGGCCTTAGGCTCA	59.57	TTGTCATGCTCACGGTTTTC	59.7	293
UW001184	scaffold00096	2617-2631	53272	pentanucleotide	(TTTTC)3	15	TGGGAAGGGGTGTAACACAT	60.09	ACAACCAAATTTCATCCCGA	60.17	295
UW001185	scaffold00096	9171-9182	53272	dinucleotide	(GA)6	12	CGGGTTGTAGAACCTGATGG	60.37	TGAGATGTTGGGATTTGGTG	59.34	213
UW001186	scaffold00096	11267-11278	53272	tetranucleotide	(CTTT)3	12	TGTGCTGTGGTTAAAGAAAACTG	59.36	CCGCCTTTTGTCTCAATGAT	60.07	204
UW001187	scaffold00096	12156-12167	53272	trinucleotide	(AAT)4	12	TGTTTTGGTGCAAATCCTTG	59.56	TCTGTGAGTTTTGGTGAGCG	60.02	282
UW001188	scaffold00096	12231-12242	53272	trinucleotide	(TCA)4	12	CGTAGGTTTGGTTGCGAGAT	60.13	TCTGTGAGTTTTGGTGAGCG	60.02	177
UW001189	scaffold00096	14835-14849	53272	pentanucleotide	(TATTT)3	15	TGACATTTGTCATCAACGCA	59.68	TGACCCTCATCCAAACCTTC	59.9	291
UW001190	scaffold00096	23337-23356	53272	dinucleotide	(AG)10	20	CTTCGAGTTCCATTCCAAGC	59.81	TTCATTGATGCTTGAACCCA	60.05	260
UW001191	scaffold00096	25670-25684	53272	trinucleotide	(TTA)5	15	CTCCCATTGGTTTCTTTGGA	59.9	TTTCCAGATGCACTCACAGC	59.99	212
UW001192	scaffold00096	27909-27922	53272	dinucleotide	(TA)7	14	ATGGACTTGTCAAAGTGGGC	59.97	ATCAACCCAAAAGTTGGTGC	59.84	193
UW001193	scaffold00096	40962-40973	53272	tetranucleotide	(CGTG)3	12	AATACAAAAACGTGGGTGGG	59.59	GTGGAAAGTGGACGATGTTG	58.98	292
UW001194	scaffold00096	44653-44691	53272	compound	(AGA)8(TGA)5	39	AGGACACCGCAAAATGTGTT	60.42	GGATACtTTTCCCAACGCaA	59.94	258
UW001195	scaffold00096	45594-45605	53272	trinucleotide	(CTC)4	12	tGGCATCTCCCACTACATGA	60.07	TGTGGATGGACACTGGAAAA	59.94	263
UW001196	scaffold00096	46629-46640	53272	tetranucleotide	(ATTA)3	12	GCCTCAAAATCTCAATGCCT	59.27	CCTTTGTGATTGAAAAATCCG	59.44	279
UW001197	scaffold00096	46960-46977	53272	trinucleotide	(AAG)6	18	TGTTCCTTGACCTTCCCTTG	60.08	TGACTAGGTGAGTTTGTTGAGGTC	59.72	113
UW001198	scaffold00096	49066-49077	53272	trinucleotide	(TAA)4	12	CCACCATGGAGAAGAAATGG	60.31	TAACATCCCTTGGCCTTCAA	60.44	274
UW001199	scaffold00097	966-977	4196	tetranucleotide	(TTAA)3	12	AGGAGGAATTTTATGAAACGGAG	59.86	TCATCCTGTAAAAGATTTCACCAA	59.88	206
UW001200	scaffold00099	900-911	1077	trinucleotide	(TAT)4	12	TCAGCTGTACAATCTTCCTTTCA	59.03	CTTGACATTGGCTTCAACGA	59.84	290
UW001201	scaffold00110	37-48	738	tetranucleotide	(CTTA)3	12	TTCATTTGACATGTTGGATCTT	57.06	GTTTGTTGGAGGAGATGCGT	60.12	286
UW001202	scaffold00114	37-48	1055	tetranucleotide	(CAAA)3	12	CGTGAATTTTACtAATTTAAAActGGG	59.69	CCTGAGTTTACCCGAAATACCA	60.23	259
UW001203	scaffold00119	441-452	700	tetranucleotide	(ATTT)3	12	GAAAAATGAAAATCAAATTGAGC	57.06	AAACTAGGGAAGGTTAAACACAAA	57.53	212
UW001204	scaffold00122	6330-6341	42872	trinucleotide	(CTT)4	12	CTCCCTCTCCGAGAACTGTG	59.98	TGCAGTAATGTGGCAGAAGC	60.02	219
UW001205	scaffold00122	8224-8235	42872	tetranucleotide	(AAAG)3	12	TTCATTCCGCTCCCTCTATG	60.17	CACTTAAGGCCGTCCATGTT	59.99	259
UW001206	scaffold00122	8656-8667	42872	tetranucleotide	(TCCT)3	12	TCCTTCTTCCCcAACCTTTT	59.91	CTGCTTTCAGTTGTTGGTTGA	58.96	234
UW001207	scaffold00122	10121-10136	42872	dinucleotide	(AT)8	16	AACGCCTAACAACCAGGAGA	59.73	GTCGCGACGATGAGTAGTGA	60.02	263
UW001208	scaffold00122	11576-11587	42872	tetranucleotide	(AAAT)3	12	CTTCTCTCTCGGTTGGATCA	57.94	ACATTTGTTTTTCTTAAAAGGATGA	57.54	300
UW001209	scaffold00122	11734-11745	42872	tetranucleotide	(AATA)3	12	CTCTCTCGGTTGGATCAACAT	59.15	ACATTTGTTTTTCTTAAAAGGATGA	57.54	297
UW001210	scaffold00122	12636-12647	42872	tetranucleotide	(AAAT)3	12	CGTAGGACACGACGATCACA	60.74	ATCCTTGTCGTTGCTTTGCT	59.88	111
UW001211	scaffold00122	13077-13088	42872	trinucleotide	(AAT)4	12	TtGTATGCATTCTCATCGGC	59.65	TGAATGGAGTCAAAAGCACG	59.84	279
UW001212	scaffold00122	13702-13716	42872	pentanucleotide	(TACAT)3	15	GCTTGAAGTTTGTCGTTGTTGA	60.33	GCGTTGCCAAATATTGTCCT	59.97	164
UW001213	scaffold00122	14961-14972	42872	tetranucleotide	(TGAA)3	12	AGAAATGGATTTCCAAAATACTGT	57.29	ACAACCTCTCAGCGCCTAAA	60.02	272
UW001214	scaffold00122	16712-16731	42872	pentanucleotide	(TTTTA)4	20	TTGGTTTTGAGAGAAACTTATATTTGA	58.82	ATGTCACGCATCTCTGTCCA	60.28	259
UW001215	scaffold00122	19044-19055	42872	trinucleotide	(ACA)4	12	TTATCTTGTGAAACGCGGTG	59.73	TGAGGTCAGGAGGAGAGGAA	59.91	298
UW001216	scaffold00122	20750-20764	42872	pentanucleotide	(AATTG)3	15	GAAATTGGAAAGTAACGCAAGA	58.43	AAGGCCACCTTTTGAAAACC	60.33	260
UW001217	scaffold00122	26421-26438	42872	hexanucleotide	(ATGTGT)3	18	CCAGCATCCTTTCCCATCTA	60.03	TTGGAAGCTGTGTTGCTTGT	59.49	237
UW001218	scaffold00122	28427-28438	42872	trinucleotide	(AAT)4	12	GGTGCATCCCAACTACTCGT	60	TGGAAGGGTCAGCTCAGTTT	59.84	260
UW001219	scaffold00122	33279-33290	42872	tetranucleotide	(TTAT)3	12	GGCCATATAGCCACAGGTCT	59.03	CTGTTTCAAATGGGCTGGTT	59.97	294
UW001220	scaffold00122	34131-34146	42872	dinucleotide	(AT)8	16	TTCATGCCTCCTCCTAAACG	60.21	CCCAACTTTTCACGGTAGGT	58.96	201
UW001221	scaffold00122	36468-36479	42872	trinucleotide	(TAA)4	12	ACCTCTTCTGATTGATGCAAA	57.41	CTCAACTTGGTTGTTAGGTAGGA	57.51	277
UW001222	scaffold00122	39131-39145	42872	pentanucleotide	(AAAAG)3	15	GGAAATAACATTGTCGGAGCC	60.69	GCTGGAGATGCTTGTTTGGT	60.26	230
UW001223	scaffold00122	40039-40050	42872	tetranucleotide	(ATAA)3	12	TCAATTGAAAATGATCACATGGT	59.2	AAAAACTCTCTTGATTTTGCTGA	57.4	297
UW001224	scaffold00122	41958-41975	42872	trinucleotide	(TAA)6	18	GGGAAAAACCAATTCCTTCC	59.62	TTCGAAGCATCTGCATTATCA	59.42	235
UW001225	scaffold00123	18924-18937	428691	dinucleotide	(TA)7	14	CCACACCTGAAGTAATGCGA	59.72	GCATATTCCATCACCACCAA	59.2	198
UW001226	scaffold00123	42192-42206	428691	pentanucleotide	(ATTTT)3	15	CAAATGGCACACATGGACAC	60.86	ATGGAGAAGGGGAAAGGAAA	59.87	182
UW001227	scaffold00123	43491-43505	428691	pentanucleotide	(TAAAA)3	15	CCCTAGAGTTGACTCCTTTTGTG	59.33	TGGCTTTTCTTTAAAACCCTTG	59.65	296
UW001228	scaffold00123	44394-44411	428691	trinucleotide	(AAT)6	18	ATGATTTTTGGTCCATCCCA	59.99	CGTCTTTCTTATCTCCCACCTG	60.12	270
UW001229	scaffold00123	44732-44746	428691	pentanucleotide	(TTTCT)3	15	CATTAGCCACCCACGATTTT	59.82	GGACGTCTCTCCAACTCCAA	60.24	173
UW001230	scaffold00123	60385-60396	428691	tetranucleotide	(TTTA)3	12	GAATTTGCAAGATTTCCCCA	59.88	TTGTCATTAATGGGAAGCTCAA	59.59	238
UW001231	scaffold00123	60659-60670	428691	tetranucleotide	(ATTT)3	12	TGATTAGAGACATTTGAGGGATTG	59.5	TCCAATTGATGGATTTTGAATCT	59.67	208
UW001232	scaffold00123	61131-61142	428691	tetranucleotide	(TTCT)3	12	CAAGGATCCCTCTCTTTGTTG	58.78	TGCATTTAGTTGTTGTGCCA	58.76	219
UW001233	scaffold00123	62540-62551	428691	trinucleotide	(CTC)4	12	CACATTCACCACCACACTCC	59.85	GGAGGTTTTGATTTGGCTCA	60.05	235
UW001234	scaffold00123	63601-63615	428691	pentanucleotide	(TTTTA)3	15	TCCATTGTCATGTGTCACTTTTC	59.89	ATGAGGTGCAACCAGAACAT	58	284
UW001235	scaffold00123	65609-65623	428691	pentanucleotide	(TATTT)3	15	ATGCAATCCATCTCATGCCT	60.46	CCATTGTTTTGCAACTTACTTCA	59.22	297
UW001236	scaffold00123	70575-70590	428691	dinucleotide	(TA)8	16	TCAATTGAGGGAGTAAATGAGTGA	60	GGTTGCATTTGCACTTTATTGA	60.01	160
UW001237	scaffold00123	71159-71170	428691	tetranucleotide	(AATA)3	12	TGAGCATCAAAATGGACGAA	60.2	TGGAATTTGAAAGGAAGTTGAGA	60.1	265
UW001238	scaffold00123	72145-72156	428691	dinucleotide	(TA)6	12	TCAAGACTCTAATCATGTACCGC	58.42	TGAATTATGAAATCCAATTCCAA	58.36	231
UW001239	scaffold00123	73700-73711	428691	tetranucleotide	(TAAT)3	12	CGACTCAACTCTCCTACTAAGCTG	58.94	TTCTTCCGCATTTAGACTCCA	59.83	285
UW001240	scaffold00123	79457-79489	428691	compound	(AAT)4atataatag(ATA)4	33	TCGACTATGTGTCAGCTCCG	60.01	GGAATTTGAGCATGGAAAAGa	59.15	286	SSR15827	123	79364-79538	not mapped
UW001241	scaffold00123	81424-81435	428691	trinucleotide	(TAT)4	12	TGAAAGGAAAAAGGAAAaGGAA	59.24	ACAATGAAGAGGGATCGTGC	60.08	138
UW001242	scaffold00123	84623-84634	428691	trinucleotide	(AGA)4	12	GGTTTAGCCACGTGAGGAGA	60.25	CCATGGTGGCTTTGACTTTT	59.97	285
UW001243	scaffold00123	87550-87561	428691	tetranucleotide	(ATTT)3	12	CAAAAAGATACTTTTCCACCTTTGA	59.93	CAAAAGAAAACCCACCAACC	59.31	227
UW001244	scaffold00123	94308-94319	428691	trinucleotide	(TTA)4	12	ATGGAAAAATGAGGTGGCAA	60.31	TACACAGCCGTGTTGGAGAG	59.9	112
UW001245	scaffold00123	95702-95713	428691	tetranucleotide	(TATT)3	12	TGAAGGATTGGAAATTCAACTTTT	60.21	CTTCATCCCATTTCGCGTAT	59.92	157
UW001246	scaffold00123	98425-98442	428691	hexanucleotide	(ATAAAT)3	18	CATCATTTTTCAAAAGTCTCCCA	60.33	TGCATTTATGTGTCTTAAGTTTCAA	58.03	255
UW001247	scaffold00123	118187-118198	428691	tetranucleotide	(ATTC)3	12	GCCACTCCTTGATTGCTCAT	60.23	TTGGATTGACTAACGCACCA	60.11	294
UW001248	scaffold00123	123145-123156	428691	trinucleotide	(CGA)4	12	GGAAGATCTCGTCTTCACCG	59.8	CCAGATAGAGACAAATGTCAGGG	60	295
UW001249	scaffold00123	124639-124650	428691	tetranucleotide	(AATT)3	12	AATTGCATTTCGTCTTTGGC	60.08	GCCAAACTTGTGTTGTTGGA	59.59	285
UW001250	scaffold00123	131764-131775	428691	tetranucleotide	(TTAT)3	12	AAAACCAATGCACAAAACAAA	58.11	CGGATCAAATTGAACGACAA	59.52	148
UW001251	scaffold00123	132715-132735	428691	heptanucleotide	(TTTCTCA)3	21	AACCCCAATTCCTCATTTCC	60	TGGACTCTCTCTTCAACTCCAA	59.06	281
UW001252	scaffold00123	136486-136497	428691	trinucleotide	(TTC)4	12	ATCTGTTGGCGTTTTTGACC	59.98	AATGCGCGACCAAAATAATC	59.93	246
UW001253	scaffold00123	138025-138036	428691	tetranucleotide	(AAGA)3	12	TGAAACACGGCAAAACAGAA	60.27	CATGATCCATCACTTTCTTCCA	59.93	195
UW001254	scaffold00123	142479-142490	428691	tetranucleotide	(TTAT)3	12	AACTTTTTGTCACCCCCTCC	60.2	TCCAGTCAACAACCACTATATTTCA	59.82	296
UW001255	scaffold00123	144527-144548	428691	dinucleotide	(TA)11	22	TTTTGTGTCGATCATTCAACTG	58.68	GGAGAAAGTGGAAAATGAAGAA	57.47	287
UW001256	scaffold00123	145985-146002	428691	hexanucleotide	(CACTCT)3	18	GCTTTCGCTTCACTCAATCC	59.96	CTGAGAGTTGCCTAGGGTCG	60.01	202
UW001257	scaffold00123	147804-147815	428691	tetranucleotide	(TTAA)3	12	TATCATCCAAAGGGCTTGGT	59.39	TGGAAGAGACCAAAATATGCG	60.08	170
UW001258	scaffold00123	152835-152852	428691	hexanucleotide	(GCTACT)3	18	ATCCTTTGAAAGTGGAGGCA	59.67	CGTCAACGACGAAAGGGTAT	59.99	271
UW001259	scaffold00123	155543-155558	428691	dinucleotide	(TA)8	16	CAAACAGGCCCTCAATGTTT	59.97	CAAATGAACCATGCGAGTTG	60.11	246
UW001260	scaffold00123	156818-156829	428691	tetranucleotide	(TTTA)3	12	TTAACCATGAGGTTCCTCCG	59.93	CTTCTCCCATTTCCCCATTT	60.12	299
UW001261	scaffold00123	160897-160912	428691	tetranucleotide	(GAAA)4	16	TGCTGAATTTTAACGTTGGATG	60	CGCTCTAACGTTTCAACCACT	59.43	289
UW001262	scaffold00123	161898-161909	428691	tetranucleotide	(AATC)3	12	TGTGCAAAGGAATTGACTCG	59.84	GAAATGATAGTTTGTAGATTGGAAAAA	58.29	222
UW001263	scaffold00123	176242-176253	428691	trinucleotide	(AAG)4	12	CAAATCTAAATGATCTTGGTACACG	59.04	CATCTTCGATGCCATCTCCT	60.18	233
UW001264	scaffold00123	181379-181390	428691	tetranucleotide	(AAGA)3	12	ATGTCGATCACGAAAGGGAG	60.07	GTTCTTCGCGAAAATTGAGC	59.97	284
UW001265	scaffold00123	197247-197258	428691	trinucleotide	(AAC)4	12	TAAGCAACATCAGCACGAGG	60.01	GGTGTTTGATCCGGTTTCTG	60.35	285
UW001266	scaffold00123	197725-197739	428691	trinucleotide	(AAG)5	15	TTTAAGTGCGCCATAGGCTT	59.87	tCCCCAACAAAGGTCAGAAA	60.46	286
UW001267	scaffold00123	197963-197974	428691	tetranucleotide	(TTTA)3	12	CCCCATGGTTCGGTATATCA	60.41	GACGCAAACAAAATGGAGAA	58.75	267
UW001268	scaffold00123	199114-199125	428691	tetranucleotide	(AAGA)3	12	CAATCGAAAAATGGCTTCAAA	60.06	TGTCATTGATATTGCGGATGA	59.91	269
UW001269	scaffold00123	202522-202533	428691	tetranucleotide	(TTAA)3	12	TCATTGCATTGTTGGTTGGT	59.82	CAAGGGGACCCTATGGATCT	60.15	184
UW001270	scaffold00123	211409-211420	428691	tetranucleotide	(AGGA)3	12	ATCGGTAAGCGTTGTTTTGC	60.14	ACTCGCATGCATGAAGATCA	60.39	290
UW001271	scaffold00123	213125-213136	428691	tetranucleotide	(AATT)3	12	TTCCACCGCATAAATCCTTC	59.9	AGGTTTCCAAAAACAATCCA	57.04	250
UW001272	scaffold00123	218888-218902	428691	trinucleotide	(AAG)5	15	TGGAATGGATGCTTAAACCC	59.76	TTAGGCAGAAGAGAAGGGCA	60.09	115
UW001273	scaffold00123	219482-219496	428691	pentanucleotide	(CTCCC)3	15	AAAGCAACGAGACTCTAGGGC	60.03	CTACGGGGCTCACAAAGAAG	59.87	240
UW001274	scaffold00123	222335-222364	428691	compound	(AT)8ac(ATGT)3	30	TGTCCTCACCTTTGTTGCCT	60.69	CTTGATTCTTGGGTCCTTGG	59.52	223
UW001275	scaffold00123	223994-224005	428691	tetranucleotide	(TCCA)3	12	CGGCTTGGTTGATTGTCTTT	60.11	ATTTGCCTGCTGCTTGATTT	59.85	291
UW001276	scaffold00123	238423-238434	428691	trinucleotide	(TTG)4	12	TTTGGAGGAGGATGATGGAG	60	AACCAAGAACGACAAGGTGG	60.01	141
UW001277	scaffold00123	238544-238555	428691	tetranucleotide	(CCTA)3	12	CTTTGGAGGAGGATGATGGA	60	ACGATCCTCAAAACACTGGC	60.12	279
UW001278	scaffold00123	247442-247453	428691	tetranucleotide	(CAAA)3	12	TGGCGTGAAGTCAACCAATA	60.11	GGGGATTTGTGTTTCTAACCC	59.56	253
UW001279	scaffold00123	247735-247746	428691	tetranucleotide	(CCAA)3	12	GCATTGAACCAAACTTAGCCA	60.12	CATCTGGTGCATTCAAATCG	60.07	176
UW001280	scaffold00123	254634-254645	428691	trinucleotide	(AAG)4	12	AAATGGGTTGGCAAGTTCTG	59.97	GCGAGTCTTCGTCGTTTTTC	60	100
UW001281	scaffold00123	255061-255072	428691	tetranucleotide	(GGGA)3	12	TTGTTCGAGTTCAAACCTTGG	60.13	AAAGCAATTCAGCGTATGGG	60.1	291
UW001282	scaffold00123	257362-257373	428691	trinucleotide	(TCT)4	12	TGCACTTTTCTTTTTCTTTCCA	59.03	GGAGAGCCTTTCCCAAAGTT	59.69	291
UW001283	scaffold00123	264712-264723	428691	trinucleotide	(ATT)4	12	CCGGAATGACAGAGACGAAT	60.07	GGGGATGCCCATACAAATCT	60.91	284
UW001284	scaffold00123	273213-273224	428691	trinucleotide	(CAC)4	12	TAACATTTCCAGGCGAGGAG	60.21	GCCTTTTATCCCCTACAGGC	59.93	241
UW001285	scaffold00123	274783-274794	428691	dinucleotide	(TA)6	12	GAGGTTCTGGAATGAAGTTTGG	59.98	CGGCCAAACAAGGTCAGTAT	59.99	200
UW001286	scaffold00123	280302-280313	428691	tetranucleotide	(TAAT)3	12	TGCCAATCACCAATTTTCAA	59.91	GGTGATGTGAGAGATATTCGTTT	57.24	246
UW001287	scaffold00123	280390-280401	428691	dinucleotide	(AT)6	12	AAACGAATATCTCTCACATCACCT	58.24	TTTGAAAATTAATATATTGCATGGTG	58.45	242
UW001288	scaffold00123	287570-287581	428691	dinucleotide	(TA)6	12	CAAGATGTCACTCCCCGTTC	60.51	TGCATGAGTGTATGGTGAAACA	60.03	260
UW001289	scaffold00123	289248-289265	428691	trinucleotide	(ATT)6	18	TTTTGAAAACATATTGTATTTTGGGA	59.9	GTGAATGGGGAGGAAGATGA	59.86	176
UW001290	scaffold00123	291416-291427	428691	trinucleotide	(AGA)4	12	AGAGAGGGAGTGAGGTGCAA	59.99	TTGAAAGGTAGGGAGACAAGGA	60.1	176
UW001291	scaffold00123	295289-295306	428691	hexanucleotide	(GAATAA)3	18	AAAGACATGTGCCAAAAGCC	60.12	TTTTGCAAAGTTGTCAATGAGG	60.14	229	SSR20487	123	295431-295212	CAAS Chr 5 @ 6.0/59.9
UW001292	scaffold00123	296130-296144	428691	trinucleotide	(CCA)5	15	TCATCCTCACTCTCCCTGCT	59.94	TTAGGTTTGGTCGTTGGAGG	59.96	244
UW001293	scaffold00123	296976-296991	428691	dinucleotide	(TA)8	16	GGTGTTGTTTCTGTCAACTTGG	59.54	TGCATAAGAAATACGCACATCA	59.24	168
UW001294	scaffold00123	298387-298398	428691	tetranucleotide	(ATTT)3	12	CCTACCTTTGCTTCAATGCC	59.71	TCTGCTGGAGCCTTATCACC	60.36	136
UW001295	scaffold00123	300405-300416	428691	tetranucleotide	(AAAC)3	12	CCAATTCCCTGAAAGACCAA	59.9	CCATAGCCTCATGAACCAAAA	59.95	269
UW001296	scaffold00123	301932-301943	428691	trinucleotide	(TAT)4	12	AACCAATGATTTAGATTTCTCATGT	57.3	AAGGTCCCCTTGTTAGATCAAT	58.03	285
UW001297	scaffold00123	307947-307958	428691	trinucleotide	(AAT)4	12	TGAATTTTGGGTGTTGTTGG	59.27	TTGACGTTGGCTAGGGTTTC	60.11	266
UW001298	scaffold00123	321070-321081	428691	tetranucleotide	(TTTA)3	12	TTGCAAATATAACAATTAGGTTCAAAA	59.36	TGCATTTTCGTTTTCCATTaAA	59.49	299
UW001299	scaffold00123	322117-322131	428691	pentanucleotide	(AAATG)3	15	CAATCCCAATGGTTATGGTTG	59.92	TTGCCAACCTTGAAACTGAA	59.29	271
UW001300	scaffold00123	322259-322270	428691	trinucleotide	(TTA)4	12	ATGCGGATCACGGAGTCTAC	60.1	AAAGAAAAAGGGTCAGATGGTG	59.5	177
UW001301	scaffold00123	322633-322644	428691	tetranucleotide	(AAAG)3	12	TGCTATGAAGTGTAGGCCAATG	60.15	TCATTTTTGAGCTTGTGAGCA	59.6	199
UW001302	scaffold00123	322721-322732	428691	tetranucleotide	(TAAA)3	12	TCACTCCAACAAATATGGATGC	59.83	TCCAACGTGTCCACATGAAT	59.81	240
UW001303	scaffold00123	341099-341110	428691	dinucleotide	(AT)6	12	TTGTACCTTGAAAGGGCAAGA	59.73	ACGCGCCAGTTACCATTTAC	60.02	184
UW001304	scaffold00123	343515-343529	428691	pentanucleotide	(AAAAT)3	15	TGAATTTCACGCGTAATAAAAA	57.52	AATTGCCCAACCACTTTGAC	59.84	289
UW001305	scaffold00123	345694-345709	428691	dinucleotide	(AT)8	16	AAGAGTTTTAGCAAAGCATGGG	59.79	TTCAATGCCAAATCCACATC	59.33	272
UW001306	scaffold00123	349279-349290	428691	dinucleotide	(AG)6	12	TTTTGTGTGGTTTAGATGAGGTACA	59.86	CCACACGTTTGACCGATATG	59.84	199
UW001307	scaffold00123	360367-360382	428691	tetranucleotide	(AAAT)4	16	GTATTGGAAAACCACCGACG	60.23	TTGAATTTTCCATTGTGGGC	60.68	249
UW001308	scaffold00123	374172-374183	428691	tetranucleotide	(AATA)3	12	AATTAGGGCCTTAAAAAGTTGG	57.88	GGAAAATTGCATAAGGGAGC	58.65	204
UW001309	scaffold00123	376284-376295	428691	trinucleotide	(ATA)4	12	GTTGAACTTCGTTTGTGCCA	59.74	CACGTGCACCTTTTAAATATTTTCT	59.87	144
UW001310	scaffold00123	376516-376529	428691	dinucleotide	(AT)7	14	TGCAAGTGCCCCTGATAATA	59.14	TCTCTATGATCTCTTAAGCTTTTTGTT	57.7	300
UW001311	scaffold00123	376830-376843	428691	dinucleotide	(TA)7	14	TGTTTTTCAAACCTAGGAGCG	59.39	TTGTGCACGTGGTACATGAG	59.16	108
UW001312	scaffold00123	378106-378117	428691	trinucleotide	(AAT)4	12	GGTTTTAGATTTTGTGAACTTTTGAA	59.12	TGTGGTTTTGGATGTGGAAA	59.79	178
UW001313	scaffold00123	378526-378537	428691	dinucleotide	(AT)6	12	AaGACAAATGGACAAAACCCC	60.08	TCGTTACGTTCCATCATCAA	57.54	220
UW001314	scaffold00123	379295-379310	428691	dinucleotide	(AT)8	16	TCAATAGATCCAGTCGACACTAGG	59.67	ATTCGGTGATCCAAACTTCG	59.93	247
UW001315	scaffold00123	379550-379569	428691	pentanucleotide	(AGTAG)4	20	TTTGAACACACAACCAAAGGA	59.06	AAGGGACAACGAAAGTTGGA	59.57	300
UW001316	scaffold00123	380969-380983	428691	trinucleotide	(ATT)5	15	AATGCCTTCCCCCTTTTATG	60.14	GCCAAGTTTTGCTTTCAAGG	59.86	207
UW001317	scaffold00123	391169-391205	428691	compound	(ATAATG)3ataatat(TTA)4	37	AGATCGAAGATGGTGAAGGC	59.24	TGTTGTAGGTCCCCTGCTTC	60.11	297	SSR05972	123	391321-391129	not mapped
UW001318	scaffold00123	401544-401555	428691	tetranucleotide	(AATT)3	12	GCCCCAAACTCATCGTTTT	59.92	TTGGTGGAGGTGTATGTGTCA	59.86	299
UW001319	scaffold00123	406992-407003	428691	trinucleotide	(CTT)4	12	TGTGCACATAACCATTAGCTTG	58.77	GCTGAAGTTCTCCCGAGTTG	59.99	278
UW001320	scaffold00123	410447-410458	428691	tetranucleotide	(TGTT)3	12	TTGGAATTGGAAACCTTTGG	59.77	CTCCAACTCTTCCCTCCTCA	59.37	154
UW001321	scaffold00123	410611-410622	428691	trinucleotide	(AAT)4	12	TGAGGAGGGAAGAGTTGGAG	59.37	AAGCGACGAGGAAGATTGAA	59.96	223
UW001322	scaffold00123	412305-412316	428691	tetranucleotide	(TATT)3	12	TGGTTCACCATAGAGCGACA	60.26	GCAACCTGTAACGACCCAAC	60.42	294
UW001323	scaffold00123	414422-414439	428691	hexanucleotide	(GGGAGG)3	18	GGTGGGGTACTTGTGCATTT	59.72	CCCCACACATATCTCAACCC	60.05	204
UW001324	scaffold00123	416219-416233	428691	pentanucleotide	(TTTTA)3	15	TGGATAAAGATAAAGCTGCTCCA	60.23	TGTGTGCACAGCCAAGAAA	60.01	269
UW001325	scaffold00123	416625-416636	428691	trinucleotide	(TTA)4	12	GGCTGTGCACACAAATTACG	60.18	GCATGATAGTGAAACAATATCCAAA	59.33	265
UW001326	scaffold00123	416946-416960	428691	trinucleotide	(ATA)5	15	CGTGGAAGCAACTGCTTTTT	60.42	AAAATCTGTGGGGAGGTGTG	59.82	283
UW001327	scaffold00123	420950-420961	428691	tetranucleotide	(TTCT)3	12	GACACGACTCCTTGTTGGGT	60.01	GCTTTTGAAGGAAGTGGAGG	58.91	270
UW001328	scaffold00123	424069-424088	428691	pentanucleotide	(AACCC)4	20	ATTTGGGATGGGGTATGACA	59.87	GCAACCCAAATAACCCGAAT	60.91	295
UW001329	scaffold00123	428298-428315	428691	trinucleotide	(ATA)6	18	TTCTTTTtAAACCTTGCCGC	59.36	GGGATTTACTCTGATCCGCA	60.04	168
UW001330	scaffold00124	1090-1104	3426	pentanucleotide	(AACCC)3	15	TACGCGAGTTGTGAGGTTTG	59.9	AGATTGCGAGCAACGAGATT	59.98	286
UW001331	scaffold00125	237-251	504	trinucleotide	(CAC)5	15	GATGATGCTGGTGAGGGAAT	59.89	TGGCGATACATCTGGGTTTT	60.33	236
UW001332	scaffold00128	795-822	1171	heptanucleotide	(AAACAGA)4	28	AGAACGGGAAACAGAAAACG	59.21	AACTAAGAGTCTGTTTAGTAACGTTCG	58.01	117
UW001333	scaffold00128	1110-1129	1171	dinucleotide	(AT)10	20	TtCCATTTtACTATTTTAACAATTtCC	57.5	TTTTCACTTAGATTCAAAGaAACTTCA	59.03	193
UW001334	scaffold00141	720-731	1132	tetranucleotide	(TGTA)3	12	ATTTTGTGCACCCAATCCTT	59.29	TCGATGGAAACAAGTTTCTGC	60.24	300
UW001335	scaffold00150	218-235	760	hexanucleotide	(GTAGGG)3	18	GCTCCTGCCAAGTACTCCAC	59.87	TGAGGTGAAGATCAAAGGGG	60.04	226
UW001336	scaffold00153	4868-4879	6701	tetranucleotide	(AAAT)3	12	GCACACATGCGATATTTTGG	59.96	ATGGGCTTTGTTTCAACCTG	59.97	265
UW001337	scaffold00154	3973-3984	1705670	tetranucleotide	(TTGG)3	12	GAGATGAAGAGGGGGCTAGG	60.17	TTCGGAATCACGTTCCTTTC	60.05	219
UW001338	scaffold00154	4440-4454	1705670	pentanucleotide	(TCTTT)3	15	TGTTCATCAACCACAACACAAA	59.9	TTAGGCCACTTCGAATCCAG	60.21	231
UW001339	scaffold00154	7803-7814	1705670	trinucleotide	(TTC)4	12	GGATTGAACAAGCCATCGTT	59.94	ACATGGCTCAGCATTCAACA	60.27	260
UW001340	scaffold00154	12757-12768	1705670	dinucleotide	(TA)6	12	CCATTCTTCCCATTATTGGCT	60.16	TCCAAGCAATAAAACAACACCTT	59.93	254
UW001341	scaffold00154	13970-13981	1705670	tetranucleotide	(GTTT)3	12	TTTATGCTCCAACAAAATCGG	59.95	TGAAAGAAAATCAACCACAAACA	59.52	116
UW001342	scaffold00154	17068-17079	1705670	tetranucleotide	(TTAT)3	12	TGCGTTTAGGTCTTTTTCCAA	59.74	CCCTACACACAATTCACCCA	59.26	205
UW001343	scaffold00154	18791-18802	1705670	tetranucleotide	(ATTA)3	12	CAGTTTGTTTGATCGGAATTTG	59.49	TGTTGGGTGAAAGAGGTGAA	59.11	194
UW001344	scaffold00154	18963-18976	1705670	dinucleotide	(TA)7	14	TTCACCTCTTTCACCCAACA	59.11	CCCTCGCTTTTTACCCTTTC	60.07	251
UW001345	scaffold00154	24923-24938	1705670	tetranucleotide	(TATT)4	16	ATCCCAAGAATGGATGCGTA	60.3	TGTTTTCATTTGAATAATTTGATCG	59.33	252
UW001346	scaffold00154	27617-27630	1705670	dinucleotide	(AT)7	14	AAATCTTCCCATATTTTAATAGTTTGC	58.58	TCCATTTTTGTTCATTTTGATTTC	59.28	241
UW001347	scaffold00154	28821-28832	1705670	trinucleotide	(ATT)4	12	TATGGGTCTTGAGCCTACCG	60.09	TGGAGGGTTTTTCTTCTTCG	59.28	180
UW001348	scaffold00154	32543-32560	1705670	hexanucleotide	(AATTGG)3	18	TTTGAATTTGAACGAAGGGG	59.91	CCCAAGGTCCCAAGAAAACT	60.33	164
UW001349	scaffold00154	39640-39651	1705670	tetranucleotide	(ATTT)3	12	GCAAGCCACCAAATACCATC	60.34	CCTGAAAGTGGAGAAAAGCG	59.99	297
UW001350	scaffold00154	40624-40635	1705670	trinucleotide	(GAA)4	12	CTTTGCAGAGGAAGAATGGG	59.81	TGTGATTCAAAATTGTCGGC	59.52	244
UW001351	scaffold00154	44801-44812	1705670	tetranucleotide	(AATT)3	12	CGCTCAACCAGTTATGAATGA	58.78	TCAAAGCCCTTTCTTTTGGA	59.79	292
UW001352	scaffold00154	45082-45096	1705670	pentanucleotide	(AAATT)3	15	TTGCCTTGATCAAATCACCA	60.05	ATCACACCAACAAGCCATGA	59.97	248
UW001353	scaffold00154	46117-46128	1705670	dinucleotide	(TA)6	12	TtAGGTGAATTGGGCTGGAG	60.07	CATCTTCCATAAGAAGGAAGGAGA	60.09	222
UW001354	scaffold00154	46640-46651	1705670	tetranucleotide	(TATT)3	12	TGTTTTTATCCTTGCTGTACTGAGA	59.4	TGGAAAATTGAAAGGTAACATCA	58.53	295
UW001355	scaffold00154	48286-48297	1705670	trinucleotide	(TAA)4	12	CGAATTTTGTTTTGTTTCGATG	59.51	CCTTTCAAAAGTCAATAGAGAACAtT	58.46	245
UW001356	scaffold00154	49200-49239	1705670	octanucleotide	(TTTCTTGA)5	40	TGGGGCTTTTTCTTCTCTCA	59.93	AAATCCTCCCACTTCCCAGT	59.79	226
UW001357	scaffold00154	51367-51382	1705670	tetranucleotide	(TTTA)4	16	AAATGAACAGGTGGAAGCAA	58.2	CCCTTCATGGAAGGAGTGAA	60.04	210
UW001358	scaffold00154	52450-52467	1705670	hexanucleotide	(GATTTT)3	18	CAAAATGTTTTCCCACTCTCG	59.6	GCTTTATCCCAACTTCCCAA	59.02	258
UW001359	scaffold00154	53199-53210	1705670	dinucleotide	(TA)6	12	GGGGTGAAAACGACTTAATCA	58.94	AGGCGTGCGAAATCTATGAG	60.37	300
UW001360	scaffold00154	53889-53900	1705670	trinucleotide	(GAT)4	12	AAGTTGTGTTCATTTTGATTTGATG	59.36	TGTCATGGTAAACTTCTACAACATCT	58.28	241
UW001361	scaffold00154	54508-54528	1705670	heptanucleotide	(TAAACCC)3	21	GATGATGGAAAGGAAAAGAAAAA	58.66	GGTTGATTTACCTATCTTTGGGTG	60.01	292
UW001362	scaffold00154	56010-56021	1705670	trinucleotide	(CCT)4	12	CGCAGAAGTTGTGCCAGATA	60.01	CGGAAAATTTTGCCTTCTTG	59.69	240
UW001363	scaffold00154	59489-59500	1705670	tetranucleotide	(AAAG)3	12	CAGAGGAGGAAGTAAGGACAACA	59.8	CCATCCATTCAACTGCACTG	60.11	262
UW001364	scaffold00154	59636-59647	1705670	tetranucleotide	(ATGG)3	12	ACAGAAAAAGGGGAGCACAT	58.65	GTCTTCCGAATTTGCTTTGC	59.83	216
UW001365	scaffold00154	66178-66189	1705670	tetranucleotide	(ATTA)3	12	GGGTTCTGCAGCTAATTGGA	60.21	GCCCATGAATTGCTGAAAAT	59.91	167
UW001366	scaffold00154	66693-66707	1705670	trinucleotide	(AGA)5	15	ATTGAACCCACACGATCCAT	60.06	TGGTAACGCAGTGAAAGCAG	60.05	269
UW001367	scaffold00154	71476-71495	1705670	tetranucleotide	(TTTA)5	20	CCAAAGAAACCGTAGGATTTGA	60.34	CACAAATCACAAATCACaAAAGC	59.55	186
UW001368	scaffold00154	71511-71531	1705670	heptanucleotide	(TTTGTGA)3	21	GAAACCGTAGGATTTGAAAATTG	58.95	AAAATTCACGTTAAAATCCCAtT	57.97	264
UW001369	scaffold00154	71654-71669	1705670	tetranucleotide	(TTTG)4	16	GCTTTtGTGATTTGTGATTTGTG	59.55	TGCAATTTTTGTAAGGTTTGCTT	60.05	298
UW001370	scaffold00154	73244-73271	1705670	dinucleotide	(AG)14	28	GCACAACAACAATCCATCCA	60.38	TTGGAAATTGAGCCAAGACC	60.05	152
UW001371	scaffold00154	73939-73954	1705670	dinucleotide	(GA)8	16	CAACCAAATTGCCACCTTTT	59.84	TAGCAAGGCAGTTGGGGTAT	59.59	297
UW001372	scaffold00154	74952-74965	1705670	dinucleotide	(AT)7	14	AAAACCTGCGAGATGTTTGC	60.26	TGCCATTCATCCTCTCCTTC	60.16	266
UW001373	scaffold00154	76546-76563	1705670	dinucleotide	(TA)9	18	TTCTTGGATGTGGGATGACA	59.89	AATGGTCTCGATTGAAAGTTGA	58.7	273
UW001374	scaffold00154	79064-79081	1705670	hexanucleotide	(ATTTTT)3	18	TATCTGGATGGGCATTTTCC	59.72	TTTGATTCATCCATCTCTTGCTT	60.09	268
UW001375	scaffold00154	79590-79601	1705670	dinucleotide	(TA)6	12	GGAATGAATTAAAAGAGAGAGAAAAA	57.82	GTGGGTTTTGCGAATGAGAT	59.94	196
UW001376	scaffold00154	83701-83718	1705670	hexanucleotide	(TTTTAT)3	18	GGGTCTGTTTTGTAATGTTCTCG	59.92	ACAGGGAgAGGGGaAAAGaA	60.04	217
UW001377	scaffold00154	85390-85401	1705670	tetranucleotide	(GTTT)3	12	TTTGATGTTTGTTCCGGACTC	59.96	TCCCTTTTAAACAAACCAATGC	60.21	205
UW001378	scaffold00154	86616-86627	1705670	tetranucleotide	(AAAT)3	12	AAATTGTCAGGAGAAATGAGACAA	59.18	AAAAGGACGGAAGTGAAGAAA	57.97	276
UW001379	scaffold00154	96698-96709	1705670	trinucleotide	(TTA)4	12	TTGGTTTtATGTCCTAAAGCTCG	59.69	AGCAGGCGATTAGGTATCCA	59.69	292
UW001380	scaffold00154	97091-97105	1705670	pentanucleotide	(TTTAT)3	15	ATTTGAATCAAGTTTGCCCG	59.94	ATGGATGGAAGGATCAACCA	60.13	284
UW001381	scaffold00154	97523-97536	1705670	dinucleotide	(TA)7	14	AAAGCCCAGCCCATTTTTAC	60.31	TGGGTTCAATTTTCAAAGACaA	59.47	226
UW001382	scaffold00154	102651-102675	1705670	pentanucleotide	(GAAAA)5	25	CACGTGACCAAGATCCACAC	60	CTCTTTGCAGCTTTTGCTCC	60.27	300
UW001383	scaffold00154	105113-105124	1705670	dinucleotide	(AT)6	12	GATGCATCCCCAATAGATGC	60.27	AAAAATAAAAAGTGGGTTGAGGA	58.19	253
UW001384	scaffold00154	106536-106549	1705670	dinucleotide	(TA)7	14	CCACTCAAGACCATTCCACC	60.36	ATACCCATCCCACTTGCATC	59.63	297
UW001385	scaffold00154	107323-107338	1705670	dinucleotide	(AT)8	16	CCCACaGTGGAACAACAACA	60.45	GGaAAGGaAAGGaAAGGAAAGA	60.05	250
UW001386	scaffold00154	107392-107421	1705670	pentanucleotide	(CTTTC)6	30	TCTCTTCCACTCAACTCTCATCA	59.08	ATTGGGTGGATCAAGGaACA	60.17	217
UW001387	scaffold00154	108503-108514	1705670	trinucleotide	(ATC)4	12	AACCCATTTGCCCTTTTTCT	59.81	CCACTTTCCAACAATGGCTT	59.97	300
UW001388	scaffold00154	111715-111732	1705670	trinucleotide	(AAT)6	18	AGAAAGAGGGAAGAGCTCGG	60.09	TATGGAAGAACGTGAGGGCT	59.69	300
UW001389	scaffold00154	113103-113116	1705670	dinucleotide	(TA)7	14	TATGTGCCGGCTTTTTCTTT	59.72	CGAAATTGATTATGCCTCGAA	60.05	149
UW001390	scaffold00154	113171-113182	1705670	trinucleotide	(AAT)4	12	TTCGAGGCATAATCAATTTCG	60.05	TTGTCACAACTCATCTGGGAA	59.12	212
UW001391	scaffold00154	113375-113389	1705670	pentanucleotide	(TTTTA)3	15	TTTTCCCAGATGAGTTGTGAC	57.63	TGTGTGCTCAAGTTTCCCAA	60.28	202
UW001392	scaffold00154	115864-115895	1705670	octanucleotide	(TAGTTTCA)4	32	AATCCTACCGTCACCTCTGC	59.17	AGCCATCTCATTAAAGCTGGA	58.94	196
UW001393	scaffold00154	118261-118272	1705670	tetranucleotide	(GTAC)3	12	ACCTTCTGCAAATCGCATTC	60.22	GCACCAAAGAAACCCCAATA	59.8	188
UW001394	scaffold00154	123655-123666	1705670	trinucleotide	(CTT)4	12	ATTATGTGGATGCCGTGACA	59.81	GCTAACACGACTTCACTTGCC	59.93	206
UW001395	scaffold00154	123816-123830	1705670	pentanucleotide	(AAGAA)3	15	GGCAAGTGAAGTCGTGTTAGC	59.93	ATTGAACGTGCTCAATGGGT	60.38	259
UW001396	scaffold00154	124246-124257	1705670	tetranucleotide	(TTTC)3	12	TCGAATTTCCATCCTCATCC	59.83	TGGAATACTCTTCCCTTTGGa	58.63	276
UW001397	scaffold00154	125004-125015	1705670	trinucleotide	(TTA)4	12	TTGGGGTTATGGTTTGCCTA	60.18	TAATGGGTCAACCCAGCTTC	59.93	144
UW001398	scaffold00154	125801-125812	1705670	tetranucleotide	(TAAT)3	12	CCAAATATACTCCTCTCGTTTCG	59.19	TGAAGCCATTCTTTTCCCAG	60.18	246
UW001399	scaffold00154	127658-127669	1705670	tetranucleotide	(TTAT)3	12	TCAAATTTCAGACTGTTTTGTCA	57.47	TGGCTTTTGGCTAGTTGTGA	59.46	287
UW001400	scaffold00154	128260-128273	1705670	dinucleotide	(AT)7	14	TGAAGTGGGACATAAACACAACA	60.31	CCCTTTGAAGCCATTGATCt	59.13	299
UW001401	scaffold00154	128540-128551	1705670	trinucleotide	(TTG)4	12	ACTGTTTTGATCGACGGGAC	59.97	GGAGTTCCCTCGCCATTAGT	60.46	252
UW001402	scaffold00154	129505-129522	1705670	hexanucleotide	(GAAAAA)3	18	GTTAACCCAACCCGAACAAA	59.7	CCAGCTCCAGCATTTCTTGT	60.4	240
UW001403	scaffold00154	130371-130382	1705670	trinucleotide	(TAA)4	12	TCACAGGGGTGAGAGAGTGTT	59.74	CGTGGGAATACACGTTTTGA	59.44	207
UW001404	scaffold00154	130617-130632	1705670	dinucleotide	(AT)8	16	TATTCGATAGGCGGAACCAG	60.05	TAGGGAGGCAACCAACACTC	60.11	224
UW001405	scaffold00154	132796-132807	1705670	tetranucleotide	(ATTT)3	12	TGGAAGCAAAAATGGGTACA	59.01	GGTTGCCATTGCAAACCTAT	59.83	252
UW001406	scaffold00154	133490-133501	1705670	trinucleotide	(CTT)4	12	AAGGCGAATATGAGCGAATG	60.2	AAAATTCCAAACTCCAAACTCC	58.54	261
UW001407	scaffold00154	133819-133830	1705670	dinucleotide	(TA)6	12	TGCTTTTGGTTAGTGGTAGACTCTT	59.78	AGGGTGTTGTCTTAGCTGCAA	59.93	273
UW001408	scaffold00154	133986-134001	1705670	tetranucleotide	(TTTA)4	16	TTGCAGCTAAGACAACACCCT	59.93	TGAACAATTTTCATAATGCTTGC	59.17	135
UW001409	scaffold00154	138278-138289	1705670	tetranucleotide	(TTTA)3	12	GACAATCAACATTTTTCGCGT	60	TTGGGATTTTTGTCTTCACCTT	59.85	243
UW001410	scaffold00154	139363-139380	1705670	hexanucleotide	(CTTCTC)3	18	CCATCCATTACTACGGCCAC	60.21	ACCAAAAGCTTGCCACAAAC	60.15	256
UW001411	scaffold00154	141848-141859	1705670	trinucleotide	(ACG)4	12	GGTCTGAAGAGTGAGAGGGC	58.98	ACAGTGGTCTCCCACAGGTC	60.01	242
UW001412	scaffold00154	144707-144721	1705670	trinucleotide	(AGG)5	15	CAAAAAGTCTCGCCGTTCTC	59.99	CGGAATTTTTCGGATTTCAC	59.39	199
UW001413	scaffold00154	149435-149446	1705670	dinucleotide	(TA)6	12	GAAGCCTTTTTGTTTGCAGC	60	CCAATTGCATGGGATGAGTA	59.35	240
UW001414	scaffold00154	149813-149824	1705670	trinucleotide	(TTA)4	12	TGAAACTTGGTGAAATAGATGTTTTG	60.61	CAAAGAAACAAATGGAATGGG	59.3	181
UW001415	scaffold00154	150449-150460	1705670	dinucleotide	(TA)6	12	AAAATGAAACAACCCTCCCC	60.03	TTAGTGACAGATCAATATTTGCTACA	57.26	294
UW001416	scaffold00154	161573-161584	1705670	tetranucleotide	(TTAA)3	12	GCCATTTTTGCCATAATCCT	58.9	TCCAATCCAAACCAAACACC	60.59	148
UW001417	scaffold00154	162668-162681	1705670	dinucleotide	(AT)7	14	TGTTGGTTCACTTAGCTTAATTCG	59.73	AGCAATTATGGTCTATCTCAATGAC	57.85	196
UW001418	scaffold00154	163939-163956	1705670	trinucleotide	(GCT)6	18	TCGACAAAGAAAGAGGCGAT	59.96	GTTACCGAAATGGCTTTGGA	59.94	299
UW001419	scaffold00154	164891-164902	1705670	tetranucleotide	(AAAG)3	12	TGTTTAGGTTTTGGGGTCGT	59.33	GACGTGTCAAATTTCATGCC	58.98	289
UW001420	scaffold00154	171560-171571	1705670	tetranucleotide	(TATT)3	12	TTGGGTGACCAATCGTACCT	60.23	TCCTGAAGTGAAGCGTCTGA	59.7	100
UW001421	scaffold00154	174855-174866	1705670	dinucleotide	(AT)6	12	GATGACGGCTGAAACTCCAT	60.08	CCAGTATCAACCCCATTTGTG	60.1	274
UW001422	scaffold00154	181668-181679	1705670	trinucleotide	(AAT)4	12	TTTATCGGACTGTTTTGCCC	59.94	AGCCGTTGCATTCAAATGAG	61.17	283
UW001423	scaffold00154	181982-181999	1705670	dinucleotide	(AT)9	18	TTTGAATGCAACGGCTATCA	60.22	TGAACTTCAGAGAACTTGATTTGT	57.23	250
UW001424	scaffold00154	185208-185225	1705670	trinucleotide	(AAT)6	18	CTCCGTTGTTTGTGGAAGGT	60.01	TGAGGACACACATAGCGAGG	59.86	116
UW001425	scaffold00154	185570-185587	1705670	trinucleotide	(AAT)6	18	TGTGTTGCATTCTGTTTTCCA	60.14	CGATAGCTGTTGCACTCAAA	57.66	201
UW001426	scaffold00154	185787-185804	1705670	dinucleotide	(AT)9	18	GATCTCATTTGAGTGCAACAGC	59.89	ATGAGCCTTGGGTCACACTC	60.12	296
UW001427	scaffold00154	186094-186108	1705670	trinucleotide	(ATA)5	15	GTGACCCAAGGCTCATGAAT	59.93	AGGTGTGACCAACTGCAACA	60.2	198
UW001428	scaffold00154	187836-187847	1705670	tetranucleotide	(ATGG)3	12	AAATGGAGGAAGCAATTCCA	59.5	TTCACTTGGCAATGCCTGTA	60.26	296
UW001429	scaffold00154	204679-204690	1705670	trinucleotide	(GGC)4	12	ACCCTCAAGAAACATCGTGG	59.97	ATGTGCTTCAATTAACCGCC	59.97	265
UW001430	scaffold00154	210600-210613	1705670	dinucleotide	(AG)7	14	TGGTTTGAATTTTAGGTGATGA	57.17	TTGGTAACCCTAACCCACCC	60.83	290
UW001431	scaffold00154	211968-211979	1705670	trinucleotide	(ATA)4	12	ATGATGGGTTTGCTCCTTTT	58.5	AAAGCTGTTACCCAACAACTCAA	60.08	149
UW001432	scaffold00154	213917-213934	1705670	hexanucleotide	(TCAAAC)3	18	TGGAAAGAGGTTGAGTGGATG	60.1	GCGTACCGTACAAGCTCCTC	59.9	260
UW001433	scaffold00154	218086-218097	1705670	tetranucleotide	(GGAA)3	12	TGGGAATTGGAAAACGATGT	60.17	TCCGCGTAATCGAAGAGACT	59.98	267
UW001434	scaffold00154	225323-225352	1705670	pentanucleotide	(ATAAA)6	30	AATCACATTTTGCCTTACTCTAGG	58.02	TGCCTCTTTTCAGTTACCCG	60.24	279	SSR20713	154	225237-225401	not mapped
UW001435	scaffold00154	226359-226373	1705670	pentanucleotide	(ATTTT)3	15	TCACCCGATTGTGTTTAATTTG	59.74	TAACCTTCAGGAGTTGACGG	57.8	227
UW001436	scaffold00154	226528-226542	1705670	pentanucleotide	(TATTT)3	15	TTTTGCCCCAAATCAATACC	59.64	TTCTCTTTTTGCCTTTACATTTTT	57.77	245
UW001437	scaffold00154	226707-226718	1705670	tetranucleotide	(TTGT)3	12	AAAAATGTAAAGGCAAAAAGAGAA	57.77	CAACATATAGAGAAGATGAGTTTGTGA	58.07	268
UW001438	scaffold00154	227227-227238	1705670	dinucleotide	(TA)6	12	GAGAGAAAGGAACATAACCATGAA	58.69	AGCGAGAAAGAGAGACACAGC	58.98	181
UW001439	scaffold00154	228017-228044	1705670	compound	(AAT)4(TAAA)4	28	GGTCACATACATTTCCCACG	58.7	TTTCTcTCTTTTCCCCCttTTT	59.6	270
UW001440	scaffold00154	228458-228469	1705670	tetranucleotide	(AAAT)3	12	ATTCCGATCCCATGCATAAA	60.12	TTGAGGTTTGTGCAGACCAG	59.87	207
UW001441	scaffold00154	229983-229994	1705670	tetranucleotide	(AATT)3	12	TGCACCGTGGAAGATTACAA	60.11	AGAGCACACCTCCAATCTGAA	59.86	110
UW001442	scaffold00154	230452-230463	1705670	trinucleotide	(TTA)4	12	TTTCACACAACATTTTCTCTCCA	59.64	TTTGCCAATCACCATCATTT	58.82	234
UW001443	scaffold00154	231310-231324	1705670	trinucleotide	(GAA)5	15	AAAAGTTGGATGATGATTGGTT	57.46	CCTTGCTTTCGGTCAAATCT	59.31	280
UW001444	scaffold00154	231393-231407	1705670	pentanucleotide	(TTAAA)3	15	TGATGAATGAGATCGGGTGT	58.88	TCGCAGAATTAATCCCATCC	59.86	262
UW001445	scaffold00154	236124-236135	1705670	tetranucleotide	(AATT)3	12	TGTGAGACCATCACGGACTT	59.1	GGATGGAATACAATAACAATCGC	59.61	264
UW001446	scaffold00154	237498-237509	1705670	trinucleotide	(AAG)4	12	TCAAGGTTAGTCTTCTATCCTTATCC	57.68	AGGTCTTGGGTTCAATTCCA	59.38	249
UW001447	scaffold00154	238327-238338	1705670	tetranucleotide	(AATA)3	12	TGGGGTTTAGAATAAGGATGAGA	59	GCAAGGTTGACCTCTTCACC	59.7	174
UW001448	scaffold00154	253695-253706	1705670	tetranucleotide	(AAAG)3	12	ATCTGCATGCACCAAAACAA	60.12	AGGTGGACAACGACATGCTT	60.58	113
UW001449	scaffold00154	254827-254838	1705670	dinucleotide	(AC)6	12	ACCAAATGAAGCTCTTGGCA	60.78	ATTGGGGGCTAAATTGAAGG	60.14	130
UW001450	scaffold00154	256373-256402	1705670	pentanucleotide	(TTTCT)6	30	AAAAAGCATCTCTGGATGAACA	58.84	GGTGGTGAGGAACGTGAACT	60.01	127
UW001451	scaffold00154	256656-256670	1705670	pentanucleotide	(AAAAG)3	15	AGTTCACGTTCCTCACCACC	60.01	TTTGAGATGGTCTCCTGCTG	58.96	291
UW001452	scaffold00154	264230-264244	1705670	pentanucleotide	(TTTAA)3	15	CAACATTGTTTAATTGCATATTCTCA	59.4	ACATGGCAACCACTTCAACA	60.01	265
UW001453	scaffold00154	264995-265006	1705670	tetranucleotide	(CCTC)3	12	ACGAAAGTGACTGACCCACC	60.01	TGGATTTGATCAGAGTGGCA	60.2	219
UW001454	scaffold00154	267817-267830	1705670	dinucleotide	(TA)7	14	TGTTTCTGTAATTTGATAATGTGTTCG	60.52	GGGACTGCAATCATTAAACTTTTT	59.8	249
UW001455	scaffold00154	267970-268007	1705670	compound*	(AAG)5(GGGAGAAG)3*	38	AAAAAGTTTAATGATTGCAGTCCC	59.8	GAGGTTGTGATGACGTGGTG	60	276
UW001456	scaffold00154	268246-268263	1705670	hexanucleotide	(ACCTCA)3	18	ATCGAATCCACCAACCACAT	60.06	GAAATGGCATACGTGAGGGT	59.82	200
UW001457	scaffold00154	268646-268657	1705670	tetranucleotide	(GAAG)3	12	TTCAAACAAGGGTACCCAAAA	59.34	CCATGAAACACCATGCTTTG	59.96	242
UW001458	scaffold00154	270863-270889	1705670	trinucleotide	(GAA)9	27	TTGAAATTGGAGTTGAAACCCT	59.85	GCTCCTGCTCCACTCATTTC	59.96	119
UW001459	scaffold00154	274047-274062	1705670	tetranucleotide	(AATG)4	16	AAAATGCTTGCTTTGGGAGA	59.82	ATACCGGCCTGTGGTCATTA	60.21	140
UW001460	scaffold00154	280585-280596	1705670	dinucleotide	(AT)6	12	TTTCTCCACACTCAAACCCC	59.94	AGGAATGATGGGAAATGGTG	59.61	272
UW001461	scaffold00154	281978-281991	1705670	dinucleotide	(AT)7	14	TCCAAATAAGATTCTGCCATCA	59.55	ATCAATTTAAACTCTCACCTTTCAC	57.12	289
UW001462	scaffold00154	282530-282544	1705670	trinucleotide	(ATT)5	15	TTTTGGTTCATGCTACTATATTTGA	57.15	TCATTGATAACCGTTGATATGCTT	59.77	234
UW001463	scaffold00154	283766-283783	1705670	hexanucleotide	(AAGAAA)3	18	TTGATGAATGGAGACACAATTAAG	58.19	CCTGACCCTGACCCTAAACA	59.96	166
UW001464	scaffold00154	283890-283907	1705670	hexanucleotide	(AGGGTC)3	18	GTTGGGTACAATGGGGTGTG	60.93	GATTTGGGTGTGTCCTTTGG	60.21	104
UW001465	scaffold00154	286457-286468	1705670	tetranucleotide	(TTTA)3	12	TGGTACCTAGGATTACGATGGC	60.22	AGGGAGAAATGAAAGGGGAA	59.87	221
UW001466	scaffold00154	287123-287136	1705670	dinucleotide	(AT)7	14	AAGAGGCCCCTTTCTCTCAG	59.95	TGCAGAAACCTAGTCAAACCC	59.23	244
UW001467	scaffold00154	287916-287927	1705670	tetranucleotide	(TTTA)3	12	TTCGAAGTTCAAACCCATGA	59.1	CAAGTCGATGCCAATATCCTT	59.06	207
UW001468	scaffold00154	290595-290610	1705670	dinucleotide	(AC)8	16	AAAGCGGAAGAAGAGAAGGC	60.1	TGTGGAATCCAATGCAAAGA	60.05	186
UW001469	scaffold00154	290774-290785	1705670	tetranucleotide	(TTCT)3	12	CCTTTGGTTTTTAGGGCACA	59.97	TGTAAAGAGAGGGTGTGGGA	58.13	276
UW001470	scaffold00154	292575-292588	1705670	dinucleotide	(GT)7	14	AAATTGCACATCTCATCCCC	59.76	CCATCCTCTGCCCCTTATTC	60.79	289
UW001471	scaffold00154	293068-293085	1705670	hexanucleotide	(GAAAAT)3	18	TGAAAAAGAAAACGAAGGATGAA	60.1	GAGGATTTTGTTGCGTCCTC	59.68	221
UW001472	scaffold00154	293705-293725	1705670	trinucleotide	(TAT)7	21	TCCAATTCTGTTCCTCTCTCAA	58.91	TTTGGGAAGTTTGAATAGATGTTT	58.2	237
UW001473	scaffold00154	296355-296376	1705670	dinucleotide	(TA)11	22	TTGGCTCTAGGAAGGAGGGT	60.2	TTTGAGTCAACCCAAACTTTCA	59.63	228
UW001474	scaffold00154	298202-298217	1705670	tetranucleotide	(AAAT)4	16	TTGCATATACCCCACAACCA	59.66	TGCTGAAAGCTAGAAGTTTTTGAA	59.73	186
UW001475	scaffold00154	300543-300554	1705670	tetranucleotide	(TTAT)3	12	CCAAGAGAGAGCATGAAAGGA	59.56	TTTGAGCAACTTCATTTTGGA	58.4	282
UW001476	scaffold00154	303338-303352	1705670	trinucleotide	(TTA)5	15	TACGCTTGGAGCGTGTGTAA	60.46	AGGGTGAAGGTGAACCATTG	59.82	298
UW001477	scaffold00154	304120-304131	1705670	tetranucleotide	(ATTT)3	12	GTGAAGCATTTGTCCCTCGT	60.12	GGAGGAGGAGAAAGCAACCT	59.82	178
UW001478	scaffold00154	307854-307865	1705670	trinucleotide	(TAT)4	12	GAGATTCCCAAGTGAGCGAG	59.95	TGGCGTCAACAACTAACCAA	60.15	243
UW001479	scaffold00154	309773-309792	1705670	pentanucleotide	(TTTTC)4	20	AGGAGTGCAGGCTATGGCTA	60	TGAAAATTGAGAAATGAGATGGAA	59.95	236
UW001480	scaffold00154	310764-310792	1705670	compound*	(GAA)6(AGAT)3*	29	GGCACGATTACACCGATTCT	59.96	AAACGATGGGGGTTTTCTTC	60.17	286
UW001481	scaffold00154	311314-311331	1705670	dinucleotide	(AT)9	18	AAATGGAGAATTTGGGGAGG	60.12	CATCTCTGTTTCCCACACCC	60.36	190
UW001482	scaffold00154	312920-312939	1705670	pentanucleotide	(TTTTC)4	20	CTTGGACCTACGCTTTTtGG	59.74	CCTAAACTCGGGAGGAGGAT	59.53	162
UW001483	scaffold00154	313668-313679	1705670	dinucleotide	(TA)6	12	AAGTTGTTGAGGCTTGGGTG	60.15	TTATGTGGTAGGGTGGGCAT	60.07	279
UW001484	scaffold00154	314256-314285	1705670	hexanucleotide	(GAAAGA)5	30	AAGGAATGGGCGAAAAACTT	59.95	GGGACCACAGAGAATTGCAT	59.93	204
UW001485	scaffold00154	314507-314524	1705670	trinucleotide	(ATG)6	18	ATGCAATTCTCTGTGGTCCC	59.93	CCACCGAAAGTCTCCTTCAT	59.14	207
UW001486	scaffold00154	314698-314721	1705670	tetranucleotide	(GTTT)6	24	ATGAAGGAGACTTTCGGTGG	59.14	CCTTACCAAATCCCCTCCTC	59.76	264
UW001487	scaffold00154	314955-314969	1705670	pentanucleotide	(TTCTA)3	15	GAGGAGGGGATTTGGTAAGG	59.76	AGTTGGGTTTGATGGAGCAG	60.11	245
UW001488	scaffold00154	315190-315205	1705670	dinucleotide	(AT)8	16	CTGCTCCATCAAACCCAACT	60.11	TGCATGaAAAAGGTATGGAGG	59.95	269
UW001489	scaffold00154	315288-315302	1705670	trinucleotide	(TTA)5	15	TCCTCCATACCTTTTtCATGC	59.03	TTCAACTATGCCTTCAAACCG	60.12	280
UW001490	scaffold00154	319470-319483	1705670	dinucleotide	(AT)7	14	ACCATTGCGTCTCAATCTCC	60.08	GTGATCTTTGTGGGCTGCTT	60.26	273
UW001491	scaffold00154	319897-319912	1705670	tetranucleotide	(AAAG)4	16	ATTGACATAAGAGGCGGGTG	59.96	CGGCCTTTTTGGAGTGTTTA	60.1	295
UW001492	scaffold00154	320133-320144	1705670	tetranucleotide	(TATT)3	12	ACCTCCAAACCCCCAGTATC	60.05	TGAGCCCCACCTTAGTTTTG	60.1	300
UW001493	scaffold00154	320362-320377	1705670	dinucleotide	(CT)8	16	CAAAACTAAGGTGGGGCTCA	60.1	CCCCGGTACACTAAAAAGCA	59.99	172
UW001494	scaffold00154	331306-331317	1705670	trinucleotide	(GAA)4	12	CTTGAATTGAGCTGCCAACA	59.99	TGCTAGATGGTCTTTTGGGAA	59.69	265
UW001495	scaffold00154	333443-333457	1705670	pentanucleotide	(AAAAG)3	15	GGCCCCACTCTCCAACTAAT	60.33	GGTGCAGAAACGTATGGAAAA	59.99	244
UW001496	scaffold00154	339226-339241	1705670	tetranucleotide	(ATAC)4	16	AAACATCACGAAAATCCCCA	60.17	TTTTATGGCCTGAATTTGCC	59.91	295
UW001497	scaffold00154	340324-340338	1705670	pentanucleotide	(TTGGT)3	15	CCAAATAAAACCAACCCATTG	59.08	TGCTTTTTCTTCTCGGCATT	59.96	176
UW001498	scaffold00154	341864-341875	1705670	tetranucleotide	(TAAT)3	12	AAAACTCGAGCCTTCACAGC	59.62	TTTTCCAAACTTATCAGAAATGC	57.53	300
UW001499	scaffold00154	345391-345402	1705670	dinucleotide	(AT)6	12	ACCCAATGCTATGGAAATGC	59.79	TTGGAATCTATGGTTGGATGC	59.78	226
UW001500	scaffold00154	345596-345613	1705670	trinucleotide	(AAT)6	18	GCATCCAACCATAGATTCCA	58.37	AAAAGGGAATGTACAAATCATGG	59.15	268
UW001501	scaffold00154	345891-345902	1705670	tetranucleotide	(AAAT)3	12	TTGCATGTAAAACATCAAGCATC	60.02	TGTCTCTTGTTTTTGCTATTTTTGA	59.4	296
UW001502	scaffold00154	346216-346242	1705670	compound	(ATA)4(AAT)5	27	CCAGAAATGAGTTGAGAGGAACA	60.65	ATGAATCAATGCCTATGCCC	59.75	100
UW001503	scaffold00154	346400-346413	1705670	dinucleotide	(CT)7	14	TGGATGGGATCCTTCTTCTC	59.02	CGAAATGGGtTTTTGTTGGT	59.7	289
UW001504	scaffold00154	348376-348391	1705670	dinucleotide	(AT)8	16	GACGTTATTTTTGTCCACTCCC	59.75	GAATGGCGTATGCAATATTTACAA	60.12	213
UW001505	scaffold00154	348892-348903	1705670	tetranucleotide	(TAAA)3	12	TTGGCTTGACAATTACTTGATG	57.84	CAATCACCAAGCCCACTTTT	59.97	238
UW001506	scaffold00154	349074-349089	1705670	tetranucleotide	(TTTC)4	16	AAAAGTGGGCTTGGTGATTG	59.97	GGGTATCAACCCATGTGAGG	60.05	120
UW001507	scaffold00154	349166-349177	1705670	tetranucleotide	(AATT)3	12	TTGCCTCACATGGGTTGATA	59.92	GAAATGAGAGTACGAAAAGACCAAA	60.05	217
UW001508	scaffold00154	349406-349417	1705670	tetranucleotide	(ATAA)3	12	TTTGGTCTTTTCGTACTCTCATTTC	60.05	TGCCAAAAACCCAATTTCAT	60.17	228
UW001509	scaffold00154	352474-352494	1705670	trinucleotide	(TTA)7	21	AAAACACAAATGATGGAGACCA	59.34	GCTTCGGCAGAATCTCTTTG	60.1	257
UW001510	scaffold00154	353714-353725	1705670	tetranucleotide	(TAAT)3	12	CATGCTTTAGCAACAACCCA	59.73	GATGCCCTCAAAATTTGCTC	59.65	291
UW001511	scaffold00154	353972-353986	1705670	trinucleotide	(ATG)5	15	TTTGAGCAAATTTTGAGGGC	60.19	TGAAACTTGTGAGAGGTGCATT	59.78	151
UW001512	scaffold00154	357529-357540	1705670	dinucleotide	(TA)6	12	CAAAAACAATGTAGCCATAAAACAA	59.42	GTGTTTGGGCTATGAGGTGC	60.53	288
UW001513	scaffold00154	358731-358754	1705670	trinucleotide	(TCT)8	24	ATCAGGAACGGTCTGAGGTG	60.11	GCGGATGAGTGGGTTAAGAA	60.07	180
UW001514	scaffold00154	361833-361844	1705670	tetranucleotide	(AAAT)3	12	GGGCTATTAACATGGATGGG	59.11	TCCAATTAAAGAATGGTTTTTCC	58.48	260
UW001515	scaffold00154	368255-368266	1705670	tetranucleotide	(GAAG)3	12	GGGgAGATTGAACTGAACGA	60.05	AAAATACCGTTGCGTTCTGG	60	248
UW001516	scaffold00154	373661-373675	1705670	pentanucleotide	(ATGCC)3	15	TGAGGTTTGATTCACATGACA	57.49	TGTTGGAAAATCATCCATTTCTT	59.71	250
UW001517	scaffold00154	379812-379823	1705670	tetranucleotide	(ATAA)3	12	ACCCTCCCACGTATGAGACA	60.39	TGTATCCAGTCAAGCGTTCG	59.86	286
UW001518	scaffold00154	381652-381663	1705670	trinucleotide	(TTC)4	12	GAGAAAAGAGCGTGGACCAG	59.99	GGCCTTCAAAATTTTCTCCC	59.89	192
UW001519	scaffold00154	383607-383621	1705670	pentanucleotide	(CTTTT)3	15	CGTTCAGGTTGAAGGGAAGA	60.22	GGAAGGAGTTACTCAGCCTACG	59.43	157
UW001520	scaffold00154	394126-394143	1705670	dinucleotide	(AT)9	18	TTTTTAAGGCATGGCATGAT	58.11	CCCTAGGTAGGGCAATCCAT	60.17	235
UW001521	scaffold00154	398270-398287	1705670	dinucleotide	(AT)9	18	TGAAAACAAGTTTGGAGATGCT	58.88	CCTCCTCAGCCCAAAGTCTA	59.42	231
UW001522	scaffold00154	401254-401265	1705670	dinucleotide	(AT)6	12	TCATCAGGCACTAATCTTTCCA	59.71	GCAAAACCAAATCCACCACT	59.84	244
UW001523	scaffold00154	403339-403350	1705670	dinucleotide	(AT)6	12	TGGAAGATTACAAGCGAATGG	60.08	TTGGGTTATACACTTAATGTGAGCA	59.85	270
UW001524	scaffold00154	404289-404300	1705670	tetranucleotide	(CTTT)3	12	ACCCTTCATCCAAATCCACA	60.17	CAAAACAAACAATGGCCAAA	59.44	284
UW001525	scaffold00154	404725-404752	1705670	heptanucleotide	(CTCGACC)4	28	AGATTGAGCCCTTGCAGCTA	60.12	ACGATATAATGGTCGGGGGT	60.29	160
UW001526	scaffold00154	404820-404833	1705670	dinucleotide	(AT)7	14	CCCCGACCATTATATCGTGT	59.53	TTTTTGCAACATTTTTGTACGG	59.91	211
UW001527	scaffold00154	406435-406450	1705670	tetranucleotide	(AATA)4	16	TACCCATAATCCCCCAAACA	59.87	TGAAGAAGAAGAAGAAAAGAGGGA	60	148
UW001528	scaffold00154	406484-406498	1705670	trinucleotide	(TTC)5	15	TCCTTCCCATAATCACCCAA	60.13	TTTGTTTCATATCCAACCATTG	57.43	209
UW001529	scaffold00154	407865-407880	1705670	tetranucleotide	(GAAA)4	16	ATCCTTTTCCAAACGTGCAT	59.43	GTGGGACGGTTGTGTTCTCT	60.01	295
UW001530	scaffold00154	412278-412293	1705670	dinucleotide	(AT)8	16	CAGCGATAGAACCCTGATGTT	59.21	ATTCTGGGCTGCAGTCAGTT	59.87	161
UW001531	scaffold00154	418210-418231	1705670	dinucleotide	(AT)11	22	GTCGTTAGATTTtCAACCGTCT	57.43	TCTTCAATGTTTGTTGGGTGA	59.01	213
UW001532	scaffold00154	419511-419530	1705670	pentanucleotide	(TTCTT)4	20	CCACTTTCAAACTCCAACCA	58.59	TGCCCAACTTCACAACTTCA	60.28	297
UW001533	scaffold00154	420099-420110	1705670	dinucleotide	(TA)6	12	TTCCCAACTCTCATGGACCT	59.51	CCTTTGAAATTTCGAGAGTTTTG	59.32	240
UW001534	scaffold00154	420320-420345	1705670	dinucleotide	(AT)13	26	TtCGAAGAACTTTTAAGTCAGGG	58.98	TGATTCCTCACTCCCTTTCG	60.19	197
UW001535	scaffold00154	420533-420547	1705670	trinucleotide	(TGA)5	15	GAGGGAAATTCCGAACATCA	59.87	GGTGAATGCGATGAGAGGAT	60.04	185
UW001536	scaffold00154	422576-422591	1705670	dinucleotide	(TA)8	16	CACATTTGAAGTTGATATCCATGA	58.88	TTCAATATTTATGTTCATTTTCAGCC	59.69	269
UW001537	scaffold00154	432491-432511	1705670	trinucleotide	(ATT)7	21	CACCCATGAGTGTGTGACAA	58.93	TTTGCCTAAATTTTCAAAGAGAA	57.38	238
UW001538	scaffold00154	433505-433516	1705670	tetranucleotide	(GTAT)3	12	GGAAACAAAAAGTTTCTCCCC	58.97	CCAACATGCTTGAGGAGTGA	59.83	206
UW001539	scaffold00154	434958-434995	1705670	compound	(AT)7gcttaa(TTTTTG)3	38	CCATCCATAATGTTTCTGCTCA	59.96	ACGTGTACCAAACACAcCCA	59.77	266
UW001540	scaffold00154	435397-435411	1705670	pentanucleotide	(TTCAA)3	15	TCCAATTGATGTAATGCTCTCAA	59.6	ACCCCCACAACACCTGTTTA	60.13	185
UW001541	scaffold00154	437106-437117	1705670	tetranucleotide	(TCTT)3	12	CCAACTCCTTCTTGCTGAGG	59.98	TGAGCTTTTCTCCCAGCATT	59.96	206
UW001542	scaffold00154	438616-438630	1705670	pentanucleotide	(TCTTT)3	15	CATTGGAGACCAGCCAAATC	60.46	AGATGTGGGGCAATTTCTTG	59.93	289
UW001543	scaffold00154	439073-439129	1705670	compound	(TCT)13(CTT)6	57	CCGATTCCCTGCTTCTGATA	60.17	CATGCTGACAGGGACAACAC	60.16	262	SSR14436	154	439235-439035	not mapped
UW001544	scaffold00154	443201-443220	1705670	pentanucleotide	(AAAAG)4	20	GAGAACCACAAGGCATGGAT	59.93	CACCAATCCTCAAGGCAACT	60.11	219
UW001545	scaffold00154	447583-447594	1705670	trinucleotide	(AAG)4	12	TGGTTGCCACTAATAGATCCG	59.97	AACAACAATGGGGGAATCAA	60.03	261
UW001546	scaffold00154	453391-453405	1705670	trinucleotide	(ATT)5	15	TCTTTCAAGAAAGTCAATTCTACGG	60.16	GTCCCTACCACCCTTTCCTC	59.79	275
UW001547	scaffold00154	456528-456543	1705670	dinucleotide	(GT)8	16	CATTGGTGCCAAAACAGTGA	60.55	CCATTGCAAAACACACGTTC	60.01	154
UW001548	scaffold00154	462673-462696	1705670	dinucleotide	(TA)12	24	CATTCTAATTGGCTGGCTCG	60.73	CTCCCATGTTTTCTGCCATT	59.93	289
UW001549	scaffold00154	470072-470100	1705670	compound	(TTCT)3ttc(AT)7	29	TTCTTTCCCCTTTTTGCCTT	60.05	ATCTCCCCACTTATGCGTTG	59.96	145
UW001550	scaffold00154	471065-471076	1705670	tetranucleotide	(ATTT)3	12	TTTTTCATTTGCCTTTGAGC	58.02	ATCGAAAATGGGCGATGTAG	59.92	213
UW001551	scaffold00154	477092-477106	1705670	pentanucleotide	(AATAA)3	15	TTGGAACACTGCAAGGAGAG	59.01	ACGAGGACCTGATTTCTGCT	58.89	177
UW001552	scaffold00154	477717-477728	1705670	trinucleotide	(ATT)4	12	ACCCATTGCCGTTGTATGTT	60.12	AATGCAGGAGTGCTGGAAAG	60.4	221
UW001553	scaffold00154	484392-484403	1705670	dinucleotide	(TA)6	12	CCATAGCAGCTCTCCTGTCC	59.97	GTTTCTTGCAGGGTGTGGTT	60.01	243
UW001554	scaffold00154	485977-485992	1705670	tetranucleotide	(CAAT)4	16	CACACAAGAGGGTAAACGATCA	60.03	GGAGAGAAAGCCGACAATGA	60.34	278
UW001555	scaffold00154	486192-486206	1705670	pentanucleotide	(AACTT)3	15	CAGGTGACTTGTTTTGTGCG	60.34	TTGATATGCACATTGGAGGAA	58.98	226
UW001556	scaffold00154	487538-487561	1705670	hexanucleotide	(CGACCC)4	24	AAAAAGAAATGGGGAGTGGG	60.16	TTGTTGTAATCAAGGGCTCC	57.67	103
UW001557	scaffold00154	488975-488986	1705670	tetranucleotide	(TCTA)3	12	TGGGTGTTTGTATGACTCGG	59.41	CAACCATATACCATCTCACACCA	59.62	250
UW001558	scaffold00154	489063-489074	1705670	trinucleotide	(AAT)4	12	GGTGTGAGATGGTATATGGTTGTT	59.07	TTCTTGATCGGTTTGTAACCA	58.13	300
UW001559	scaffold00154	492664-492677	1705670	dinucleotide	(AT)7	14	TGTCTCTCAACCCAACTCGAT	59.71	AACCATGAAAACAAAAAGGTAAAT	57.3	292
UW001560	scaffold00154	494145-494156	1705670	tetranucleotide	(ATTA)3	12	TGCAACGTTTGATATTCTCCT	57.38	CGTTTGCTTCTTGGTTTTCA	58.94	300
UW001561	scaffold00154	496353-496401	1705670	compound	(GAGAGAT)3gagagac(GAGAGAT)3	49	TTCAGTTGGCATGAACGTGT	60.16	CCCACCTAAGGGGATGTTTT	60.05	222
UW001562	scaffold00154	496657-496674	1705670	hexanucleotide	(AAATAA)3	18	GAGAAGAGTGTGAGGACCGC	59.99	CGCTCAGTTTGATTGTGGAA	59.84	295
UW001563	scaffold00154	500205-500219	1705670	pentanucleotide	(AATTG)3	15	CCATTTCAAATATGAAGGAACACA	60.11	GAGAGTAAGTTTTAGCTTTCTCCAAA	58.1	266
UW001564	scaffold00154	500727-500738	1705670	tetranucleotide	(ATAG)3	12	CGAGGATTGCATGAACAATG	60.07	TGAAGGGAATTTATTTTGTTTAAGG	58.97	300
UW001565	scaffold00154	500880-500891	1705670	tetranucleotide	(AGAA)3	12	AAACAAAATAAATTCCCTTCAACAA	59.28	TTGTTTCTGCTCAACTCCCA	59.41	149
UW001566	scaffold00154	508247-508260	1705670	dinucleotide	(GA)7	14	ATGCAAAAGTGGCTACCCTG	60.13	TGGTACCTTGGGAATGGAGA	60.31	282
UW001567	scaffold00154	508741-508764	1705670	hexanucleotide	(AAGTTA)4	24	GCACTGAACGATCTAAGAAGCA	59.66	ACACTTTTGGTTCATGGAGTTT	57.63	186
UW001568	scaffold00154	514611-514622	1705670	trinucleotide	(AAG)4	12	GAAACCCATCATTTTCGCAC	60.32	GGACCAATATCCGAAGCTCA	60.04	265
UW001569	scaffold00154	520293-520308	1705670	tetranucleotide	(AAAG)4	16	CTTCAATTCCCACCCACAAC	60.21	TCGAATCCTTGGGTTTGAAG	60.04	240
UW001570	scaffold00154	521606-521617	1705670	trinucleotide	(AGA)4	12	GCCACCAGGTGTTTGACTTT	60.01	TCTCTCTTGCCCATTTGTCA	59.37	216
UW001571	scaffold00154	524011-524028	1705670	dinucleotide	(AT)9	18	TTTCAAATATGGAAGCTAGAGAGTT	57.08	CCTTTCCCCAATAGAAATGGA	60.13	212
UW001572	scaffold00154	524516-524530	1705670	pentanucleotide	(TTTTA)3	15	TAATTTAGGGGTGGGCCTTT	59.67	TCCGTTACGGTCATCTTTCTT	58.71	203
UW001573	scaffold00154	525087-525098	1705670	dinucleotide	(AT)6	12	TTGAATGGTTTTACCATAATTCG	58.01	TTGGGCTCAAAACACTCCAT	60.5	280
UW001574	scaffold00154	529629-529640	1705670	tetranucleotide	(ATTT)3	12	TCGATGAATCACGATAGACTGAA	59.72	TTGATCATCACCCACCTCAC	59.32	255
UW001575	scaffold00154	534757-534768	1705670	tetranucleotide	(AGAA)3	12	AAGGGTGGAAAGGTTATCGG	60.18	CCGCTCCACTCACTTTCTTC	59.99	116
UW001576	scaffold00154	534950-534964	1705670	pentanucleotide	(TTTAT)3	15	GAGCACGAGCACCAGCTTAC	61.15	ACTCCATCCAAACATGAGGC	59.93	280
UW001577	scaffold00154	535312-535326	1705670	pentanucleotide	(GAGTT)3	15	GCCTCATGTTTGGATGGAGT	59.93	GGCAAATGAAAGTGGTCGTT	59.98	256
UW001578	scaffold00154	536179-536190	1705670	dinucleotide	(TA)6	12	TGAACACATGCATAACTTCCTAAA	58.74	AAAAATGAAAGATAAACTGCaaAAA	57.73	298
UW001579	scaffold00154	538784-538798	1705670	trinucleotide	(AAT)5	15	CGGTGTCATCAACAAATGAA	57.94	TTGTAACCAAAACACAAATTTTACA	57.76	299
UW001580	scaffold00154	540554-540571	1705670	hexanucleotide	(GTATTT)3	18	TGGGTGTGCTTACTGATCCTC	60.13	TGTGGATTGCGTTTCCATTA	59.93	174
UW001581	scaffold00154	542547-542558	1705670	tetranucleotide	(TTTA)3	12	CATTGAAATCAACCGTAAACGA	59.87	CATGAAATGTTGGCTTCTGC	59.28	211
UW001582	scaffold00154	544403-544414	1705670	tetranucleotide	(ATTT)3	12	CTTGTCTGCAGCAACTACGG	59.66	CGAACATTTTGTCAAGGTTGG	60.38	293
UW001583	scaffold00154	553692-553706	1705670	pentanucleotide	(AACCC)3	15	GGGTTGGGTTGATCCAATTT	60.79	CCCAACCATCCAACTCATGT	60.63	117
UW001584	scaffold00154	554519-554533	1705670	trinucleotide	(TCT)5	15	CCAAACCAATAAACCGATGG	60.05	CCGATTGCTCCAAATCTGTT	60.07	194
UW001585	scaffold00154	554931-554942	1705670	dinucleotide	(TA)6	12	TTTGCGTGTTTTCTAGCGTG	60.05	TTCAAACCACCAGTGGATCA	59.94	224
UW001586	scaffold00154	563928-563939	1705670	dinucleotide	(TC)6	12	TTTGAGGTAATTGGTGTTGTTGA	59.41	TGAAACAGTGTCGTTTTGGC	59.74	258
UW001587	scaffold00154	564843-564863	1705670	trinucleotide	(AAG)7	21	CATAACCTAAATGATGAGGTCTGA	57.35	CCTTGGAAAGGGCATGTGTA	60.88	299
UW001588	scaffold00154	565259-565280	1705670	dinucleotide	(AT)11	22	AAAAATCCAATCCTCCAACTTAT	57.23	GGAAGGAACTCCGATTTGTG	59.53	238
UW001589	scaffold00154	565472-565483	1705670	tetranucleotide	(CACT)3	12	CAAATCGGAGTTCCTTCCAA	60.04	TGACATGTTTAACGAAAAATTGGT	59.7	145
UW001590	scaffold00154	565664-565677	1705670	dinucleotide	(TA)7	14	TGTCACAGTCTCGAATTTTACAAAG	59.75	TGTTGAAATTAAATTATTCCGGC	59.29	220
UW001591	scaffold00154	566781-566792	1705670	dinucleotide	(AT)6	12	TGGATGGTTACCTAAGCAAGAAA	60.01	ATTTGCGTTGGAATCGAAAC	59.94	214
UW001592	scaffold00154	567242-567253	1705670	tetranucleotide	(AAAT)3	12	TCGCTAATAATGACGATCTTTTTG	59.68	TGCTTCTTTTAGAACCATATACAATTT	58.07	233
UW001593	scaffold00154	567885-567904	1705670	pentanucleotide	(AAGAG)4	20	TTAAGCACGTGGACCACAAT	59.05	TCTCATTTCTCGACCCCTTC	59.21	143
UW001594	scaffold00154	567966-567989	1705670	hexanucleotide	(AATATG)4	24	GACGGCGACAAATGGAGTAT	59.96	GGGTAGGGAAAATTAAATTGGG	59.8	283
UW001595	scaffold00154	568373-568386	1705670	dinucleotide	(AT)7	14	TCCATTCCTCAAAATCTGCC	60.01	GAAAGTGGAGGGAATTAATTGaAA	59.74	173
UW001596	scaffold00154	569747-569761	1705670	trinucleotide	(AAT)5	15	GCAAGTTGGGGAACAAAAAC	59.45	TTTCCACGTATGAGCATATTCC	58.97	252
UW001597	scaffold00154	573321-573332	1705670	trinucleotide	(ATT)4	12	TCGATTTTCAATTTATCATCTTTCA	59.07	TTTGCCTTTTCTGACTCGGT	59.85	275
UW001598	scaffold00154	574393-574404	1705670	dinucleotide	(TA)6	12	CGATGATGTCTCATGAAGCG	60.38	TGGGAGGAGAAATAAATGTTAAGG	59.76	285
UW001599	scaffold00154	574598-574612	1705670	pentanucleotide	(AAAAG)3	15	CCTTAACATTTATTTCTCCTCCC	57.36	GCTCAGCAATAGTTATGGAGCC	60.25	231
UW001600	scaffold00154	574691-574702	1705670	tetranucleotide	(TTGT)3	12	TGTCATAGTTGAGATCATGGCA	59.15	GCTCAGCAATAGTTATGGAGCC	60.25	159
UW001601	scaffold00154	574923-574963	1705670	compound	(TATATTC)3(TA)10	41	TGGCTCCATAACTATTGCTGA	58.4	TTGAAGTTTGGAGGGATTgG	59.9	288
UW001602	scaffold00154	575988-576007	1705670	pentanucleotide	(CTTTT)4	20	TAGGCCTCCAAATGAAGTGG	60.07	ATGTGCATGGATgGGaAAAT	60.02	123
UW001603	scaffold00154	576051-576062	1705670	tetranucleotide	(CATT)3	12	TAGGCCTCCAAATGAAGTGG	60.07	AACAGACCCAGATGGGAAAA	59.38	206
UW001604	scaffold00154	576194-576205	1705670	trinucleotide	(ATA)4	12	TTCCAAGAGAATTGCCAAAAa	59.68	AGGCCCAATTTGGTTTGTAA	59.32	274
UW001605	scaffold00154	577074-577088	1705670	pentanucleotide	(TTTCT)3	15	tGGGGATAGCGGTCTAAGAA	59.66	CCAGTGGTAAAAAGCCCTGA	60.1	176
UW001606	scaffold00154	577751-577768	1705670	hexanucleotide	(TTTTTC)3	18	GAGGAGGACCTCACCACAAA	60.09	TTAAACCCTCCTTCCGtTTTT	59.02	286
UW001607	scaffold00154	579683-579694	1705670	trinucleotide	(TTA)4	12	GCATGGTGCAATTGTTTGAG	60.12	TCCTTTTTCCTTTTTCCTTTTTC	59.2	257
UW001608	scaffold00154	579711-579731	1705670	heptanucleotide	(GAAAAAG)3	21	GCATGGTGCAATTGTTTGAG	60.12	AAATGCAAATCTTAATCATGGTC	57.23	285
UW001609	scaffold00154	580709-580726	1705670	trinucleotide	(AAT)6	18	TTAGAAAACAACCAACCGGC	59.97	GGACATTTTCACGAATAGCAAA	59.12	268
UW001610	scaffold00154	583208-583222	1705670	pentanucleotide	(ACCCA)3	15	ATTTTTCAACCCACCAACCC	60.82	TGCAGTTTAAGGTGTGGCAG	59.9	282
UW001611	scaffold00154	585701-585715	1705670	trinucleotide	(TTC)5	15	TTCCATACCTTTTGCCTTGG	59.93	TAAGATgGGGGAAGAAACCC	60.12	100
UW001612	scaffold00154	585795-585810	1705670	dinucleotide	(TA)8	16	TTCCATACCTTTTGCCTTGG	59.93	GGGagAAAGGaCATAAACATGC	59.84	185
UW001613	scaffold00154	586200-586217	1705670	hexanucleotide	(TTTTTC)3	18	ACTTGTCCTGCCTGTTTACCT	57.86	AAATCCCACACCTTCCTTTG	58.88	182
UW001614	scaffold00154	586374-586406	1705670	compound*	(AAAAG)5(AAAG)3*	33	CAAAGGAAGGTGTGGGATTT	58.88	CTTTAAATTGTTCTTAGACACACCC	57.54	181
UW001615	scaffold00154	586976-586989	1705670	dinucleotide	(TA)7	14	TCTTGTATACTCTCACACGCAAA	57.67	TTAAATTCTTCGGGACGCAC	60.07	284
UW001616	scaffold00154	588782-588805	1705670	compound	(TGTT)3(TATT)3	24	TGCTTCCATCAAATTGTCCTT	59.56	TCGGTCACAAATCAATTTCAA	59	171
UW001617	scaffold00154	590578-590589	1705670	tetranucleotide	(TTTC)3	12	ATGCCAATGTCAGAAATGGA	58.93	GACCTCACCTCGTTTGGAAG	59.7	189
UW001618	scaffold00154	595701-595712	1705670	dinucleotide	(TA)6	12	TCGAAAATAGAAACGAAGTCGAA	60.24	AGCCAATGGATTGCAAAGAC	60.08	206
UW001619	scaffold00154	600321-600350	1705670	trinucleotide	(GAA)10	30	CGATGACCCAAGTGAGGAAT	59.93	TAAACTCGCGCAATCCTTCT	59.98	279
UW001620	scaffold00154	600438-600461	1705670	octanucleotide	(TATGGAAA)3	24	GAAGGATTGCGCGAGTTTAG	59.98	CCGCTCCGATACTGGTATGT	59.98	198
UW001621	scaffold00154	600818-600829	1705670	tetranucleotide	(CTAA)3	12	AAGCCCAAGATCGACAACAC	60.12	TGTCATTGCTTTGCTTGCAT	60.41	199
UW001622	scaffold00154	602065-602084	1705670	dinucleotide	(AT)10	20	TCCAAGTCCCTCACTTGACC	60.09	GCTTGTTCTTTTTGTCAACATTTTT	59.97	297
UW001623	scaffold00154	603801-603812	1705670	tetranucleotide	(TGAT)3	12	CAGCTTGGCTTTGTGGATTT	60.25	CAGACAGGTCTTCCAAAGCTC	59.08	255
UW001624	scaffold00154	604549-604566	1705670	trinucleotide	(ATA)6	18	TGCTTTCATAATATATTTAAATTCCGT	57.89	AAATTGTGAGAAAATTAACAAAGACAT	57.92	280
UW001625	scaffold00154	605539-605556	1705670	hexanucleotide	(CAAGCC)3	18	TTCTATCAACGAAATCCAAACAA	58.66	GTGCATTTGGTAGGGTCGAT	59.82	237
UW001626	scaffold00154	605923-605934	1705670	tetranucleotide	(AAGA)3	12	TAAAAATGTCCCTTGACCCG	59.79	CCCAATTCATTTGTTTTTGGA	59.66	266
UW001627	scaffold00154	606684-606701	1705670	hexanucleotide	(ACAAGA)3	18	TGGTCCATCTTCACCAAaCA	59.94	TCACATGGGAAGAACACCAA	59.94	269
UW001628	scaffold00154	607985-608002	1705670	dinucleotide	(TA)9	18	TGGGGTTAATACGGTGTCGT	60.11	GCCCTACTTGGAATAACCAAAA	59.39	226
UW001629	scaffold00154	608151-608162	1705670	trinucleotide	(TAT)4	12	GGGCTAGTAGTAGGGTTGATGA	57.41	GGTTGCACCACATGACTTTG	60.01	298
UW001630	scaffold00154	609495-609506	1705670	trinucleotide	(ATT)4	12	TGGAATCACATGGGATGATG	60.14	ATCCCAATGAAGACGGAATG	59.75	217
UW001631	scaffold00154	611579-611590	1705670	dinucleotide	(GA)6	12	GAGAGATTGATGAAAACTTTtGGAA	60	CCAAACACACACCCCTTCTT	59.86	195
UW001632	scaffold00154	611982-612009	1705670	compound	(TC)7(TA)7	28	TtCATTGGGGTATCTAATTCCTTC	59.61	TTTTCTCCAAAGAAACCGAG	57.07	290
UW001633	scaffold00154	613495-613506	1705670	tetranucleotide	(TAAA)3	12	AGGCTTGATGTTGCGAGAAT	59.84	TCACGCCTAAATAAATGATAAAGC	58.82	272
UW001634	scaffold00154	619152-619163	1705670	tetranucleotide	(ATAA)3	12	CAGTTCGAACAACATTTTAAAGAA	57.65	AAAACTTCAACCATCTCATCTCA	57.85	260
UW001635	scaffold00154	619244-619261	1705670	hexanucleotide	(TTAATT)3	18	AAATTCAAACAAACCCTTGAAA	57.72	AAAACTTCAACCATCTCATCTCA	57.85	188
UW001636	scaffold00154	619426-619437	1705670	tetranucleotide	(ATTA)3	12	TGAGATGAGATGGTTGAAGTTTT	57.85	AGGAGGCCACCAGGTTCTAT	59.96	188
UW001637	scaffold00154	619711-619722	1705670	trinucleotide	(CTT)4	12	TCTTCGGCTTTCATCCTCAT	59.77	AAGGGGAATGTTGACTGTGC	59.97	240
UW001638	scaffold00154	623471-623482	1705670	tetranucleotide	(TGTA)3	12	GAGCTGGAGTTTCTCCCACA	60.39	GCATCTCAATGCTTGCTTATG	58.55	296
UW001639	scaffold00154	627721-627742	1705670	compound*	(TA)6(ATATA)3*	22	CCCCCACCACAAGAACTATG	60.22	TTCACCATTCTTTTGAAACGTC	59.11	265
UW001640	scaffold00154	628118-628129	1705670	dinucleotide	(TA)6	12	TAAATTCCAATTTCACCCCG	59.63	ATGTGCAAGACCAAATGCAA	60.12	139
UW001641	scaffold00154	638257-638268	1705670	trinucleotide	(ATT)4	12	CCGTTCTTTTCACCATTTTTC	58.59	TCAACCCCAAAATTTCAGATG	59.79	206
UW001642	scaffold00154	639376-639399	1705670	trinucleotide	(CTT)8	24	CACGCTTTCTCACTTCTCCC	59.99	TACCGTCCATTTCGACAACA	59.96	123
UW001643	scaffold00154	641794-641805	1705670	tetranucleotide	(ATTT)3	12	CCATGGAAAGGGTGTTGACT	59.82	CAAAGCAACACCCAAAAACC	60.38	169
UW001644	scaffold00154	646006-646023	1705670	dinucleotide	(AT)9	18	TTGGTTCACGTTCCTATGTTTG	59.9	CCCCAATTGGAGATGAAAGA	59.86	107
UW001645	scaffold00154	646828-646843	1705670	tetranucleotide	(AAAT)4	16	CCAACAACTTGACCTCCATT	57.48	CATCGGAACTGTAATGCCTTC	59.58	234
UW001646	scaffold00154	650829-650843	1705670	pentanucleotide	(AAAAT)3	15	TTGGAGTTTTAAGGAATTGTTCA	57.86	GAGGTTGAAATGGTACAAAGCC	59.88	285
UW001647	scaffold00154	651242-651253	1705670	trinucleotide	(TTA)4	12	GATTTAGACCATTTAGACCATTTCA	57.77	TCCTCCTTTTTGGTAGTTTCTCA	59.29	299
UW001648	scaffold00154	651666-651685	1705670	dinucleotide	(TA)10	20	TCATTCTTGTAAGCACCAGAAAa	58.93	AGGCTCAATTGAACTTAACCAA	57.94	297
UW001649	scaffold00154	654916-654930	1705670	trinucleotide	(TTC)5	15	CTATtCCATGCCCTAACCGA	59.92	AACCAAATCAACCGATTCCA	60.17	215
UW001650	scaffold00154	655505-655516	1705670	tetranucleotide	(TAAA)3	12	TGAAATTGACAAAGCTAACCCA	59.63	TACAAGGCAAAGGGACTTGG	60.1	260
UW001651	scaffold00154	656073-656088	1705670	dinucleotide	(AT)8	16	TTTGCTGCATCCATATCCAA	60.04	AACCCAAAATTGGGACGTTT	60.44	258
UW001652	scaffold00154	661875-661889	1705670	trinucleotide	(ATT)5	15	AACCAACTCCAACCAACAGG	59.86	GGTCATGTTGCAAATATTGATCT	58.01	273
UW001653	scaffold00154	665368-665379	1705670	tetranucleotide	(TATT)3	12	TTGTCGTCCTTCGAGTCcTT	59.84	CATGCAACAAATTTAATACCAAACA	60.05	232
UW001654	scaffold00154	668288-668299	1705670	trinucleotide	(ATG)4	12	TTGTGCACATGATGTCGTTG	60.16	TGACTAACCTGACGTGTCGC	59.9	299
UW001655	scaffold00154	668914-668925	1705670	dinucleotide	(TA)6	12	CGGGATACTTTTCCAGGTCA	59.93	TCTTAAAATGGCGGTGGTTC	59.94	267
UW001656	scaffold00154	669322-669333	1705670	trinucleotide	(ACA)4	12	ACAGGGTTGCTGGAGTGAAG	60.3	CTTTGGGTTAGGGTGGGATT	60.05	294
UW001657	scaffold00154	670984-670995	1705670	dinucleotide	(AT)6	12	TTGCATCACCAATATTCTCCA	58.98	CCAATCAAATCAGGGACACC	60.17	223
UW001658	scaffold00154	671602-671629	1705670	compound	(AT)8(TTAT)3	28	GCAAAAAGTAAGATGTGCTAAGAAGA	59.57	TGAATTGTTGATTAACTTTCCGA	58.66	137
UW001659	scaffold00154	672701-672712	1705670	tetranucleotide	(TCCG)3	12	GAATTTTGACGGCGTTTTGT	59.98	TGGAATGGTGAATGCAGAAA	60.05	169
UW001660	scaffold00154	673147-673161	1705670	trinucleotide	(TTA)5	15	TGGAACTTACCAAAAACCCA	57.97	TGGGGGTGAGAGAATCAAAG	60.04	227
UW001661	scaffold00154	673771-673782	1705670	trinucleotide	(ATT)4	12	TGTTTTTCCCCCAAAATCAA	60.14	AAATTTGGTCAAATGTCAGTCAA	58.53	288
UW001662	scaffold00154	675297-675308	1705670	trinucleotide	(GAT)4	12	TCACACCGAAAACAAAACGA	60.13	AGCTCCCAAACAGCCATCTA	59.84	244
UW001663	scaffold00154	675583-675600	1705670	trinucleotide	(GAT)6	18	ATGCATGAACTTATTGGCCC	59.79	ATTTCCCCATCAATGGATCA	59.95	221
UW001664	scaffold00154	675699-675710	1705670	trinucleotide	(GAT)4	12	ATGATCCATTGATGGGGAAA	59.95	GGAGTTAGGCCGCTCTTCTT	59.98	131
UW001665	scaffold00154	676328-676343	1705670	tetranucleotide	(TTAA)4	16	CATGTTGAAGGAGACGTGGA	59.68	TcTCCCTCAAATCTcTcCCC	60.53	207
UW001666	scaffold00154	676485-676512	1705670	heptanucleotide	(TTTTTCT)4	28	GGGgAgAGATTTGAGGGAgA	60.53	TCAGGTTGGGATTTATGCCT	59.39	201
UW001667	scaffold00154	677290-677301	1705670	tetranucleotide	(AAAT)3	12	TTCACTTTTTCCGACGTTCC	60.09	ATTCTTACGCGGGACACAAC	60	184
UW001668	scaffold00154	678214-678225	1705670	tetranucleotide	(ATTT)3	12	TTCTCTCCCATTTTACATTTCCA	59.83	AAACCTTAGGGTTCAAAAAGCC	59.89	236
UW001669	scaffold00154	678922-678949	1705670	heptanucleotide	(TGAGGGA)4	28	TTGGACGAGAGTCTTCCTCA	58.51	TTCACAACCAAAATGACTCCA	59.01	230
UW001670	scaffold00154	679121-679138	1705670	dinucleotide	(AT)9	18	GAGGGATGAGGCATGAGCTA	60.33	CCACCAACGCTTTCACTTTA	58.82	296
UW001671	scaffold00154	680094-680105	1705670	tetranucleotide	(TTAT)3	12	TTGTGTTCTAGGTGCCGATG	59.72	CTTTGTCCTGACCACCAACA	59.57	249
UW001672	scaffold00154	683981-683994	1705670	dinucleotide	(TG)7	14	TTTTtCCCCCTTGGCTATGT	60.66	TCAATGCGAAAtTTCAACCA	60.05	245
UW001673	scaffold00154	684554-684569	1705670	tetranucleotide	(CATA)4	16	AACTGCCTTCCCCATCATTT	60.69	GTAGGGGTGGGGTTAAGTGG	60.47	231
UW001674	scaffold00154	686937-686952	1705670	tetranucleotide	(TAAA)4	16	TTGTGTCTCCTCAATTTATTTCCA	59.88	AAAGGGTTGTAGGCATGTGG	59.85	285
UW001675	scaffold00154	687421-687435	1705670	pentanucleotide	(AATAA)3	15	TTTGACTTAAACAAAATGCCAAGA	60.04	GTTGCACCCCAACATTTTTC	60.21	146
UW001676	scaffold00154	688350-688361	1705670	trinucleotide	(AAT)4	12	GACACGTGGCTTAGGCATCT	60.29	CAGACTTGTTCTGATGAACCAAA	59.27	274
UW001677	scaffold00154	688743-688757	1705670	pentanucleotide	(CAAAT)3	15	TGTTTAATATCAACCCATGCTCC	60.09	TCGGTTCGGTTTGAAACATT	60.34	256
UW001678	scaffold00154	690503-690516	1705670	dinucleotide	(TA)7	14	TGAAATAAAATTACATCCCTCTCAAA	59.37	TTTCATTATTGATTCTAACGATGACTT	58.69	280
UW001679	scaffold00154	690829-690864	1705670	compound	(GTTT)4attgatat(TA)6	36	TGATTCAAAAGATTTGAGCATGA	59.71	TGAACATCACATTTTCGAGCA	60.25	181
UW001680	scaffold00154	692279-692290	1705670	tetranucleotide	(TAGT)3	12	CGTGAAAATGGATACACTCAAA	57.69	GCTGTCCAAAACCAAGaAAAA	59.23	300
UW001681	scaffold00154	693831-693842	1705670	trinucleotide	(AAT)4	12	CAAGGAAAAAGTTTGAGCATAGG	59.34	CACCTCATTTGCCTTATTCCa	59.95	206
UW001682	scaffold00154	694304-694318	1705670	trinucleotide	(ATT)5	15	CTTCAACCTCTGCCCCAATA	60.07	ACTCGATTTGGTTGGTACGG	59.85	180
UW001683	scaffold00154	695551-695562	1705670	trinucleotide	(ATA)4	12	AATTGGACTCGGTACCAAAAA	58.48	CATTGGACCCTACCACCATT	59.53	217
UW001684	scaffold00154	696453-696464	1705670	trinucleotide	(CTT)4	12	ACCTCCGAACACCAATAACG	59.85	AAAAGTGGAAGGGGGAAATG	60.16	251
UW001685	scaffold00154	698308-698319	1705670	tetranucleotide	(TTTC)3	12	CCAAGGAAGCACCCTTTTCT	60.6	CCGATCCATTCACTCCAAAT	59.75	297
UW001686	scaffold00154	700820-700851	1705670	compound*	(TCT)4(TTCT)6*	32	CAATTCTCCCAACCAACTCC	59.38	GGAAAGAGGGGAGAATGAGG	60.01	172	SSR19982	154	700963-700792	not mapped
UW001687	scaffold00154	701499-701516	1705670	hexanucleotide	(TTCTTT)3	18	ACAAGCTTGGCTTTGAAGGA	59.99	GCAGCACAAAAACAAGCAAA	60.04	296
UW001688	scaffold00154	705860-705871	1705670	dinucleotide	(AT)6	12	GCAGGAAGCATGTGCTACAA	60.02	cCTCTGTCCTTTTCTTGATGC	58.92	255
UW001689	scaffold00154	706828-706841	1705670	dinucleotide	(AT)7	14	AAAGAAAGCCCCCAACATTT	59.81	TCATCTCAGCTCATAAAATACACAAA	59.27	249
UW001690	scaffold00154	712257-712268	1705670	dinucleotide	(AG)6	12	AAAATCCGATTGGGAACGAT	60.51	TGGTCACCACATCTCACTTCA	60.15	189
UW001691	scaffold00154	712652-712663	1705670	tetranucleotide	(TTTA)3	12	TCCCCCTTTTGTTGTTTAGGT	59.73	GATCGATGCTCACCCCTAAT	58.96	285
UW001692	scaffold00154	713016-713030	1705670	pentanucleotide	(TTTGT)3	15	TCGGTTCGAGTCCATTTTTC	60.05	GGTCCATTCAATAATTTACAAGTCA	58.44	278
UW001693	scaffold00154	713495-713508	1705670	dinucleotide	(CA)7	14	TTTGTTATGGGCAGCATCAA	60.07	AGTTTAATTTTGGGTGGGGG	59.92	162
UW001694	scaffold00154	713790-713801	1705670	trinucleotide	(ATA)4	12	CCCCCACCCAAAATTAAACT	59.92	GCCTCTCCCTCCCTGATTTA	60.54	291
UW001695	scaffold00154	714173-714184	1705670	trinucleotide	(AAT)4	12	TCATCCTCCACTTTCACTCATC	59.14	CGATACCAAAGGTCCAAACA	58.47	300
UW001696	scaffold00154	714662-714677	1705670	tetranucleotide	(AAAG)4	16	CACAGCCCCACATGTGTTTA	60.43	CCCATATTCCATTTCCCTTTC	59.5	300	SSR28958	154	714584-714714	not mapped
UW001697	scaffold00154	714925-714936	1705670	trinucleotide	(GAA)4	12	ATGGAATATGGGTGGCAGAA	60.16	TTTTCCAGGAATTTGGTTGC	59.92	267
UW001698	scaffold00154	715128-715205	1705670	compound*	(AGAAAG)3(AAG)21*	78	ATTCCTGGAAAAACGACGTG	59.97	GTCACTCCCCATCGGTACTC	59.38	298
UW001699	scaffold00154	715302-715317	1705670	tetranucleotide	(TTTA)4	16	CTCTCTTCAAAAACCCGCCT	60.73	AAAAGAAATGCAGCGGTTGT	59.75	278
UW001700	scaffold00154	715992-716011	1705670	pentanucleotide	(CTTTT)4	20	TGATCAATGATTGTTTGTGTCG	59.44	TTATCATAAATAACATCTACCGACAAG	57.15	292
UW001701	scaffold00154	717871-717886	1705670	tetranucleotide	(ATGG)4	16	ATTATTGGCTTCAAACCCCC	60.02	CATTGCATGCTAGGGTATGG	59.02	239
UW001702	scaffold00154	719667-719694	1705670	dinucleotide	(AT)14	28	AAAGGCATTGTCTGGTTGAAA	59.6	TGCTCTCCAAACTCAAATGG	58.85	294
UW001703	scaffold00154	720761-720772	1705670	dinucleotide	(TA)6	12	CGTACATCTTCATCAAGGGGA	59.94	GACGTTTGCAGCAGAGATCA	60.14	268
UW001704	scaffold00154	723499-723527	1705670	compound*	(AATT)3(TAAAAA)3*	29	CTCGTCGTCTCGTCCAATTT	60.25	AGTGGTGTTTCGTTTCTGGG	60.01	220
UW001705	scaffold00154	723942-723953	1705670	tetranucleotide	(AAAG)3	12	TGCGTTCAATTTAGACTGCG	60.01	GGTTTCGAGGAAGCTGAGAG	59.16	144
UW001706	scaffold00154	725018-725029	1705670	tetranucleotide	(ATAA)3	12	CCATGCCTTTTAACTGCTCA	58.92	AATTTGCCCTTACCCACCAC	60.97	236
UW001707	scaffold00154	740501-740515	1705670	pentanucleotide	(ATCAC)3	15	CGACCAAATGTCTGCCCTAT	59.96	TGGCACCTGAAGTTATGCAG	59.86	228
UW001708	scaffold00154	741812-741825	1705670	dinucleotide	(GA)7	14	TCCTGGACAATTTCCTCCAA	60.43	TGCTTTAATGTGTTTCTTGATCTGA	60.17	298
UW001709	scaffold00154	745512-745526	1705670	trinucleotide	(GAA)5	15	AAAAATTGAAGGCCAACACG	59.97	TCCTCTTCCTTTCCTCTAACCC	60.07	203
UW001710	scaffold00154	750967-750978	1705670	dinucleotide	(TA)6	12	TGTTGAGAAAAATGTGGCCT	58.2	ATCCAGGTACTTGGGAGCCT	59.96	227
UW001711	scaffold00154	752910-752921	1705670	trinucleotide	(AAT)4	12	GACGATTTGAGTGCATTGGA	59.65	AGCCCCAAAAGATCTACCCA	60.82	294
UW001712	scaffold00154	753243-753254	1705670	dinucleotide	(CT)6	12	GATAGAGAGAGATTGCGGCG	60.08	AAATTCACGTTTTTGACGGG	59.84	246
UW001713	scaffold00154	757510-757527	1705670	dinucleotide	(TA)9	18	AAACCCTTTAGAAATCTACACCCT	57.86	TGACCAAAATTTGACATGAACA	58.92	219
UW001714	scaffold00154	758645-758660	1705670	dinucleotide	(TA)8	16	TTGATCAATAAGAAGTCTGGTTTG	57.52	TTTTGGTGGATTCAAAGTCCT	58.54	270
UW001715	scaffold00154	759731-759742	1705670	trinucleotide	(AAT)4	12	AAAAATGGTGTGGATTTGTTG	57.38	TTTTTGAAGTGTCGGACCAA	59.14	259
UW001716	scaffold00154	761781-761796	1705670	dinucleotide	(AT)8	16	TAAGCCGCTCAACAGGTTCT	60.02	TCCAACCGTTTTTGTGTTTG	59.46	138
UW001717	scaffold00154	762821-762832	1705670	tetranucleotide	(ATTG)3	12	GGAGGAGAGAGCTTGAGGGT	59.95	ACTGGGATTGGGACATCAAA	60.17	293
UW001718	scaffold00154	763085-763102	1705670	dinucleotide	(TC)9	18	TTTGATGTCCCAATCCCAGT	60.17	TCCAAAAGAAAGCTGTGAAGAA	59.13	280
UW001719	scaffold00154	763525-763536	1705670	tetranucleotide	(ATTA)3	12	TGCATGAAACTGGTTCACAAA	60.14	GATGCAAGCCTAAAGTGGACA	60.26	291
UW001720	scaffold00154	769434-769445	1705670	trinucleotide	(GCA)4	12	AGAGCACCGAAGTGGAGAAA	59.99	AGCAACTGTCCAACAAACCC	60.01	298
UW001721	scaffold00154	769580-769609	1705670	trinucleotide	(TTC)10	30	GGGTTTGTTGGACAGTTGCT	60.01	TGTCATGTCCACCAATAACACA	59.74	184
UW001722	scaffold00154	770239-770250	1705670	trinucleotide	(ATA)4	12	CCATGGTGTTCCCACTTTTC	60.21	GAGCGTCGACAATTGAATGA	59.81	298
UW001723	scaffold00154	777610-777623	1705670	dinucleotide	(TA)7	14	GGCTTTAGCATGATCACCGT	60.1	CGACTACCCTCCTCTTGCTG	60.01	291
UW001724	scaffold00154	777784-777815	1705670	compound*	(ATG)5(GAAGAG)3*	32	GAGGAAGAGAGGGGAATTGG	60.01	ACAATGGTTTGGGCAGAAAG	59.97	223
UW001725	scaffold00154	778283-778297	1705670	pentanucleotide	(TTTTG)3	15	TCCACATTCCCCTTTTCATC	59.73	CCATCCAACATGGGAAGAGT	59.78	126
UW001726	scaffold00154	786201-786212	1705670	trinucleotide	(TTA)4	12	CCTGTGATGGCCGTCTTATT	59.96	CATGAGTGCCAAAGCGAGTA	60.01	223
UW001727	scaffold00154	792441-792452	1705670	dinucleotide	(AT)6	12	AAAATGTGTGGGACCCATGTA	59.96	CGGTGGACTCCAAATCTTCT	59.14	109
UW001728	scaffold00154	794889-794917	1705670	compound*	(AT)9(ATATA)3*	29	GTACGCTCGCACAACAAAAA	59.92	GTGAAACGGGCGTTCTAAAG	59.75	187
UW001729	scaffold00154	796943-796957	1705670	pentanucleotide	(AAAAC)3	15	TTCAATCACGTTCTTCATCCA	59.11	TTAATGGAATCCCTCCCAAA	59.2	281
UW001730	scaffold00154	797926-797937	1705670	tetranucleotide	(TTTC)3	12	CATGCCCAAACCAAAAACTT	59.84	TGTCGAGCATAACATGAAGATG	58.8	299
UW001731	scaffold00154	798681-798692	1705670	trinucleotide	(TTC)4	12	TtCGAAAGATCACTATACTAGTTGGC	59.33	GTGGACCGACAAGGAAAGAA	60.09	199
UW001732	scaffold00154	799534-799545	1705670	tetranucleotide	(AAAT)3	12	GCTACTTTCCCATCCTGCAA	60.21	TGAATTGGGTAGGGACATTTG	59.67	228
UW001733	scaffold00154	800987-800998	1705670	trinucleotide	(AAT)4	12	AAACGAAGATGGAGGTGTCG	60.11	TGGCAAACATAAATGCAACA	58.6	276
UW001734	scaffold00154	801446-801457	1705670	trinucleotide	(ATA)4	12	GGAAAATCAACTGAGGAGCAA	59.3	TCCAAATTCTTATGGACGCA	59.11	264
UW001735	scaffold00154	801985-802005	1705670	trinucleotide	(CTT)7	21	ACCAGCTTCACCAGGTGTTC	60.16	TCCAAGATGGAAAGCAAACC	60.05	243	SSR00182	154	802120-801934	not mapped
UW001736	scaffold00154	812596-812646	1705670	compound*	(GAA)4(AGAAGG)4*agaagaa(GAG)4	51	AGAGCCAAGGAGGTGTTTTG	59.33	AGCGCATCTTTGAGCtTTTT	59.25	283
UW001737	scaffold00154	813942-813953	1705670	tetranucleotide	(AGAA)3	12	GCTGTCTCAAAATTGGCTGG	60.78	AACTGGACGGAGGAGACAGA	59.83	207
UW001738	scaffold00154	815607-815618	1705670	dinucleotide	(AT)6	12	TGTTGACTTTCAATCCCGAA	59.1	TTCAAGCTGTTCTATCCGCA	59.57	296
UW001739	scaffold00154	820058-820069	1705670	tetranucleotide	(AAAG)3	12	CTTTTCCCACCCAAATTCAG	59.4	ATATCGTATCCGCCTTGTCG	59.94	277
UW001740	scaffold00154	822148-822169	1705670	dinucleotide	(AG)11	22	CCATCGACATTTCTTCAAACA	58.61	GGAGAATTGGGTTTCTGCAA	60.05	300
UW001741	scaffold00154	824529-824540	1705670	tetranucleotide	(ATTT)3	12	ATGAACGGAAAACCATGAGA	57.99	ATCGCAATGTAGAGGAGCGT	59.87	252
UW001742	scaffold00154	828018-828029	1705670	trinucleotide	(AAT)4	12	TGATAGAGGATTGGAGGCAAA	59.65	TGGGGAATGCATCATTTGTA	59.75	220
UW001743	scaffold00154	835440-835451	1705670	trinucleotide	(TTG)4	12	TTGGCAACATTCTCCAGTTTT	59.6	GGCTTCTGCAGTTGATGATG	59.4	219
UW001744	scaffold00154	838344-838358	1705670	pentanucleotide	(AAAAT)3	15	AAGCAGGAAGTTTTGTCCGA	59.85	GAGAGAAGGAAATTCAACACCA	58.29	196
UW001745	scaffold00154	844584-844611	1705670	compound	(AAAT)3(TAAT)4	28	ACTATCCCACGTTGAGCTGC	60.29	TTTCAAGGTCATCGGGTTTC	59.91	237
UW001746	scaffold00154	853588-853602	1705670	pentanucleotide	(AAGAA)3	15	CCCTGCCTAGTGTGCTCTTC	60.01	TCAGGCAAGTGCATTTTCAG	59.99	237
UW001747	scaffold00154	854421-854432	1705670	tetranucleotide	(ACAA)3	12	GGGACTGTCAGGAAGGTCAA	60.09	GCCCTCCGTATGAAGAAAGA	59.27	299
UW001748	scaffold00154	858008-858019	1705670	tetranucleotide	(TCAG)3	12	TGCCTACTCCTTTCCCTCCT	60.2	AGAAGCCTGGTGTTTCTCCA	59.84	293
UW001749	scaffold00154	861053-861064	1705670	trinucleotide	(TTG)4	12	TTTGACATCTTCTCCTTCGGA	59.8	TCATACCGGATTGGAATGGT	60.01	224
UW001750	scaffold00154	869176-869187	1705670	tetranucleotide	(AATA)3	12	TTAGGGCCTTAAAAAGTGGG	58.25	TGCGTAGGGTAGCATTTTGA	59.33	212
UW001751	scaffold00154	880392-880403	1705670	tetranucleotide	(TTTA)3	12	TCAACAAAACTAAGCGGCAA	59.49	CAAATTGTAAGTTTACTCATTTTGCT	57.38	186
UW001752	scaffold00154	883575-883586	1705670	tetranucleotide	(ATTT)3	12	AAATAAAATGTTGTTGAGAGGGTTTT	59.65	TTTGGAAAAAGGGTTGATGC	59.92	212
UW001753	scaffold00154	884005-884016	1705670	dinucleotide	(TA)6	12	TTGAACACCAAAATTCCAAAA	58.03	CCCCATGCTTCTTCTTTCTG	59.81	232
UW001754	scaffold00154	885717-885731	1705670	pentanucleotide	(AATTT)3	15	AGTGCCTTTGGATTCAGTGC	60.26	GATGCACAACAACAAGCACA	59.3	274
UW001755	scaffold00154	886654-886681	1705670	tetranucleotide	(GAAA)7	28	GTGACCGGCGTAACGACTAT	60.02	CCAAACCCCTATACCCCAAA	60.76	159
UW001756	scaffold00154	886721-886732	1705670	dinucleotide	(TA)6	12	GGAATAGGGATGGGGATAGG	59.45	GTTCGTTGTGTGTTTTCCCA	59.44	288
UW001757	scaffold00154	887082-887093	1705670	tetranucleotide	(CTTT)3	12	TGGAGACACAACACAAGCTACA	59.41	CCCCACCTCTCTTTTCCTCT	59.67	298
UW001758	scaffold00154	888453-888464	1705670	trinucleotide	(AAT)4	12	GTCTTCCGTTCAACCACACC	60.41	CCCACCCCAATTGCTTATATT	59.92	286
UW001759	scaffold00154	888882-888909	1705670	heptanucleotide	(TGGTGTT)4	28	AATATAAGCAATTGGGGTGGG	59.92	TCACACTGTGGAGTTGGGAA	60.13	283
UW001760	scaffold00154	889077-889094	1705670	dinucleotide	(AT)9	18	GGTGTTTGGTGTTGGCTTTT	59.88	ACAACACAGCAGCAGCAAGT	59.7	222
UW001761	scaffold00154	892705-892716	1705670	tetranucleotide	(ACAA)3	12	CAACAAGCATCGACAAAATGA	59.72	AGGAAGCCGAAAGCTAAAGG	59.98	236
UW001762	scaffold00154	894849-894864	1705670	dinucleotide	(AT)8	16	TTTTGGGAAACAAATCCTGC	59.92	AAATCAAAGCAGGACCCACA	60.5	159
UW001763	scaffold00154	896241-896252	1705670	tetranucleotide	(TTTC)3	12	AGTGCATGCCTTTGGTTTTT	59.61	TTCTGGTCCTTCCACCAAAC	59.94	254
UW001764	scaffold00154	897691-897705	1705670	pentanucleotide	(ATTAT)3	15	AAATGGGATTTCAAAGGGCT	59.78	GCATATCAAGAGAAAAGGGCA	59.31	201
UW001765	scaffold00154	911450-911461	1705670	tetranucleotide	(ATAA)3	12	AGTTGTGCAACCCATGCTCT	60.72	GTCTTGGTGTCCTTTCCCAA	59.94	297
UW001766	scaffold00154	914941-914952	1705670	tetranucleotide	(TCAA)3	12	TCCCCAGTTTGAAGTCCTTG	60.08	GAGCAAAGGGGATCAACAGA	60.2	279
UW001767	scaffold00154	915536-915567	1705670	compound	(CTCTC)3ccctc(CCTT)3	32	TTCTGCCCAAATATCAGCAA	59.26	AATGAGAAACGCTGGAGGAG	59.43	300
UW001768	scaffold00154	915616-915627	1705670	trinucleotide	(TTC)4	12	TTCGTCCCTAACCACACTCC	59.97	CCAAAACCGGACTGTCACTT	60.01	124
UW001769	scaffold00154	921010-921023	1705670	dinucleotide	(AT)7	14	TGCAATGAATGTTTGGGTGT	59.82	AAATATCTCCCACAGCCACG	59.96	265
UW001770	scaffold00154	922900-922914	1705670	pentanucleotide	(TTTGG)3	15	AAAACTCTTTCAGCCTGCCA	59.99	GGATGTGATGAATTTGCTCG	59.08	174
UW001771	scaffold00154	927055-927066	1705670	tetranucleotide	(AAAT)3	12	TCGGAGGCCTAACATGATTC	60.04	GATGGCATCTTGCTGCTGTA	59.98	132
UW001772	scaffold00154	936925-936936	1705670	tetranucleotide	(ATTA)3	12	ACGAAAGGTTGCTTGCCTTA	59.88	CAAGGGTGATCATGACGATG	59.92	286
UW001773	scaffold00154	945174-945185	1705670	trinucleotide	(ATT)4	12	TTtCCATCCTTTGTGTTGGA	58.95	CGACGATAAAATTCCCAACC	59.27	254
UW001774	scaffold00154	954947-954958	1705670	trinucleotide	(TCT)4	12	TCCAATCGGTTGAAGAAAGC	60.19	TTAGGTTTCATTTGCGGAGG	60.07	155
UW001775	scaffold00154	959666-959681	1705670	dinucleotide	(TA)8	16	TGAAAAACAAATAGAAAGGAAAACAA	59.53	GTTATCAAGCATGCCCCATT	59.79	297
UW001776	scaffold00154	966141-966156	1705670	tetranucleotide	(TTTC)4	16	GGACTGGTGAGGGATCAGAA	60.05	ATATGCCTCTTTGAGCCGAA	59.81	123
UW001777	scaffold00154	966809-966826	1705670	hexanucleotide	(AAAAGT)3	18	ATTCACAAGCTTCGTCCAGC	60.41	AGATGCATTCCTGCTAGGTGA	59.85	123
UW001778	scaffold00154	970058-970069	1705670	tetranucleotide	(AAGA)3	12	AGCCAAAACAGTTCGTCAGG	60.29	TCCTGATGGGAACCGTATGTA	60.2	267
UW001779	scaffold00154	971223-971234	1705670	tetranucleotide	(TTCA)3	12	AGAGCATCCCGACATAATGG	59.92	CCGCCACCCATTAACTTCTA	59.95	256
UW001780	scaffold00154	972403-972414	1705670	trinucleotide	(ATT)4	12	TCGACATAATGCTTACATTGGC	59.99	CCAACGTGGAAATGCCTATT	59.82	110
UW001781	scaffold00154	972918-972929	1705670	tetranucleotide	(TTTG)3	12	CCACGATTGTTGAAGTCGAA	59.69	ACCTACTCCTTGTTTGGGGG	60.22	297
UW001782	scaffold00154	978627-978638	1705670	trinucleotide	(TTA)4	12	GAGGCAAAGATGAGGTGAGC	59.96	TCAAATGGCAAACGATGATG	60.47	287
UW001783	scaffold00154	979063-979083	1705670	trinucleotide	(TTC)7	21	GGGTCTGCTATTCTGTGGGA	60.07	TCCACGAAGGATCCCAATTA	60.27	224
UW001784	scaffold00154	979853-979864	1705670	tetranucleotide	(AAAT)3	12	TAGCCGCGACTTCTTTTTGT	60.02	AAGAGACCAAGAGCCCATCC	60.6	279
UW001785	scaffold00154	979936-979947	1705670	tetranucleotide	(ATGG)3	12	ACGCCCCATCAACAAAAATA	60.19	TTTCTTAAGTGTGGGCAGGC	60.25	201
UW001786	scaffold00154	981909-981923	1705670	pentanucleotide	(AAAAG)3	15	ATGAGTGGAAGGAAAACCCC	60.17	GAAAGAAAGTGATTGGGGCA	60.05	295
UW001787	scaffold00154	993287-993298	1705670	trinucleotide	(TAA)4	12	AGAAATACGCTTGCGCTTGT	60.05	ACTTGGAATTGGAGCCACAC	59.97	280
UW001788	scaffold00154	993768-993791	1705670	octanucleotide	(TTTTTTTC)3	24	TCTCTTGTCCAATCCCCAAC	59.9	AATGTCCATCCATTTCCCAA	59.99	233	SSR17744	154	993735-993888	not mapped
UW001789	scaffold00154	995360-995371	1705670	tetranucleotide	(AATC)3	12	TGTGAAAAGAGCTGCCATTG	59.99	ACCCAACTTTGAGGTGATGG	59.82	283
UW001790	scaffold00154	996717-996731	1705670	pentanucleotide	(TCTTT)3	15	ACACCTCTCAACCAATTCGC	60.12	CATCTGAGCCTGAGGTGGTT	60.26	240
UW001791	scaffold00154	999163-999174	1705670	trinucleotide	(TCT)4	12	GGAAAACGACGACGAAATGT	59.98	TTCTTCCCTCCGTGAAAATG	60.04	288
UW001792	scaffold00154	999957-999974	1705670	dinucleotide	(AT)9	18	ACAAGAATGGTTGCGACCTC	60.12	CCCCTTCTGTTTCTTTGGTG	59.56	201
UW001793	scaffold00154	1001230-1001241	1705670	trinucleotide	(ATG)4	12	CATGCCAAAACGTGAAAAGA	59.71	TGTGGGTGAGATGGAAATGA	59.89	296
UW001794	scaffold00154	1004356-1004367	1705670	trinucleotide	(TTG)4	12	ACCTGGACGTTGACGATTTC	59.97	TTAGGGAGCGATCCATCATC	60	192
UW001795	scaffold00154	1004494-1004505	1705670	trinucleotide	(TGA)4	12	ATTATGTTTTCCACGACCGC	59.83	TAGGCACAAAGCAAACATGG	59.73	224
UW001796	scaffold00154	1009090-1009101	1705670	dinucleotide	(TA)6	12	TCTTTATGGTGCATGATGTCG	59.56	ACGACTTTGCCTCAAATTGC	60.26	166
UW001797	scaffold00154	1014557-1014568	1705670	tetranucleotide	(TTTA)3	12	AAAACAGCAAAACTTGTGAGAGA	58.24	GAGATTAGGCGATGGGATGA	60	246
UW001798	scaffold00154	1014776-1014790	1705670	pentanucleotide	(TATTT)3	15	TCATCCCATCGCCTAATCTC	60	GAGCACAGGAGACTTCTGCTAA	58.89	251
UW001799	scaffold00154	1015838-1015859	1705670	dinucleotide	(TA)11	22	AAGTTGGAAAATTGCGGATG	59.94	CAAGATCTCCCTAAGATGAAGGAA	60.09	257
UW001800	scaffold00154	1016171-1016191	1705670	trinucleotide	(TTA)7	21	CGTCACCATTTGGTTTAGGG	60.22	TGaAACACaAAACAgGGGAA	59	163
UW001801	scaffold00154	1018648-1018659	1705670	tetranucleotide	(AATT)3	12	ACCCCTACCTGGGAACTGAC	60.23	GCTGAGCATAAGTCTCACGG	58.62	297
UW001802	scaffold00154	1027001-1027012	1705670	trinucleotide	(GAA)4	12	TCCAAATTTCCTAAAAACGTCG	60.33	CCATAATGTATCCCGATTACGAA	59.95	148
UW001803	scaffold00154	1031287-1031298	1705670	tetranucleotide	(TAAT)3	12	TGCTGGATTGATTTTCATGATT	59.42	TGCAAGTATTTATTATAGGCTGACG	58.89	218
UW001804	scaffold00154	1033529-1033540	1705670	trinucleotide	(AAT)4	12	TGCGgAAGTCGTTAGTGTTG	59.9	TTTTTCCTAAAATGATTAGATATGCTT	57.38	267
UW001805	scaffold00154	1036798-1036809	1705670	tetranucleotide	(AATT)3	12	GAATTGGATTCATATTAAAATTACTGG	57.7	TCCCTCACACATCGCATAGT	59.12	171
UW001806	scaffold00154	1036915-1036926	1705670	tetranucleotide	(TTAA)3	12	ACTATGCGATGTGTGAGGGA	59.12	GATGAGATCGGTTTGTGGAAA	59.92	276
UW001807	scaffold00154	1038486-1038497	1705670	trinucleotide	(AAC)4	12	CAACCACCGACAAGGAAAGT	60.01	TGaAAAATAAACATAAACCGTGaAA	58.96	288
UW001808	scaffold00154	1038795-1038806	1705670	trinucleotide	(ATT)4	12	TTTTtCAAACAAAACTTCAACCAA	59.93	TGAAGAGGGTGGAAGGAAGA	59.77	245
UW001809	scaffold00154	1046100-1046111	1705670	dinucleotide	(TC)6	12	AGCCGCCCTCTTTAACCTAA	60.22	GAAACCACATGGGAAGCTGT	59.97	291
UW001810	scaffold00154	1054237-1054248	1705670	tetranucleotide	(CCAA)3	12	AGCAAGAGAACAAAAGGCCA	59.99	GCAGATGTGATTTTGGCAGA	59.81	222
UW001811	scaffold00154	1054605-1054619	1705670	pentanucleotide	(ATGAA)3	15	TTTTGGATTTTTCAATCCGC	59.89	CAAAGCCAAACCGAGTCATT	60.11	204
UW001812	scaffold00154	1058793-1058814	1705670	compound*	(ATT)5(TTAT)3*	22	AGATCGGGGGAAACTCCTTA	59.9	CCTTCCGAAACGAAATTGAA	60.05	140
UW001813	scaffold00154	1070232-1070243	1705670	trinucleotide	(AAT)4	12	TCCACTGCACATGTCTATCGT	59.18	TGTTCATGTTGATCGTCCTGT	59	296
UW001814	scaffold00154	1071896-1071907	1705670	trinucleotide	(CTT)4	12	ATGGCTATAATCGTGGGTGC	59.81	CCATTCAAAAAGAAAGGTGGTG	60.72	236
UW001815	scaffold00154	1072123-1072134	1705670	tetranucleotide	(AATA)3	12	AACATCCAAACAACCACTTTTG	58.9	TTGATTTCATGGTCATTCCAA	58.81	151
UW001816	scaffold00154	1073127-1073144	1705670	trinucleotide	(ATT)6	18	CCAATTAAAAAGTTGAGATGCAA	58.37	TTTCAAAACCAAGAATGGGC	59.92	220
UW001817	scaffold00154	1073353-1073367	1705670	pentanucleotide	(TCTCT)3	15	TATGAATGGGCCTACGgTGT	60.21	TTTCGTCGTGCAATTGAGAG	59.99	186
UW001818	scaffold00154	1091412-1091423	1705670	tetranucleotide	(AAAG)3	12	TGCGAAGAGAAAATCTTGGTG	60.37	TCATAGACCGTGTCGTGTCC	59.55	292
UW001819	scaffold00154	1096759-1096770	1705670	dinucleotide	(AT)6	12	TGCTTGACATTTtCCTTTTGG	60.1	GCTTTGTGCCAACTCCTTTC	59.86	272
UW001820	scaffold00154	1098090-1098101	1705670	tetranucleotide	(AAAT)3	12	TGGACGGTAAGAAAAACAGCA	60.65	GGATCGAGGCATTTGAAGAA	60.16	135
UW001821	scaffold00154	1101589-1101600	1705670	trinucleotide	(AGA)4	12	TTGGACGACGTGCTTGACTA	60.45	TGTCCGACGACTGTTTTCAA	60.28	297
UW001822	scaffold00154	1103086-1103097	1705670	trinucleotide	(ATA)4	12	TGGCAAGGGGTAGAATTGTC	59.93	CGGTGGCTAGGGTTTTGTC	60.5	300
UW001823	scaffold00154	1104328-1104339	1705670	tetranucleotide	(AATA)3	12	TGTCACAACACTGATATACAAAACTGA	59.91	ATTTTCCAACTTTTTAAAGCCA	57.13	297
UW001824	scaffold00154	1104362-1104373	1705670	tetranucleotide	(AAAT)3	12	TCTGATCAACAACCATTATATTTCA	57.67	TTTTTCTTCCTCTTTTTAATGTCC	57.25	188
UW001825	scaffold00154	1105730-1105760	1705670	compound	(AATT)3tta(AATT)4	31	TGTGTTGACTTTTTGGCCCT	60.53	GCTACATCACCATCTCGGGT	59.96	240
UW001826	scaffold00154	1106984-1106995	1705670	tetranucleotide	(ATAA)3	12	TGGAGCCTTAAAAAGTGGGA	59.68	CCCAATCAAGCAATTTCACA	59.52	279
UW001827	scaffold00154	1109176-1109187	1705670	tetranucleotide	(CATT)3	12	CGCTCATTCCTCTCTTCCAC	59.95	AATAGGAACTGGGCGTGATG	59.96	282
UW001828	scaffold00154	1109256-1109270	1705670	trinucleotide	(TTC)5	15	TCCCCCATTCATTCATTCAT	59.95	AATAGGAACTGGGCGTGATG	59.96	208
UW001829	scaffold00154	1110121-1110138	1705670	hexanucleotide	(CAAAAT)3	18	AATGGATGAAAATGGTGGGA	59.99	CCAAGTACCCTTTCGGAACA	59.96	263
UW001830	scaffold00154	1111408-1111449	1705670	heptanucleotide	(TTCTTTT)6	42	AGGATGTGTGTGTCAGGCAG	59.74	CACATGGGCTGATGAAGAAA	59.65	286
UW001831	scaffold00154	1111915-1111926	1705670	tetranucleotide	(ATTT)3	12	CAAGCACCTTCCAGTTCCAT	60.11	GCCATCAAATTTTCCTCGAC	59.51	284
UW001832	scaffold00154	1112744-1112757	1705670	dinucleotide	(AT)7	14	AAAaCGCTGGTCAAGTTTGC	60.29	CGGATTGCAACAGTAGtTTTT	57.01	208
UW001833	scaffold00154	1135613-1135624	1705670	tetranucleotide	(TAAA)3	12	TTTGGACATGATCGATTTGG	59.33	TTTCTTCCCTTTCTCTTTTGTGA	59.4	291
UW001834	scaffold00154	1142360-1142371	1705670	dinucleotide	(TC)6	12	GAGGAGGCATTCCAACAAAA	60.05	AACTAGCAGCTCCTGGCTTG	59.78	152
UW001835	scaffold00154	1143465-1143476	1705670	trinucleotide	(ATA)4	12	GGTCTACTTCAGAGGCCGAG	59.04	AGCATCCAAAGCCTGAGAAA	59.96	155
UW001836	scaffold00154	1146406-1146417	1705670	tetranucleotide	(TATT)3	12	GGTGAATTGAATGCTGCAAA	59.67	TGGTCTTTGGtTTTCCCTTG	59.94	266
UW001837	scaffold00154	1148451-1148465	1705670	pentanucleotide	(GAAAA)3	15	AATCTGCTGAGCTGTCCTCC	59.56	TCAAATGGTTGTGGGTTTGA	59.79	247
UW001838	scaffold00154	1151910-1151921	1705670	trinucleotide	(GAA)4	12	TGACGCTGCCCAACATAGTA	60.28	AACCTAACTGCCCTTCCCTC	59.58	182
UW001839	scaffold00154	1156870-1156881	1705670	trinucleotide	(GAA)4	12	TGAGGCTACGTGGGAAGACT	59.87	GCCCTTCCCTCCAAGATTAC	59.9	239
UW001840	scaffold00154	1177387-1177401	1705670	trinucleotide	(TCC)5	15	AGAAACCAAGGGTTGACGTG	60.01	AAGAGGAGGAGGAGGTGGAG	59.8	209
UW001841	scaffold00154	1177511-1177522	1705670	trinucleotide	(CCT)4	12	AGAAACCAAGGGTTGACGTG	60.01	CACTACGCTCGCTTACCTCA	59.24	283
UW001842	scaffold00154	1178271-1178286	1705670	tetranucleotide	(TTAA)4	16	ATACGTGGAAAAACCACCCA	60.09	GATAGCCAAATCTCAACGtTTTT	58.75	286
UW001843	scaffold00154	1201357-1201372	1705670	dinucleotide	(AG)8	16	TGATCAAAATTGGGGAGgAA	60.24	CATGCTTTGCTCACTCCATC	59.4	214
UW001844	scaffold00154	1202093-1202106	1705670	dinucleotide	(AT)7	14	TGTTATTTTTGCAAAGGTTCATT	57.82	TTTCTCCACTTCCATCCTTTT	57.77	300
UW001845	scaffold00154	1206766-1206783	1705670	dinucleotide	(AG)9	18	AATAGGCTCGAAGCCCAAAT	60.06	TGAGACGTTAAGAAATGGTGGA	59.61	287
UW001846	scaffold00154	1214775-1214786	1705670	trinucleotide	(GAA)4	12	GGAAATGAAGAAATCACGAACA	59.07	TTGCCTTTTGTTGGTTTTGA	59.18	148
UW001847	scaffold00154	1241327-1241346	1705670	dinucleotide	(AT)10	20	AGTTGCTCAACCACCAATCG	61.1	AGCACATACACGGATACGGA	59.03	241
UW001848	scaffold00154	1257987-1257998	1705670	tetranucleotide	(TTCT)3	12	TTGCATCTCAGCACTCAACC	59.99	TGAGGGCGAATAAAATCCTG	60.03	178
UW001849	scaffold00154	1269314-1269328	1705670	pentanucleotide	(TTTTA)3	15	CCTTTTCTTATGCAGGGAGC	58.93	AGGATTGCTTTGACTGCGTT	59.88	233
UW001850	scaffold00154	1275364-1275375	1705670	tetranucleotide	(AAAT)3	12	GCACATTCCAAGGCAATTTT	59.94	CATGTTGGGGTGCTTTTCTT	59.97	268
UW001851	scaffold00154	1278796-1278807	1705670	tetranucleotide	(ATGA)3	12	GGCAATGGAACCATACATCC	60.02	GGCACGATGATGGAGTTTTT	59.94	299
UW001852	scaffold00154	1296255-1296266	1705670	tetranucleotide	(GAAA)3	12	gccaaaaatAtCACAAGCAAcA	60.01	CTTCTTTAGGAGGGCAGGCT	59.98	129
UW001853	scaffold00154	1308340-1308355	1705670	dinucleotide	(AT)8	16	GGCATGATCGACATATTTGC	58.95	AAACTTCAAATGTGCAGGGG	59.97	226
UW001854	scaffold00154	1310528-1310542	1705670	pentanucleotide	(TTCTT)3	15	CCACTGAGGTGGTTTCCACT	60	TCTCGTCATTATGCTGGCAC	59.83	272
UW001855	scaffold00154	1311017-1311031	1705670	trinucleotide	(AAT)5	15	TTGAACAATCACCGTGGACT	58.98	GGCTTTTTCAAGCAGGTGAG	59.99	262
UW001856	scaffold00154	1315754-1315781	1705670	heptanucleotide	(GGAGGAG)4	28	AGCAACTTCCATGTTGAGGG	60.11	TCAGAATGGAGGTTTTTGGC	60.05	184
UW001857	scaffold00154	1315919-1315939	1705670	heptanucleotide	(AGAGGAG)3	21	GAGGGAGGAGAGATATGGGC	60	TAGTCATGGCCAGATCCACA	60.07	292
UW001858	scaffold00154	1316880-1316894	1705670	pentanucleotide	(CCACA)3	15	ATCAATTTTGAGCACCCTCC	58.98	TTGAGGCAATTTGATTGTGG	59.52	297
UW001859	scaffold00154	1318104-1318115	1705670	trinucleotide	(TTG)4	12	TGGATTCGGTTCTTGATCGT	60.46	CTGCCCGAATCATTCTTCTC	59.77	267
UW001860	scaffold00154	1318914-1318937	1705670	hexanucleotide	(TTGTTT)4	24	TCATTGTTGTGAGTTTGTTTTCTG	59.22	AAACGATCGTGATGGTATTGG	59.7	295
UW001861	scaffold00154	1332677-1332688	1705670	tetranucleotide	(AAAT)3	12	AAGAGGACAAGCTGACCCAA	59.84	TTCCCCATTGTTTCTTTTCG	59.91	245
UW001862	scaffold00154	1334881-1334900	1705670	dinucleotide	(AT)10	20	GAAAAGAAAaGAAAGAAaGAAAAGAAa	58.49	CCACATGCCCAGTATGAGTG	59.98	257
UW001863	scaffold00154	1334927-1334944	1705670	hexanucleotide	(AAAAAG)3	18	AAaCACACAGATTTAAAAaCGAAA	57.13	CCACATGCCCAGTATGAGTG	59.98	207
UW001864	scaffold00154	1335578-1335592	1705670	trinucleotide	(AGA)5	15	GGCGAAGCAAATTGAGATGT	60.22	TTTATTCCTCATCCGGCAAG	60.03	294
UW001865	scaffold00154	1342957-1342968	1705670	trinucleotide	(TTC)4	12	TTGCAAGAATCCTTCTTCCTT	58.06	ATTGGAAACTCACACCCACC	59.68	249
UW001866	scaffold00154	1345705-1345719	1705670	pentanucleotide	(AATTT)3	15	TTTGAAGTCAAAATGCGAGC	59.04	CCAAATTCTTGTGCTTCCTCA	60.23	297
UW001867	scaffold00154	1356576-1356587	1705670	tetranucleotide	(AATT)3	12	GGACGGAATGTGATCTTTTGA	59.92	TTGTCGAATTGGTTGTTGGA	59.94	241
UW001868	scaffold00154	1358005-1358022	1705670	hexanucleotide	(ACCTTT)3	18	GAAGGATTTGTCACAACCCAA	59.82	GGCGAATTTCATTGCCTAAA	60.04	269
UW001869	scaffold00154	1361179-1361190	1705670	tetranucleotide	(ATAA)3	12	CATTTTGTTGCTTCTGCACC	59.32	TGTCGACAATGTGTGAAGAGAA	59.34	289
UW001870	scaffold00154	1363070-1363081	1705670	tetranucleotide	(AAGA)3	12	AaTTGAGGAGCCCTCTAGCC	59.81	TGCCTATCCCCATCTCATTC	59.85	274
UW001871	scaffold00154	1364993-1365007	1705670	pentanucleotide	(AAAAC)3	15	AAATTGAAAATGAGAAGCACCA	58.74	TGCGGTTCATCTTTATTATGTTTT	59.02	294
UW001872	scaffold00154	1365809-1365820	1705670	trinucleotide	(TTC)4	12	ACCCATCCCCCATCATTTAT	60.1	TTGCAAGTTTTTATTTCTCGTTTG	59.73	264
UW001873	scaffold00154	1367941-1367952	1705670	tetranucleotide	(TTTA)3	12	TCTTTGATATCGAAATTCACCAA	58.62	TCATGCCAACAGTTAATCCG	59.54	283
UW001874	scaffold00154	1369380-1369391	1705670	tetranucleotide	(AATT)3	12	GATTCCAGGCATTATTCCGA	59.86	CAATTCAACCACACAATGTTCA	59.34	221
UW001875	scaffold00154	1371285-1371300	1705670	tetranucleotide	(ATTT)4	16	TTGGGTGAACACCTAATCAAAA	59.36	GTATCACCGTGACTCCCAGC	60.54	205
UW001876	scaffold00154	1371589-1371628	1705670	compound*	(AAAG)3gaatc(CTCCT)3(TCCT)3*	40	GGGAGTCACGGTGATACTCAA	59.98	TATTGGAAGCAAGCAAGGGT	59.71	294
UW001877	scaffold00154	1372302-1372313	1705670	trinucleotide	(ATC)4	12	TGAATCATCACTTTGCCCTTT	59.56	AAGTTGTAAGTGCAAAAATTATGTGG	59.8	287
UW001878	scaffold00154	1374421-1374432	1705670	tetranucleotide	(AAAT)3	12	TTTAAACGCAACTCCCCAAC	59.97	TGATAAGGTTAAGAAATGATCAAAGA	57.63	114
UW001879	scaffold00154	1377285-1377296	1705670	tetranucleotide	(TTTC)3	12	ACTGCAGCCATTTTTCGTTC	60.26	GCTGGTTTGGCTAGAGTTGC	60.02	217
UW001880	scaffold00154	1379697-1379720	1705670	octanucleotide	(CAAATTTA)3	24	AAACCAGATGCCAGTAGGCT	58.82	CGTGCATTCATTATGGTTCG	59.95	236
UW001881	scaffold00154	1380672-1380683	1705670	trinucleotide	(AAT)4	12	ACTTCTGTGGGAGGCTGAGA	59.99	AAATGATACAACAATCAAAATTGAGAA	59.3	188
UW001882	scaffold00154	1380919-1380930	1705670	tetranucleotide	(TAAA)3	12	TTTTACGTGGATATACTCCTTTAACTT	57.31	TTCGACAATTTGTTGGAAGATTT	59.87	285
UW001883	scaffold00154	1381374-1381385	1705670	tetranucleotide	(AATA)3	12	TCGTAATTATGGGGGAAATGA	59.13	TCGTACGTTTCATATGGTTTGG	59.76	228
UW001884	scaffold00154	1381671-1381685	1705670	pentanucleotide	(ATTAT)3	15	AAAAATCTTGTATGAATGGCAGA	57.84	GGAAAACCGTGAAAATGACC	59.27	252
UW001885	scaffold00154	1383037-1383048	1705670	tetranucleotide	(AAAT)3	12	TGTTGGGATGATGTGAGGAA	59.89	TCGACTTATTTCCCATTTCACA	59.45	264
UW001886	scaffold00154	1383430-1383443	1705670	dinucleotide	(AT)7	14	TTGATGAAAAGGAGCAGTGAGA	59.99	CCAAACTCCTCACCCACCTA	59.96	131
UW001887	scaffold00154	1387527-1387544	1705670	trinucleotide	(GAA)6	18	TGAATCCTCCAATCTTTGCC	60.01	TTTGATGGGGAGTGGATTTC	59.73	220
UW001888	scaffold00154	1388459-1388473	1705670	pentanucleotide	(TCTTT)3	15	CAAAGGAAATGAAATGGGATG	59.26	TGGAACCGAACATTCAGTCA	60.09	231
UW001889	scaffold00154	1388813-1388824	1705670	tetranucleotide	(AATA)3	12	TTTTTGGTGATGAAATGTTCAAA	59.37	GGAATACGAGTTTCGAGATCAA	58.33	278
UW001890	scaffold00154	1388961-1388975	1705670	trinucleotide	(AAT)5	15	TTGACGTCTACAAGCATCTCC	57.96	CATTGGTTTACGACGATGATG	58.91	244
UW001891	scaffold00154	1389061-1389078	1705670	trinucleotide	(AAG)6	18	TTGATCTCGAAACTCGTATTCC	58.33	GGCCCCAAAGTCTTGGTATT	60.19	260
UW001892	scaffold00154	1389781-1389801	1705670	heptanucleotide	(TTTCTTT)3	21	TAGTTGCGTCCATCATCTGG	59.67	TTGTGAGATTCATCCATTTCATT	58.43	190
UW001893	scaffold00154	1390300-1390314	1705670	pentanucleotide	(AAAAG)3	15	AGACGTGGTTTCCCCTTGTA	59.45	AAGCAACCTAAAAGGAACAAAA	57.23	298
UW001894	scaffold00154	1390914-1390925	1705670	trinucleotide	(TCT)4	12	ACCTGGACCCACCCTTTACT	59.72	GTGTGTTACCGGAGTTTGGT	57.42	300
UW001895	scaffold00154	1392666-1392687	1705670	dinucleotide	(AT)11	22	GGTCTTTGTCTTGTCATCGG	58.13	GCTGTCCCCATCACCTAATC	59.37	292
UW001896	scaffold00154	1392831-1392842	1705670	tetranucleotide	(ATAA)3	12	ACAGCGCCCTACAGAGAATC	59.46	TTGTGACCTTGACCTTTCCC	59.94	265
UW001897	scaffold00154	1393004-1393015	1705670	tetranucleotide	(GGGT)3	12	TACATTTTGAACCCGCAGTG	59.58	TTGTGACCTTGACCTTTCCC	59.94	197
UW001898	scaffold00154	1393144-1393164	1705670	heptanucleotide	(TTGGGAC)3	21	GGGAAAGGTCAAGGTCACAA	59.94	GTAATGGAGAGGAACCCGTG	59.41	168
UW001899	scaffold00154	1393521-1393535	1705670	trinucleotide	(TAA)5	15	TTGATCAAACAAGTTTGCCTT	57.41	GCTCACAAACTTCATACATTCAAA	58.37	256
UW001900	scaffold00154	1393733-1393747	1705670	pentanucleotide	(TTTTG)3	15	TTTGAATGTATGAAGTTTGTGAGC	58.37	TGCAAGGTGTTTGAAAGTCA	57.87	243
UW001901	scaffold00154	1393927-1393942	1705670	tetranucleotide	(TTTC)4	16	GGATCCAATGGAAAAAGTAACG	59.72	AACCCTCTCAAAAGAATGATAACAA	59.47	180
UW001902	scaffold00154	1394234-1394248	1705670	pentanucleotide	(TTTAT)3	15	TCAATTCATCTATGCTAACCACA	57.35	GAAAATGCAAACGAGTTGGA	58.75	199
UW001903	scaffold00154	1396000-1396027	1705670	dinucleotide	(AT)14	28	AAACAAATCACCAACCTCAACA	59.38	TGGAGAATTCCATCCATCAG	58.43	212
UW001904	scaffold00154	1397666-1397677	1705670	dinucleotide	(TA)6	12	TTCTCCATTTTTATTTGTGGGG	60.05	CAACCCACGTAAATCTTGTTCA	59.9	269
UW001905	scaffold00154	1400080-1400091	1705670	dinucleotide	(AT)6	12	TCCATAATTCATTTCCGACACA	60.19	TTTGAAATGCATGTTTGCCT	59.16	146
UW001906	scaffold00154	1400764-1400779	1705670	tetranucleotide	(ATAA)4	16	AAAAaTGGGTGTGATATAGAATTGC	59.58	ACATGGCTTCATTCCCTTTG	59.93	220
UW001907	scaffold00154	1401724-1401759	1705670	compound	(AATAATG)3aat(ATAA)3	36	GTTGTGTTGTGTTCTGGGGA	59.41	GGGATCCCACCTTTGGATTA	60.88	158
UW001908	scaffold00154	1402663-1402677	1705670	pentanucleotide	(TCTAA)3	15	TTAGTGGGGGTTTGATGGAG	59.78	GGAAGGCCATGCATGTAAAC	60.34	297
UW001909	scaffold00154	1404629-1404643	1705670	pentanucleotide	(AAAAG)3	15	TGCAGTACGTTTTTACTTCAACAA	58.96	CCACAAATCCTCATGGGAAA	60.69	231
UW001910	scaffold00154	1406620-1406634	1705670	trinucleotide	(AAG)5	15	TGGGAGAGCCACTAAAGTCA	58.44	GGTTCAACCATTGAGCATTTT	58.94	208
UW001911	scaffold00154	1406886-1406897	1705670	tetranucleotide	(TTAT)3	12	GGTTGAACCAATCATAGCCAA	59.81	TGAGTGATTTAACAGCTTTGAACG	60.67	159
UW001912	scaffold00154	1411108-1411123	1705670	dinucleotide	(AT)8	16	CACCCATTCTTCATGCTCCT	60.07	TTTTCTGCCCTCACTGTCCT	59.84	183
UW001913	scaffold00154	1417413-1417428	1705670	tetranucleotide	(AAAG)4	16	TCCACGTCATCACTCCATTT	58.93	ACCTTCCCTTCTCCTTCCCT	60.43	275
UW001914	scaffold00154	1417574-1417585	1705670	dinucleotide	(TA)6	12	ACAAAACTCTTTCCCCcACC	60.2	TCAGTTGCAAATTCCCATCC	60.84	114
UW001915	scaffold00154	1417696-1417707	1705670	trinucleotide	(ATA)4	12	GGATGGGAATTTGCAACTGA	60.84	GTGGTGCCTGAAATTTGGTC	60.36	285
UW001916	scaffold00154	1419218-1419233	1705670	tetranucleotide	(ATTA)4	16	TGGTCCATGATTATTTTGAGTTTG	60.11	TTGACGAATTCTTTACATCCCA	59.45	286
UW001917	scaffold00154	1420364-1420375	1705670	tetranucleotide	(ATTA)3	12	GGGGTTGATTGTTCTTCCAA	59.77	TTTTTCTTGAGTTTGACCCGTT	60.01	169
UW001918	scaffold00154	1421519-1421533	1705670	trinucleotide	(AAT)5	15	TGGGTCTCATTGGAATTTGG	60.69	CGTTGTGGTTGAGCCTTTTT	60.15	196
UW001919	scaffold00154	1421725-1421739	1705670	pentanucleotide	(AACCA)3	15	TACAAACCAAAATGCCCAAT	57.87	GGGTGTGCCTAATTCATTCA	58.42	300
UW001920	scaffold00154	1421894-1421905	1705670	trinucleotide	(ATA)4	12	AACCAAACCAAACCAATGCT	59.34	CACCATTTTAAGGGTGTGCC	60.23	275
UW001921	scaffold00154	1423859-1423874	1705670	tetranucleotide	(AAAT)4	16	GGCTAATTTAGGCCACTATTCC	58.26	TTTTTCAACTCATCTTCCAACTTTT	59.61	113
UW001922	scaffold00154	1424704-1424717	1705670	dinucleotide	(AT)7	14	AGTCGTGACCTTATGCCGAC	60.14	TTCTCTGTGTCAACCCATTCTG	60.15	231
UW001923	scaffold00154	1430726-1430737	1705670	tetranucleotide	(CAAA)3	12	CACCCACGAGTACCAATTCC	60.23	CTTTTCCATTTGTGGGTGCT	59.97	282
UW001924	scaffold00154	1431244-1431255	1705670	dinucleotide	(AC)6	12	GCCCTCTTCAAAGATCACCA	60.2	CAAGTGGGAGCTTTTGGGTA	60.1	297
UW001925	scaffold00154	1431716-1431733	1705670	dinucleotide	(TA)9	18	GCTAGGATGGAGCCATTGTC	59.66	TTCAATCCATTCTCAAAACCC	58.87	299
UW001926	scaffold00154	1432249-1432260	1705670	trinucleotide	(AAT)4	12	CCGCCCAAGTACTGTTTCAT	59.99	CAGTATGAGGCCTATGGGGA	59.91	109
UW001927	scaffold00154	1434083-1434108	1705670	dinucleotide	(AT)13	26	TTGAAAATGCATCGGTTGAA	60.05	TGCCAAGTAGAAGCAAAATCAA	59.89	267	SSR06731	154	1433921-1434138	not mapped
UW001928	scaffold00154	1434879-1434890	1705670	trinucleotide	(TAA)4	12	GTGAGTTTGGAGGAGGTCCA	60.09	GCCAAATCAATTGTTATGATTATTTTT	59.82	195
UW001929	scaffold00154	1438321-1438332	1705670	trinucleotide	(ATT)4	12	AGTAACTCGCCCTCCCTGAT	60.1	GCATTATCTCCTAAAATGAAATGAAA	59.06	215
UW001930	scaffold00154	1439097-1439112	1705670	dinucleotide	(AT)8	16	AAAGGAGTGGTAGTGGTAGGGT	58.09	AGGTTTCATCCCCCATCATT	60.39	263
UW001931	scaffold00154	1441714-1441725	1705670	trinucleotide	(TTA)4	12	GTGGTCAATGAAGGAGGGAG	59.51	TTCAAAAATCCTAATGAATCCTTC	57.81	255
UW001932	scaffold00154	1442205-1442234	1705670	hexanucleotide	(ATGAGG)5	30	AGGGTTGAGTGTGGGTGAAT	59.28	GCCATGTGCCTCTCTTTCAT	60.23	216
UW001933	scaffold00154	1442248-1442259	1705670	tetranucleotide	(TTAG)3	12	TGAGGATGAGGATGAGGAGG	60.15	GGGGATGTTTGTTTTGTCGT	59.69	249
UW001934	scaffold00154	1442494-1442515	1705670	dinucleotide	(CT)11	22	ACGACAAAACAAACATCCCC	59.69	CTCCCAACGAGACCAAAAAG	59.71	185
UW001935	scaffold00154	1442697-1442714	1705670	dinucleotide	(AT)9	18	CTTTTTGGTCTCGTTGGGAG	59.71	AGCCAACACACTGTTGATGA	57.64	268
UW001936	scaffold00154	1444335-1444352	1705670	hexanucleotide	(TTTCTT)3	18	CCCATGCAATCATCCACTAA	59.35	GGCAAAAATGGGTATGGTTG	60.05	149
UW001937	scaffold00154	1445607-1445621	1705670	trinucleotide	(TAA)5	15	CCAAATAACTCATTTTTGGTGGA	60.1	AGGGATCTTGACCAATTACACA	58.44	250
UW001938	scaffold00154	1447635-1447646	1705670	trinucleotide	(TTC)4	12	AGGGAAGAGGAGCGATTAGG	59.8	ACGAAAAGGGAAAAGTGGGT	59.84	299
UW001939	scaffold00154	1447936-1447947	1705670	trinucleotide	(GGA)4	12	GTGTGTGGGTTTTTCTTGGG	60.25	CCAAGGGAGAGAGAAAAGCC	60.32	247
UW001940	scaffold00154	1456917-1456930	1705670	dinucleotide	(AT)7	14	TCCATCCTTTTAAAGTCCGTG	59.07	AGTTATTTAGGCTGGCTGGTT	57.12	286
UW001941	scaffold00154	1458069-1458095	1705670	compound	(ATAC)3ata(TATT)3	27	GAGAGTTGCATGGTGGAGGT	60.12	GGAGATTGATTGAGGTGAAAGAA	59.58	172
UW001942	scaffold00154	1458384-1458395	1705670	tetranucleotide	(CAAT)3	12	CCAATTCTATCAAAAACCAACCA	60.1	CCAATCTTGCTTATGATCGATGT	60.35	267
UW001943	scaffold00154	1461403-1461414	1705670	dinucleotide	(AT)6	12	TTTTGTCTAGAGATTATCCGACCA	59.18	GCATAGTTAACATTTGGTCCTGC	59.92	265
UW001944	scaffold00154	1462556-1462570	1705670	pentanucleotide	(TTTTC)3	15	TTTGGTTGAGCCTCATTTTG	58.75	TTGACATGTTTTTGGAAATTAGC	58.24	188
UW001945	scaffold00154	1463274-1463285	1705670	tetranucleotide	(CCTC)3	12	GCCACACTTCCTCATCGAAT	60.08	TGCAATCCAAGGCAACATTA	60.07	279
UW001946	scaffold00154	1463419-1463438	1705670	compound*	(ATA)4(AATA)3*	20	TAATTTGCCTCCCTCCCTCT	60.03	TGCAATCCAAGGCAACATTA	60.07	241
UW001947	scaffold00154	1464730-1464744	1705670	trinucleotide	(ATT)5	15	GAGGATGAAAAAGGGAGCAA	59.24	CGACGTGACTCTGCCCTTAT	60.28	295
UW001948	scaffold00154	1466917-1466928	1705670	trinucleotide	(ATT)4	12	TGGAAACTATCACTTGCCCA	59.12	GTGCAGTCCAAGCAAACCTT	60.3	120
UW001949	scaffold00154	1467972-1467992	1705670	heptanucleotide	(AAAAAAC)3	21	TTTGTTTCAAACTGATGGCAA	59.19	ACGTACGACTGTCTTTGGGG	60.03	204
UW001950	scaffold00154	1468319-1468330	1705670	dinucleotide	(AT)6	12	ACAAATCCACCCCAAAGACA	60.21	GCTTGGCTGTCTTCCAAATC	59.82	280
UW001951	scaffold00154	1468488-1468499	1705670	tetranucleotide	(TCTT)3	12	TCCAAGCTTTTGCCCTAGAA	59.95	AAAGAGAAAAGGAAAGGGCG	59.83	151
UW001952	scaffold00154	1468538-1468565	1705670	heptanucleotide	(TTCTTTT)4	28	CGCGTCTTTTTCCATTTCTC	59.82	GGGAGGGAGGTGATTTTAGG	59.76	146
UW001953	scaffold00154	1468581-1468592	1705670	tetranucleotide	(CCTC)3	12	CGCCCTTTCCTTTTCTCTTT	59.83	CACAGAAATAGTCGCCCACC	60.52	287
UW001954	scaffold00154	1472800-1472815	1705670	tetranucleotide	(TCCA)4	16	GGTTTGGCTCTTACGCTTTC	58.98	TAAATCGCCCACACATACCC	60.59	297
UW001955	scaffold00154	1473357-1473372	1705670	tetranucleotide	(TTAA)4	16	TCCATTTTCCTTTCTTCTTCCA	60.05	TTTTTGTTACGATGCGGACA	60.11	209
UW001956	scaffold00154	1479148-1479168	1705670	heptanucleotide	(GCCCAAT)3	21	GCTTCTCAAAAGAAAGCCCA	59.57	TAATAGGGGTTTgGGGAAGC	60.14	166
UW001957	scaffold00154	1479282-1479301	1705670	tetranucleotide	(CCTC)5	20	GCTTCCCcAAACCCCTATTA	60.14	GGAGTTTCCGGACTTCCATT	60.31	300
UW001958	scaffold00154	1480422-1480441	1705670	pentanucleotide	(GTTTT)4	20	TTAGCGGGAGAGTATCGTGC	60.37	CATGGGAGCGTTGAGAACTT	60.25	292
UW001959	scaffold00154	1496455-1496466	1705670	trinucleotide	(TTA)4	12	CAATGATGTGGTCAGGCAAG	60.11	TCCGGTGCAAAGTGAAAAGT	60.67	267
UW001960	scaffold00154	1497397-1497411	1705670	pentanucleotide	(TCTTT)3	15	CTGACAAGCCCCTTTAGCAC	59.88	AATGCCCATGAGAATTTGCT	59.53	225
UW001961	scaffold00154	1500889-1500904	1705670	dinucleotide	(TG)8	16	AAAGGGATGTCATTGAACGG	59.79	GATGTAACAGGCCCTGATCG	60.48	296
UW001962	scaffold00154	1504253-1504270	1705670	trinucleotide	(TTA)6	18	TtGGAGGATTGTGTTCAAAGC	60.1	CCTGGAAGTGGTGATGAAGC	60.66	199
UW001963	scaffold00154	1506272-1506283	1705670	tetranucleotide	(TTCT)3	12	TCGAGTGTCTTACTCAACCCG	60.3	CCTGACAACCTCCCACATTC	60.36	251
UW001964	scaffold00154	1509266-1509280	1705670	pentanucleotide	(ATTTT)3	15	TGTTTACAAGATTAATGAAATGTGATG	58.55	CCACTTCCACTGCTGCtTTT	60.43	299
UW001965	scaffold00154	1509476-1509487	1705670	dinucleotide	(TA)6	12	TTTTTGGTCTACGAAATGCTTTA	58.08	AGTCGTCCACTTCCACTGCT	59.91	159
UW001966	scaffold00154	1513879-1513893	1705670	trinucleotide	(CAA)5	15	AGCAGAAGCGATTAGGCAAG	59.75	AATCCTCGAAGGGAACGACT	60.07	269
UW001967	scaffold00154	1518101-1518115	1705670	trinucleotide	(TTA)5	15	GAGCCAACTCATGTTGACATTT	59.1	TGTGAGGAGTGCAGTGTGTG	59.45	295
UW001968	scaffold00154	1518892-1518909	1705670	hexanucleotide	(TTCTTT)3	18	AAAAGGGAGGAAGGAAACGA	60.05	ATTCTTTGGGAGAAGGGCTC	59.65	175
UW001969	scaffold00154	1523586-1523613	1705670	heptanucleotide	(ACATATT)4	28	AGAAGAGAAGGAAGAGGGCG	60.09	GAGGAAGAACATCACATCCCA	59.92	213
UW001970	scaffold00154	1524055-1524066	1705670	trinucleotide	(AAT)4	12	TTGATGCAGACAACCTATCG	57.28	ACTTGGTTGCCATGTGATGA	59.97	175
UW001971	scaffold00154	1524122-1524133	1705670	trinucleotide	(TTA)4	12	GCAACCAAGTGGTGATGTGA	60.58	AAAAAGCCTCCAACCAAACC	60.33	230
UW001972	scaffold00154	1524861-1524872	1705670	tetranucleotide	(CTTA)3	12	TGAGACAGAGAGGTCAAGCG	59.28	TGCCAAATTTTGTCCAAGAG	58.75	222
UW001973	scaffold00154	1527156-1527173	1705670	trinucleotide	(GAA)6	18	AATCTTAAACCAAGGGAGCCA	59.95	CTAAGGCCCAAAGTCCCTCT	59.71	251
UW001974	scaffold00154	1528889-1528923	1705670	heptanucleotide	(AAAAAGT)5	35	GAAAAGGAAAaCAAGGCACG	59.72	TTGGTTTGCAGCTGTTTGAG	60.03	208
UW001975	scaffold00154	1531507-1531524	1705670	hexanucleotide	(AAAGGT)3	18	CAATCACCCATTCCCTTGTT	59.65	ACCACGTTCTCGTTCATTCC	59.97	220
UW001976	scaffold00154	1533001-1533012	1705670	dinucleotide	(TC)6	12	GGCGAACAATTTAATTTTGATGA	60.19	TTCACTTTAACATGCACTAACCA	57.47	253
UW001977	scaffold00154	1533492-1533503	1705670	dinucleotide	(TA)6	12	TGGTGAAACTTCGAGCATCTT	59.87	GTTTTACGGAAGCTTGAGCG	60.02	290
UW001978	scaffold00154	1533805-1533824	1705670	dinucleotide	(AT)10	20	GCTTCCGTAAAACGGGACTA	59.22	TTTTCAATTCTTTCCTCCCA	57.25	300
UW001979	scaffold00154	1535440-1535465	1705670	dinucleotide	(AT)13	26	TAAGCTTGTGCCCAACACAC	59.76	CACAAATCAAATGAACTTATGGGA	60.11	214
UW001980	scaffold00154	1537090-1537104	1705670	pentanucleotide	(TCTTT)3	15	TGGAATTGCTGAAGTTGCTG	59.99	AAAATTGATTTTCGAGATGCTCA	60.09	167
UW001981	scaffold00154	1537777-1537788	1705670	tetranucleotide	(TAAA)3	12	GGTGTTGTTCGTAAGGTGGG	60.27	TCAGCTTCACTTTTAGCAGCA	59	254
UW001982	scaffold00154	1537978-1537989	1705670	tetranucleotide	(ATTT)3	12	AGGTGATTGAAGTCCCAGACA	59.56	CCTCAGCAGCCTCTGAAATC	60.1	160
UW001983	scaffold00154	1538674-1538705	1705670	dinucleotide	(AT)16	32	TTGGAGCCGTTGCTTCTACT	60.02	TTACAGAAATGGCGCAAACA	60.25	231
UW001984	scaffold00154	1538989-1539000	1705670	tetranucleotide	(TGTT)3	12	TGTTTGCGCCATTTCTGTAA	60.25	ACAGAATTCAAAAACTGAATCTAACTT	57.39	247
UW001985	scaffold00154	1540031-1540046	1705670	dinucleotide	(AT)8	16	TTCCATCAATAAAATCTCTCATGC	59.49	TAAAAGGGAAGTGGGAATGC	59.02	274
UW001986	scaffold00154	1541241-1541255	1705670	pentanucleotide	(TTTTC)3	15	AAAAACCCTCAAGCTTGGCT	60.24	TGGGGAAAAACATGTAGGGA	60.16	290
UW001987	scaffold00154	1541652-1541663	1705670	tetranucleotide	(TAAT)3	12	ATCCAACCACGTCAACCCTA	60.23	GAGAAAAACGATGACATCACCA	59.98	193
UW001988	scaffold00154	1541855-1541866	1705670	tetranucleotide	(TTTA)3	12	TGGTGATGTCATCGTTTTTCTC	59.98	GACGTTGTGGACTTGTGAGC	59.31	203
UW001989	scaffold00154	1542984-1542995	1705670	trinucleotide	(TAA)4	12	GAGGCACTCCCTCTCAATACA	59.3	TTTGATGACGCAATGGAATG	60.47	191
UW001990	scaffold00154	1546318-1546329	1705670	tetranucleotide	(TATT)3	12	TGCTTTTAAATGTTTCCTCCA	57.45	CCAATGGTCGAAGAGAAGGA	60.19	225
UW001991	scaffold00154	1548999-1549010	1705670	trinucleotide	(TAA)4	12	TGGGAGAGATATCATGCCATA	58	CCCTTTGCAAATGACGTTTT	59.97	259
UW001992	scaffold00154	1550397-1550410	1705670	dinucleotide	(TC)7	14	TGCGTATAGGAGGGTAAACGA	59.62	CCATTGAAGCATCCCTTGAT	59.89	112
UW001993	scaffold00154	1554067-1554090	1705670	tetranucleotide	(AAGA)6	24	TCAAACAAAGCTGAAATGGG	58.75	GCCTTGTGTGAAACATTGGA	59.55	278
UW001994	scaffold00154	1554771-1554782	1705670	tetranucleotide	(TAAA)3	12	GGGTACGTTTTTGCAAATGTT	58.91	GAAAGACGGGGGAGTAGGAC	59.93	296
UW001995	scaffold00154	1555850-1555861	1705670	trinucleotide	(TTA)4	12	TGGTTGAGTGAGTTTTGGATTC	59.08	GGCTGGATAATGGCAAACAT	59.79	256
UW001996	scaffold00154	1560182-1560197	1705670	tetranucleotide	(TTAT)4	16	AAGGATGGCTGAGTATTTGGTT	59.03	CATATTTGAAGCCCTCTACCCA	60.32	146
UW001997	scaffold00154	1560916-1560927	1705670	tetranucleotide	(AAGA)3	12	TTTCCGAAACATAAATTTCCA	57.2	TTCCTGGAAGCCATTGACTC	60.2	156
[truncated: 61,350 more rows]
