# Supplementary material for: Genome-wide characterization of simple sequence repeats in cucumber (Cucumis sativus L.)
Source: BMC Genomics. 2010 Oct 15;11:569. doi: 10.1186/1471-2164-11-569 (PMC3091718; doi:10.1186/1471-2164-11-569)
Supplement: Additional file 3 — Supplement Table S5b: list of primers for 83,472 microsatellites found in Cucumis sativus Gy14 genome sequences (#063347 to 083472). [file 1471-2164-11-569-S3.XLS]

## Sheet: Table S5b-continue
Supplement Table S5b. List of primers for genomic SSRs of cucumber - Continued (# 63347 to 83689)
												Correspondence with CAAS SSRs (Ren et al. 2009)
SSR ID	Gy14 Scaffold	SSR position in scaffold (start-end)	Scaffold length (bp)	SSR type	SSR motif	SSR length (bp)	Forward primer sequence	tm (°C)	Reverse primer sequence	tm (°C)	Expected PCR product size (bp)	SSR ID (Ren et al. 2009)	ePCR amplification in Gy14 - Scaffolds ID	ePCR amplification in Gy14 - Position of primers in scaffolds (bp)	Linkage map position (according to Ren et al. 2009)
UW063347	scaffold02950	1192-1203	5451	tetranucleotide	(AAAT)3	12	GCCAAAAATGTTTAGGCCAT	58.95	GCATAAGATGGAGCTTCCCA	60.18	289
UW063348	scaffold02950	2329-2340	5451	tetranucleotide	(TAAA)3	12	AAGAAAAGATGAACCGTTGAAAA	59.19	TGCATGATACAAATAATGAGACCA	59.39	262
UW063349	scaffold02950	3137-3148	5451	tetranucleotide	(TAAA)3	12	GCAATTTTGTGGGGAAAATC	59.25	TTTGCCAAATAACACACCAGA	59.07	213
UW063350	scaffold02950	5017-5037	5451	heptanucleotide	(GGGTTTA)3	21	TGAACAAAGAAGGGGTTTAGGA	59.97	AAAcCCCAAcaAAcCCTacc	59.96	250
UW063351	scaffold02951	218-233	1976791	tetranucleotide	(GTTT)4	16	CAGGAAATGCACAAAAAGCA	59.85	TTTCCCGCCAAATCCTAAAT	60.62	260
UW063352	scaffold02951	5649-5660	1976791	tetranucleotide	(GTTT)3	12	GATCCGACGTCCGAAAATAA	59.9	TCCGCCTCTTGACACTCTTT	59.99	293
UW063353	scaffold02951	6013-6024	1976791	tetranucleotide	(TAGG)3	12	CTCAAGGAAACCCATGGAAA	59.9	TCGAGAAATGCACAAACAGC	60	245
UW063354	scaffold02951	7362-7381	1976791	pentanucleotide	(AAAGA)4	20	TGCATGAAAGGTTGGAAACA	60.09	TTGATTACACAATGGCTCAACA	59.09	209
UW063355	scaffold02951	7855-7866	1976791	dinucleotide	(TA)6	12	CGTCAAGATACACCAAGTCTCG	59.8	CAAATTTCAAACTAAAACGACCAA	59.49	292
UW063356	scaffold02951	9801-9812	1976791	tetranucleotide	(TTTA)3	12	CTTTCCTTTGGCATCTGGAA	60.18	TCCAAAGTTATCAAACAGCAACA	59.68	174
UW063357	scaffold02951	17739-17754	1976791	dinucleotide	(TA)8	16	TTGATGAAAATATCTTCGTGTCG	59.13	AAATTAGCAACAACAAACAACTCG	59.65	271
UW063358	scaffold02951	24632-24649	1976791	trinucleotide	(AAG)6	18	CCGGAAGTCCACAAATCAAG	60.49	ATGATCGGAGTCGTATTGCC	59.92	233
UW063359	scaffold02951	26037-26048	1976791	tetranucleotide	(ACAA)3	12	GGGTCATGAAGATGTTGGCT	59.93	AGTGGCTCAGCCTTTGGTAA	59.88	255
UW063360	scaffold02951	29499-29510	1976791	dinucleotide	(TA)6	12	TGGTAGGATCAAGATTATAGTCCAAA	59.37	ACATGCAAGTGGACCAATGA	59.97	166
UW063361	scaffold02951	30242-30257	1976791	dinucleotide	(TA)8	16	GACCcATAAATATTTTAGAAAGCTAGA	57.09	TTCCATATCCCAACTTCAAAAG	58.11	203
UW063362	scaffold02951	30353-30364	1976791	tetranucleotide	(TGTT)3	12	TCATTAGTTTTTCTTTTTGGTCTTCTC	59.66	AATTCACCACATCCTTCTTGC	59.04	270
UW063363	scaffold02951	31374-31385	1976791	tetranucleotide	(TAAA)3	12	TGTGATAGAAATGCCAAGGAAA	59.59	TTCTTCTTTGAAAAATGGCAA	57.56	176
UW063364	scaffold02951	31655-31666	1976791	trinucleotide	(ATA)4	12	TTCTATGCTTCCATTCACCAAA	59.59	TCTTCCCAAAATAATAGAACGCA	59.98	300
UW063365	scaffold02951	31933-31944	1976791	tetranucleotide	(AGAA)3	12	TCATGGAAAAGGTTTTTCGTTT	59.86	AATTCACAATTTTCAAATTCAATG	57.23	142
UW063366	scaffold02951	34517-34531	1976791	pentanucleotide	(AAACA)3	15	TGATGAGAAAAGGAAAATACCTCA	59.16	CTGTTCCCGTCTCTGGTGAT	60.11	164
UW063367	scaffold02951	35510-35524	1976791	trinucleotide	(TAA)5	15	TTCCATCACAATTACTTTGGTCC	60.1	AACGCCTAAAAATGAGTTTTCAA	59.24	291
UW063368	scaffold02951	37584-37604	1976791	heptanucleotide	(ATTTGAT)3	21	TGCCCCACTATGTACTTGTCA	59.06	TGCCAACCAGAACTTCAAAA	59.29	269
UW063369	scaffold02951	38828-38843	1976791	tetranucleotide	(TTTA)4	16	CTTGGAATTCACCGTTCCAT	59.79	ATCCGATGGATAGGTTGTGC	59.78	266
UW063370	scaffold02951	39101-39126	1976791	dinucleotide	(AT)13	26	TGGCACAACCTATCCATCG	60.49	CAAACTTCTTTGTACGCTCTTTCA	59.99	264
UW063371	scaffold02951	53096-53115	1976791	dinucleotide	(TA)10	20	TCAATCCAATCGACCAAACA	59.9	TCCATGTGAATAACGATACAAACC	60.01	238
UW063372	scaffold02951	53518-53533	1976791	dinucleotide	(AT)8	16	TCCTCCTAATTGGGTGATGC	59.89	ATCGATCACGGATGGTGAA	59.87	267
UW063373	scaffold02951	54120-54131	1976791	tetranucleotide	(AAAC)3	12	TCTCTTTAATTTTTGTCAACGTCA	58.06	ACATTTGAAATTTAGTGTTGTAATGAA	57.46	299
UW063374	scaffold02951	54337-54348	1976791	dinucleotide	(AC)6	12	CATATATTCATGTGGTTTGTGAAGTC	58.8	TTTGATGTTTATTCCCCAACTC	57.97	139
UW063375	scaffold02951	55661-55672	1976791	tetranucleotide	(AATA)3	12	AAACAGAGTGAAACTCCGGC	59.33	GGACTAAATTGACATGACACGG	59.36	289
UW063376	scaffold02951	57483-57494	1976791	trinucleotide	(ATC)4	12	GGAATCCTTCTTGGAATCCG	60.77	TTGGAAAGAACGGTTGTATGG	59.85	294
UW063377	scaffold02951	57912-57923	1976791	tetranucleotide	(ATTA)3	12	CCATACAACCGTTCTTTCCAA	59.85	CCTTTTTGCTTCCCATTTTC	58.67	240
UW063378	scaffold02951	61144-61163	1976791	dinucleotide	(AT)10	20	TCAACAAAAGAAAaGGGATTGA	58.72	CCGCATTCTCTTCTTACCCC	60.95	288
UW063379	scaffold02951	61410-61427	1976791	trinucleotide	(TGA)6	18	AAGAAGAGAATGCGGGTTGA	59.81	CGGATTTAGCCCTAACGACA	60.09	225
UW063380	scaffold02951	62382-62393	1976791	tetranucleotide	(TAAT)3	12	GAATGATGTGGAAATGCACG	59.93	GCCATTGCTGGAGAAGTCAG	60.94	276
UW063381	scaffold02951	63069-63080	1976791	dinucleotide	(TG)6	12	TGACAACTTCTCCACCACCA	60.13	AGCTGCTGTGGTGAACACTC	59.05	300
UW063382	scaffold02951	63274-63294	1976791	heptanucleotide	(ATTTATT)3	21	TGGAGTGTTCACCACAGCAG	60.94	TGATACCAAAACTGGCCCTC	59.93	276
UW063383	scaffold02951	66731-66742	1976791	tetranucleotide	(TTAT)3	12	TGGAATAGATGCGTTCTCATACA	59.62	CTCCTTCGAGAGGTGGTCAG	59.98	189
UW063384	scaffold02951	67078-67089	1976791	tetranucleotide	(GAAA)3	12	CAACATTTGGACCCATACACC	59.96	GGAAATGAAAGGGAAGATGGA	60.25	227
UW063385	scaffold02951	70676-70695	1976791	dinucleotide	(AG)10	20	AAACACAACACCACCACCAA	59.74	AGGTGCAGTGAGATGAGCCT	60.02	248
UW063386	scaffold02951	72155-72166	1976791	tetranucleotide	(AAAT)3	12	GAACAATAAATGCTACCCTAAACCA	59.72	TGGACAAATGGGTGTTTTCA	59.79	296
UW063387	scaffold02951	72377-72391	1976791	trinucleotide	(ATA)5	15	TGAAAACACCCATTTGTCCA	59.79	GAAAACGGTATTCCATCACGA	59.81	258
UW063388	scaffold02951	73751-73762	1976791	tetranucleotide	(TTTC)3	12	TGGGGAGGTTCGTTTGTTAG	59.96	CTCGGTACCAATAGGGCAAA	59.95	293
UW063389	scaffold02951	74906-74929	1976791	compound	(AAAT)3(CAAT)3	24	ATCCATGTCTCCAACGCTTC	60.08	TGGGTTTGATGATGCaAAAA	59.91	245
UW063390	scaffold02951	81697-81711	1976791	trinucleotide	(TGG)5	15	TCACGTGCAGGATAGTGAGTG	59.91	GAGGAAAAGAGACGACGGTG	59.84	201
UW063391	scaffold02951	82354-82365	1976791	trinucleotide	(AAT)4	12	CCCAGTTCATGTATGGGACA	59.21	AATCCCCAATCAAACTTCCC	60	174
UW063392	scaffold02951	82628-82639	1976791	trinucleotide	(AAG)4	12	CGTTTGGGGGAAGTTACTGA	59.96	GTGAACGTTAAGGGTGGCTC	59.6	285	SSR19170	2951	82569-82771	not mapped
UW063393	scaffold02951	82980-82991	1976791	dinucleotide	(GA)6	12	CGTTCACTTTTATGAGGCGG	60.63	ATCATTCCCTTCCATCTCCC	60.1	224
UW063394	scaffold02951	84944-84955	1976791	trinucleotide	(ATT)4	12	CTTTTGACTTCAGAAACCCTCA	58.49	TTTGTTTGGTTATTATGCGATGA	59.4	282
UW063395	scaffold02951	85900-85913	1976791	dinucleotide	(TA)7	14	TTGCCCATACGGATACACAAT	60.09	CGAGGTCTCTGTCAATTTTATGG	60.01	271
UW063396	scaffold02951	87050-87064	1976791	trinucleotide	(ATA)5	15	ATCCAGGGCCCACTTTAATC	60.15	CCAACCAACACAGCTCTTGA	59.87	256
UW063397	scaffold02951	95864-95878	1976791	trinucleotide	(GCA)5	15	AAGAAGCTCCGCTGCAAATA	60.12	CTTCATTCAATCGCCGGTAT	59.92	219
UW063398	scaffold02951	95985-95999	1976791	trinucleotide	(CTT)5	15	TAATTCTACCGCCAACAGCC	60.1	CTTCATTCAATCGCCGGTAT	59.92	114
UW063399	scaffold02951	100255-100266	1976791	trinucleotide	(ATA)4	12	TGCCAATTGTTATCATTCGTTT	59.37	TTGTTTAACGACCCCTTGAA	58.12	253
UW063400	scaffold02951	107084-107101	1976791	hexanucleotide	(GAACGA)3	18	AAAATAAGTGCCGGGAACAA	59.45	CACCCCAATTTCCCTATCCT	60.01	250
UW063401	scaffold02951	112410-112421	1976791	trinucleotide	(AAT)4	12	CTCAAATCTCCCACTCCCAA	60.04	GGTGCAGAAAAGCCAGATGT	60.26	173
UW063402	scaffold02951	112784-112795	1976791	tetranucleotide	(TCTT)3	12	CATTAAGCGCAGAGCAAAAA	59.24	TGGCGAATGTGAATGTGAAT	59.93	234
UW063403	scaffold02951	115265-115276	1976791	tetranucleotide	(CTCC)3	12	tGGGTGTGGATTACCCAAAT	59.91	AGCTCGAGCACATGGAAGAG	60.7	138
UW063404	scaffold02951	118637-118648	1976791	trinucleotide	(ATA)4	12	AAAGTTGAACATAGGAGAAATTGTTT	57.96	TTTTGCGAGAATCGAGCTTT	60.1	239
UW063405	scaffold02951	119774-119785	1976791	trinucleotide	(TTA)4	12	AATTTGTTTTGCCAAAGCGT	59.63	CATCACCGTCTGTTGTCCAG	60.15	245
UW063406	scaffold02951	125241-125254	1976791	dinucleotide	(TA)7	14	GCCACTATTGGATTGGGAAG	59.39	TCGCCATGCTCTCCAACTAT	60.77	292
UW063407	scaffold02951	127696-127713	1976791	hexanucleotide	(TATTCT)3	18	AACTTAGGGAAGCTTGTGCAAT	59.33	AAAACATGATTATTTCCACCCAA	59.49	183
UW063408	scaffold02951	127928-127939	1976791	trinucleotide	(CAA)4	12	TGAATTTAATGAATGGAAGTTAATTG	57.79	ACCAATCTGTCAACGTCGCT	60.72	270
UW063409	scaffold02951	128194-128205	1976791	trinucleotide	(TTA)4	12	CGACGTTGACAGATTGGTGT	59.6	CGATCTTACTATCACCACCAACA	59.03	244
UW063410	scaffold02951	128411-128422	1976791	trinucleotide	(TTC)4	12	TCCATCAAATCCATGCAAAA	59.87	CGGGACCTAAGGAAGAGGTT	59.57	178
UW063411	scaffold02951	132704-132718	1976791	pentanucleotide	(AAAAG)3	15	TTGTGGGGGAGATAAGCAAG	60.07	TCCGAGAGGCAATGGTTTAC	60.07	169
UW063412	scaffold02951	133562-133573	1976791	trinucleotide	(TTA)4	12	GTAAACGGTGGAGAGGTGGA	59.97	GGATCTTCCGATCACCAACA	60.87	254
UW063413	scaffold02951	133783-133794	1976791	trinucleotide	(TTC)4	12	TGTTGGTGATCGGAAGATCC	60.87	CCTAAGGAGGAGGTTGAGGG	60.06	252
UW063414	scaffold02951	141125-141138	1976791	dinucleotide	(AT)7	14	CAGGTCGGTTGGATTTGATT	59.79	CAAATGCACTTCACCCTAAAAA	59.16	163
UW063415	scaffold02951	141195-141206	1976791	tetranucleotide	(TTTA)3	12	TTTTTAGGGTGAAGTGCATTTGT	59.93	AACCAACCCAACCGACTTTT	60.62	289
UW063416	scaffold02951	141961-141972	1976791	trinucleotide	(TAT)4	12	ATCCTCGTCATTCCCATGAA	60.28	CGCGGAGAAAATAGCATCAT	60.2	197
UW063417	scaffold02951	142852-142863	1976791	tetranucleotide	(CATG)3	12	TGGTGTTCTGTGCAGATTGA	58.78	TGTGCTGAGAATGAGATGTGG	59.85	147
UW063418	scaffold02951	145273-145284	1976791	dinucleotide	(AT)6	12	GGGCAGATTTTTCGATTTGA	60.02	TGAAAGAAGATCTTTACCAAGCA	58.2	300
UW063419	scaffold02951	148350-148361	1976791	dinucleotide	(TA)6	12	ACACGTCTTCTGGCCAAGTT	59.77	CATTGATGGCAATATTGATAAAAC	57.57	227
UW063420	scaffold02951	149074-149085	1976791	tetranucleotide	(TAAT)3	12	TTTTAGATTCTATCGATAATAACTCGG	57.75	CCACTGTGGGAGTGAATCAT	58.35	188
UW063421	scaffold02951	152865-152876	1976791	tetranucleotide	(ATTA)3	12	GGAATAATCAAGTAGATCTTAGCGG	58.84	CAAGTTCGTTCCAAGGTTTCA	60.13	299
UW063422	scaffold02951	156394-156408	1976791	trinucleotide	(AAT)5	15	GCTACACAACCTCCCTGCTC	59.87	TCTCCCCCACACGTTAGTTC	59.97	194
UW063423	scaffold02951	156879-156902	1976791	hexanucleotide	(ATTGAA)4	24	CTCCATATTTACACCACTCCCA	58.83	TTTCAAAGCTAGATGGCAAAATC	59.76	187
UW063424	scaffold02951	161519-161530	1976791	tetranucleotide	(AATT)3	12	AGACTACACCACTCCCACTAACA	57.8	CAATTTCAAATCTAGAGGGCG	58.84	243
UW063425	scaffold02951	161964-161975	1976791	tetranucleotide	(TTAA)3	12	CAAAAGAGACTGAATCCAACTGC	60.29	CACCCAACTTCGACTGGATT	59.97	248
UW063426	scaffold02951	168620-168631	1976791	dinucleotide	(TC)6	12	TCATGGTGTGTCCTTGTCTTTC	60.01	GCTGTTTCAAGAACAAGGGG	59.71	290
UW063427	scaffold02951	172641-172664	1976791	dinucleotide	(TA)12	24	CATGGATGACTGTCCAAACG	59.96	CCATATATCATTACACCACTCCCA	59.86	276
UW063428	scaffold02951	173807-173824	1976791	dinucleotide	(TA)9	18	TATATTACGCGTTGGATGCC	58.54	CACCACTTCCACTAACATTCAAA	59.05	203
UW063429	scaffold02951	176922-176933	1976791	tetranucleotide	(CATG)3	12	TACGACGTCAGGAGTAGCCC	60.28	GCTGCTTTAACCCGTATGGA	60.1	246
UW063430	scaffold02951	177207-177220	1976791	dinucleotide	(TA)7	14	TCCATACGGGTTAAAGCAGC	60.1	TAGCGGTCAATCAGACACCC	61.07	297
UW063431	scaffold02951	186056-186067	1976791	trinucleotide	(AAT)4	12	TTGCAATAAGGAAGCCTCAAA	59.84	TGAACAATGCTCCCTTCTTCT	58.92	268
UW063432	scaffold02951	187683-187694	1976791	tetranucleotide	(TTTC)3	12	CAGACCAATAGAGTGGCAAAGTC	60.18	TCGATACTTGACATACTTATCACGA	57.94	270
UW063433	scaffold02951	187868-187879	1976791	dinucleotide	(AT)6	12	CATCGTGATAAGTATGTCAAGTATCG	59.07	TGTAGGATTTCATTTCAAAACTAACTG	59.15	293
UW063434	scaffold02951	188494-188507	1976791	dinucleotide	(AT)7	14	AGCTGGGAGATCCAACTCAA	59.8	TGGGTTTATTTCCTAAGAACATGG	60.44	194
UW063435	scaffold02951	188855-188866	1976791	trinucleotide	(AAT)4	12	AAATGTAGCATGTGAGATGTGAGAA	60.08	CATGCCCACGACAAACTAGA	59.72	220
UW063436	scaffold02951	189135-189148	1976791	dinucleotide	(TA)7	14	TGGCCAGAAGATTCACAAGA	59.37	CCGACTAAATGATTGGTTTTCA	58.99	287
UW063437	scaffold02951	190212-190232	1976791	heptanucleotide	(ACATTTA)3	21	AACGAAAATTACAATGCACATCT	57.78	TTCCTCCACAAATAGTCCCG	59.93	300
UW063438	scaffold02951	191774-191785	1976791	trinucleotide	(ATT)4	12	CCAATTTCAATGGTCTTCAGC	59.56	TGTTGTGCTTATATAATTGTTCGAAAT	59.36	299
UW063439	scaffold02951	193414-193434	1976791	heptanucleotide	(AGAAAGA)3	21	GGCAATAACAATTGTCCAACA	58.4	GAAAGTGTCCGGATATGGTTG	59.3	294
UW063440	scaffold02951	193642-193661	1976791	dinucleotide	(AT)10	20	ACCCTATAGATTCGGCTCCA	58.62	TGGATGGATGGTTGAATCCT	60.13	271
UW063441	scaffold02951	193854-193865	1976791	tetranucleotide	(CCAT)3	12	TGCATGCATGTGTGTTAATCAT	59.89	ACCACCGGATCCTGTTTGTA	60.23	295
UW063442	scaffold02951	196269-196284	1976791	dinucleotide	(AT)8	16	AAACTCTCCCTAAATCGACCC	58.59	CACATATGAAATGGGTGGCA	60.2	186
UW063443	scaffold02951	200546-200559	1976791	dinucleotide	(TA)7	14	GGTCATATCATCAGTGGTCTATCAA	59.28	TCACCAACCGTATGGACTCA	59.96	296
UW063444	scaffold02951	213613-213630	1976791	hexanucleotide	(TTTTTC)3	18	TGTGCAGGTTGAAAATTTGAG	58.81	TTGGGGAGTTGAATGAGGAG	60.04	279
UW063445	scaffold02951	218149-218180	1976791	dinucleotide	(TC)16	32	GCGAGGAAGCACAAAACCTA	60.39	TTGCTTTAGCCGACAACTCA	59.61	272	SSR11969	2951	218067-218203	CAAS Chr 5 @ 6.0/59.9
UW063446	scaffold02951	218228-218239	1976791	tetranucleotide	(GAAA)3	12	TGAGTTGTCGGCTAAAGCAA	59.61	TCACCtTTTTCCTTCCATCC	58.96	186
UW063447	scaffold02951	218621-218632	1976791	dinucleotide	(AG)6	12	ACCTGTGGATGTGACCCACT	60.29	TTTTGCCAGATACTCAGGGG	60.07	202
UW063448	scaffold02951	219992-220037	1976791	compound	(AAAACT)4atctaacatc(TCTT)3	46	ATGTGGCAGATGGCTGAAAT	60.49	TTTTTGGtTTGGGATGGAAA	60.14	259
UW063449	scaffold02951	221399-221413	1976791	pentanucleotide	(TTTAT)3	15	TTCAACAATAATGACTTGCTTTCA	58.85	TGTTTCACGAGGTCATCCAA	60.09	211
UW063450	scaffold02951	222938-222952	1976791	pentanucleotide	(CTCCT)3	15	ATGGTAGGTATCTGCCACGC	59.98	GGAAGTGATGTGAAATGGAAAA	58.93	109
UW063451	scaffold02951	226185-226196	1976791	trinucleotide	(TTA)4	12	AAAAACATCCAGCTGGGAAA	59.55	GTGTAATGCCGGTGGAAACT	59.86	131
UW063452	scaffold02951	227961-227975	1976791	pentanucleotide	(AAAAG)3	15	CTCGACGCATGCATTTCTAA	59.98	AGGGCCTAAGGCTGAAGAAG	59.98	283
UW063453	scaffold02951	228128-228152	1976791	compound	(AT)6g(TA)6	25	TGTGCAGCAAATCTCTGGTC	59.99	GACGCCATGCATGTCTTTTT	61.04	145
UW063454	scaffold02951	228578-228597	1976791	pentanucleotide	(AAGGA)4	20	TCAACTGCCATAGTAGTCATCCA	59.65	TTTACCGATTACCTTcCCCC	60.01	240
UW063455	scaffold02951	231004-231015	1976791	tetranucleotide	(TCTT)3	12	GTCGGTGGTAGGTTTAGGGG	60.6	TTgGGTGGTTTGGAATATGAA	60.04	260
UW063456	scaffold02951	232787-232798	1976791	tetranucleotide	(AAAT)3	12	AACCACAACACATTGAGGGG	60.67	AACGTCTTTCTCCCGTACAAAA	60.04	281
UW063457	scaffold02951	233258-233269	1976791	tetranucleotide	(TTAA)3	12	AAGCCAGAAAATTGGTCTTTGA	60.11	GGGCCTAGAGGGACAGAACT	59.7	166
UW063458	scaffold02951	234508-234519	1976791	dinucleotide	(AT)6	12	TTCGTGTCAATTTTGAGGCA	60.23	TTTGCTCCCCACACATACAA	59.96	149
UW063459	scaffold02951	235962-235973	1976791	dinucleotide	(TA)6	12	TTCTACCAACACCAAACAAGC	57.8	TCACTTCATTTTCCCTTTTCAA	58.72	299
UW063460	scaffold02951	236198-236212	1976791	trinucleotide	(TTC)5	15	GATTGGAAGCAAACGTCCAT	59.94	GAAAGCTAAAGTCAATGAAATTGGA	60.02	287
UW063461	scaffold02951	236743-236754	1976791	tetranucleotide	(TTTC)3	12	ATCCCAATATGTGGCATTCA	58.65	CATGATAAAACCCCACAAAACA	59.6	209
UW063462	scaffold02951	238804-238818	1976791	trinucleotide	(TTA)5	15	TGCCTAGGAAGTTTTTCTTTTCTT	59.07	GGGGGCAGTTAATTGGAGAT	60.15	166
UW063463	scaffold02951	240209-240220	1976791	dinucleotide	(AT)6	12	TGCCCTCTACCCATTGAAAC	59.93	TGGAGCAAGAAAATTAAACCTC	57.58	177
UW063464	scaffold02951	240856-240870	1976791	pentanucleotide	(TTATT)3	15	ACCCTATACCTTCCCTCCCC	60.39	TGGGAAACCCCATAAAATGA	59.99	296
UW063465	scaffold02951	241100-241111	1976791	tetranucleotide	(TCAT)3	12	TTTATGGGGTTTCCCAAATG	59.5	GGGTTGTGGTGTGGGAATTA	60.47	208
UW063466	scaffold02951	242221-242232	1976791	dinucleotide	(AT)6	12	TCAAAGTGCTTACTCATTTGTGG	59.32	TCCAAAGATCCACAAAACCC	59.77	174
UW063467	scaffold02951	243649-243671	1976791	compound*	(ATT)4(TTAT)4*	23	TTTTGTCAAACAATATTAGAGACTGAA	57.73	ATTTGCATGCATGGGCTTAT	60.32	296
UW063468	scaffold02951	245989-246018	1976791	hexanucleotide	(GGAGAA)5	30	AAAAATCAGGTAATCATGTGGATG	59.17	CCAGGTTTGATTTTCTCCCA	59.9	228
UW063469	scaffold02951	254772-254785	1976791	dinucleotide	(AG)7	14	ATTGGTGGAGCCAAAATGTC	59.8	AAGTGACTGTGGGTTTTGGG	59.86	226
UW063470	scaffold02951	255972-255983	1976791	trinucleotide	(ATT)4	12	CTCACTCACACGTCCCATTG	60.15	TGGTCGTTATTTAGCAGGGG	59.95	263
UW063471	scaffold02951	256175-256186	1976791	tetranucleotide	(CTTC)3	12	CCCCTGCTAAATAACGACCA	59.95	GGTACCGTTGGACCGATAAA	59.69	267
UW063472	scaffold02951	256828-256841	1976791	dinucleotide	(AC)7	14	TCCAAAGGTTGCTTTCAAATCT	60.11	TACCGCAAGCAATCAAAGTG	59.87	300
UW063473	scaffold02951	258419-258430	1976791	tetranucleotide	(AAAT)3	12	TTGTTTCCTCCTCCTTTTCC	58.21	CCATAAAATTTTCAATTCCAATCA	59.16	174
UW063474	scaffold02951	261437-261448	1976791	tetranucleotide	(AATT)3	12	TGGCAAAGGTTGGTGTTAAA	59.06	GAATCTCAACCAAACACACCC	59.3	121
UW063475	scaffold02951	263202-263225	1976791	tetranucleotide	(AGAA)6	24	TCCCTAAAATTTGTGGGTTATTG	59.18	TGGTCTCTTCCTCTCCATCC	59.18	158
UW063476	scaffold02951	263367-263381	1976791	trinucleotide	(TCT)5	15	GGATGGAGAGGAAGAGACCA	59.18	TGCATGAGAAAAACAAGAAAGG	59.38	171
UW063477	scaffold02951	264478-264489	1976791	dinucleotide	(TA)6	12	GGAGTAATTGAGGCAGGCAG	59.84	CAATTCCCTTCATCTGTGGG	60.31	126
UW063478	scaffold02951	264647-264666	1976791	dinucleotide	(AC)10	20	AGGGTTCACAAATGGGAGAT	58.3	TTTGTGGCTCAACAACACAAC	59.65	272
UW063479	scaffold02951	266480-266494	1976791	trinucleotide	(TTA)5	15	GTGCAATGTGCAATGTGAGA	59.25	TTTTTGATACTTTCCCGAGTCAA	59.99	283
UW063480	scaffold02951	266888-266914	1976791	trinucleotide	(AAG)9	27	GCATGGATCTAAGAAATATGCAA	58.3	AGAAAGTGCAAAAGAGGGCA	59.99	220
UW063481	scaffold02951	267665-267676	1976791	tetranucleotide	(ATTA)3	12	GGGGgTCATTTAGGATTTGG	60.37	GATGAGGGCAATGTTGGAGT	59.93	298
UW063482	scaffold02951	271535-271552	1976791	hexanucleotide	(ATAATG)3	18	GGAAAGGATCGCAAAGAAAA	59.27	AAGTTGAAACGGTCGTCCAC	60.01	292
UW063483	scaffold02951	271692-271703	1976791	tetranucleotide	(ACTC)3	12	GTGGACGACCGTTTCAACTT	60.01	TCAATGGTCTGTATTTTGTTTGC	59.05	267
UW063484	scaffold02951	272859-272870	1976791	dinucleotide	(TC)6	12	TTACGGAAGGGTTGAGTTGG	59.96	TTTGCCTAAAAGGGAATGGA	59.52	200
UW063485	scaffold02951	274274-274287	1976791	dinucleotide	(TA)7	14	TGCTTTATGAGTATCGAGTTGTCC	59.69	AAAGCATTGGTCACATGCAA	60.12	292
UW063486	scaffold02951	274738-274753	1976791	dinucleotide	(AT)8	16	TTGGAACACATTGAATCGGA	59.9	AAAGGGCGTTCCTCAAAGAT	60.07	170
UW063487	scaffold02951	275942-275998	1976791	compound	(ATT)4acttctcca(TCC)4(TGA)8	57	TATTGAAGGTTGCGAAAGCA	59.44	ACGCAGCCATACACAACAAA	60.18	173
UW063488	scaffold02951	276108-276121	1976791	dinucleotide	(TA)7	14	TTCTCCATCCTCCTCCTCCT	60.15	GCTAGGAGATGCTGAAAAACTCA	60.03	261
UW063489	scaffold02951	281092-281106	1976791	pentanucleotide	(AAAAG)3	15	ACCGAAAACCAAGCAACATC	59.98	GCCCCATCCATGTGATACTC	60.17	273
UW063490	scaffold02951	282500-282517	1976791	hexanucleotide	(TGTTTC)3	18	TGGGCTCAAGTCAAACACAG	59.87	TTGGTACCGACTAACACATTTCA	59.43	179
UW063491	scaffold02951	284833-284844	1976791	tetranucleotide	(TTGA)3	12	ACGTCCCTCAGTGTTCATCA	59.1	TTGGTTATGTGTTTGAGTTGGTG	59.81	188
UW063492	scaffold02951	286418-286429	1976791	tetranucleotide	(TGAA)3	12	TGAGAGCGGCATAGTTTCCT	59.98	ACCAACTACCGCCACTGTTC	60.04	215
UW063493	scaffold02951	288682-288696	1976791	pentanucleotide	(ATTTA)3	15	AGCTTTTGGGTGAATTGGTG	59.97	AACCGTGTGTATGTGGGACA	59.73	178
UW063494	scaffold02951	291724-291735	1976791	tetranucleotide	(CTTC)3	12	GTTTCCGTTTCCATTTCCAA	59.78	CAGCTGAGAAGCCCAATTTT	59.45	225
UW063495	scaffold02951	297551-297566	1976791	tetranucleotide	(AGAA)4	16	GAAATTTGGGTGGTTTGTGTT	58.71	TGAATCaCATCCGATTTCCA	59.86	218
UW063496	scaffold02951	297907-297921	1976791	pentanucleotide	(TTTCT)3	15	GGTATATCAGCAAAGCCCCA	59.92	GAAGATTTTCCGGGTGATGA	59.87	298
UW063497	scaffold02951	300409-300420	1976791	tetranucleotide	(TTCA)3	12	TTCAGATCCTCGGAGGCTAA	59.91	AATGGCCACACATGATTCAA	59.78	183
UW063498	scaffold02951	304684-304713	1976791	hexanucleotide	(TCACCT)5	30	CACTCTGAATGACAGCCTGC	59.58	GGGGAAGCAAAATAATGGGT	60.02	251
UW063499	scaffold02951	306031-306042	1976791	tetranucleotide	(TAAT)3	12	TGATCGTTTGAATGTCCAAAAT	59.32	ACAACATGTCCGCTTTTTCC	59.98	226
UW063500	scaffold02951	306837-306857	1976791	heptanucleotide	(TTCCCGT)3	21	CGTCAAAATGGTTAACGGCT	60	TGAAAAAGAATGGGGAATGG	59.73	227
UW063501	scaffold02951	313470-313484	1976791	pentanucleotide	(TTCTT)3	15	TGTCATAAATCAGCCCAATCA	58.98	ACCCAAACAACAATGGGAAA	60.07	268
UW063502	scaffold02951	315792-315826	1976791	pentanucleotide	(AAAGA)7	35	TCCCCTCACTGCCTTTTAGA	59.81	CTCATGAGGTGTCATTGGATG	58.94	288
UW063503	scaffold02951	316047-316066	1976791	pentanucleotide	(CTTTT)4	20	CAGCATCCTAAATAGCTCCCC	60.07	AAGTTCACCCAAATCGCAAA	60.48	230
UW063504	scaffold02951	316108-316119	1976791	tetranucleotide	(CATA)3	12	AGCTCCCCTATTCACACCCT	59.96	AAGTTCACCCAAATCGCAAA	60.48	217
UW063505	scaffold02951	317080-317091	1976791	dinucleotide	(AC)6	12	TGCTTTGGATCAAATCCCTC	60.01	TATCCCAATGGTGTCCCCTA	60.01	246
UW063506	scaffold02951	317467-317478	1976791	tetranucleotide	(AATA)3	12	TTGATTTTCACTTAACTTTTGCCA	60.04	TCGGGTCATTCTCTGACCTT	59.65	248
UW063507	scaffold02951	318233-318247	1976791	trinucleotide	(AAG)5	15	GATTTTGATATCATCATATGTTTTGAC	57.19	TGGCTCTATTGATCCGATTATG	59.06	284
UW063508	scaffold02951	319142-319165	1976791	dinucleotide	(TA)12	24	CAAATCGATATTGAATCCaCAAAA	60.08	AGATTGAAAGAGGGGATGGG	60.26	189
UW063509	scaffold02951	319326-319337	1976791	tetranucleotide	(AAAT)3	12	CCCATCCCCTCTTTCAATCT	60.26	AAGGGGAGTCCTTTGCTGTT	60.11	280
UW063510	scaffold02951	320307-320330	1976791	hexanucleotide	(TTTTTC)4	24	GTGTTCTTGGTGGGGAAGAA	59.94	CGCAGACATGACACAACACA	60.37	198
UW063511	scaffold02951	321705-321720	1976791	tetranucleotide	(AAAT)4	16	GTCTCCACCACTCATTtCCC	59.36	TTTTGGACCAGAAAGTTGGG	59.94	240
UW063512	scaffold02951	322131-322142	1976791	trinucleotide	(TAT)4	12	ACTCCAACCAAACAATTGGG	59.69	CCTCAAtTTCCGAACCCTTT	60.29	138
UW063513	scaffold02951	322385-322417	1976791	compound	(CATA)4t(ATAC)4	33	CATGCACACGTCCCTTTCTA	59.72	ACCTTCCTTGGATCTGCCTT	60.07	217	SSR11711	2951	322314-322530	not mapped
UW063514	scaffold02951	322709-322726	1976791	hexanucleotide	(ACTACG)3	18	AAGGCAGATCCAAGGAAGGT	60.07	AGCTGCTCAGGTGAAGAAGG	59.75	275
UW063515	scaffold02951	322837-322848	1976791	dinucleotide	(TA)6	12	CTGTCCTTGCGGTATGTGTG	60.18	AGAAAGAATGGCCAAGCTGA	59.96	300
UW063516	scaffold02951	323688-323715	1976791	compound	(AC)8(AT)6	28	GGTGGGATAGGGTAGGAAGC	59.79	TGCAGATGGCACTCTCTGTC	60.15	192
UW063517	scaffold02951	326301-326312	1976791	tetranucleotide	(CTAT)3	12	AAAATTTGAAAAGTAAAAAGGCCTAA	59.18	TCCTACCATTGGTCGAGATTT	58.52	185
UW063518	scaffold02951	328255-328274	1976791	compound*	(ATA)4(AATA)3*	20	CAATGTCTGTGTGTCTGGGG	60	AACCGAAAGCTGAATTGTGG	60.11	221
UW063519	scaffold02951	333200-333217	1976791	hexanucleotide	(TTTTTG)3	18	GCAGGTGCAGATTTGAGTGA	59.99	GTCGGCACCTACGATAATGG	60.35	298
UW063520	scaffold02951	333775-333795	1976791	trinucleotide	(AAG)7	21	TTTCTGCGACCAAGACACTG	60.02	AAAGAATGGGGAAACCATGT	58.21	289
UW063521	scaffold02951	334764-334775	1976791	tetranucleotide	(AAAG)3	12	GGTAGCAATACAATCCTCACCA	58.98	GAGGGCAGCAACTTCAAAAC	59.86	284
UW063522	scaffold02951	335743-335754	1976791	tetranucleotide	(ATGT)3	12	AAATGAACAGTCTCGTCCATGA	59.6	TTCTTTGGGACACATGACCA	59.94	300
UW063523	scaffold02951	336484-336499	1976791	tetranucleotide	(TAAT)4	16	CTTTGCTTCCCAAAGAGTCG	59.99	CAACAGACAAAAACACTTTCCAA	59.21	237
UW063524	scaffold02951	337759-337778	1976791	pentanucleotide	(ATAAA)4	20	TCATTTGCCCCAAAAATGAT	60.13	TGATTTGTTGAAAGAGGAAACTATT	57.59	248
UW063525	scaffold02951	338096-338111	1976791	dinucleotide	(TA)8	16	TCAGGAACTTTGGTTTTGTGG	59.99	GGACTTCCAAATGCATCGTT	59.94	158
UW063526	scaffold02951	340460-340473	1976791	dinucleotide	(AT)7	14	TGTCACCGAGTTGATTTCCA	60.09	GCAAAATGGATGGTATGCCT	59.79	235
UW063527	scaffold02951	342332-342346	1976791	trinucleotide	(ATA)5	15	TTCCCGTCGGATACTTCTTG	60.07	GCCATGGGATCTTCAAGGTA	59.89	172
UW063528	scaffold02951	343529-343543	1976791	pentanucleotide	(TTATT)3	15	TGCACATTTGAATGGTGGTC	60.38	CCTTCATTTTGGTTGGGTTC	59.26	234
UW063529	scaffold02951	344917-344928	1976791	trinucleotide	(AAG)4	12	CTAAACCAACGCCATCCTTC	59.57	CCCAGGTTCACCTTTTGTCA	60.92	299
UW063530	scaffold02951	345754-345765	1976791	tetranucleotide	(TTTC)3	12	CAATGGTGGGGATTAGTTGG	60.04	TGGAGAGGAAATGATAACCCA	59.37	223
UW063531	scaffold02951	346594-346605	1976791	dinucleotide	(TA)6	12	TATCCAGCATTTACCGACCC	59.78	AATTGTACGTGTTGGTGGGG	60.53	287
UW063532	scaffold02951	346901-346912	1976791	tetranucleotide	(TTAT)3	12	TCGCACGTACCATTTCTGTC	59.72	CCGCGTGCAATAGTGACTT	59.88	295
UW063533	scaffold02951	346944-346981	1976791	compound	(TGGT)4ccgcat(TTTA)4	38	AAGTCACTATTGCACGCGG	59.88	CAGGGGTTGAAAGACGAAAA	60.08	128
UW063534	scaffold02951	348012-348023	1976791	dinucleotide	(AT)6	12	GTGACTACGTGGCGGCTAAT	60.16	ATCGGCATTCTCAATTCACC	59.9	246
UW063535	scaffold02951	348158-348172	1976791	pentanucleotide	(AAGTC)3	15	GTGACTACGTGGCGGCTAAT	60.16	ACCGAAACCGAAACAGAAAA	59.59	294
UW063536	scaffold02951	348212-348227	1976791	tetranucleotide	(TTTA)4	16	GGTGAATTGAGAATGCCGAT	59.9	CGGCCCGATTATAAGGAAAA	61.09	123
UW063537	scaffold02951	348397-348408	1976791	tetranucleotide	(AATA)3	12	GGTTACGCGCCTACACCTAA	60.15	TTAACATTTAACAAACTATTGAGCAAA	57.77	213
UW063538	scaffold02951	350944-350957	1976791	dinucleotide	(AT)7	14	GACTCTCTTTAATTCTGGTTTTTCA	57.36	TGGCTAGACAAAAGTCTTCCAA	59.02	295
UW063539	scaffold02951	353760-353771	1976791	trinucleotide	(TAA)4	12	CTCTATGGAGCGGATCTTGC	59.94	CGTGTGTCTTCATGTTTGCC	60.16	270
UW063540	scaffold02951	354094-354105	1976791	trinucleotide	(ATA)4	12	GGCAAACATGAAGACACACG	60.16	TGTGTGATTGAAATGAAGCCA	60.1	218
UW063541	scaffold02951	356031-356044	1976791	dinucleotide	(AT)7	14	ACGCACACAGAAAATCAACTT	57.4	ACGGGCATATCGTATGTCAA	58.87	290
UW063542	scaffold02951	356433-356444	1976791	trinucleotide	(TTA)4	12	TGCTTGCTTTAGGCATGAGA	59.71	CATTCGATCGTGTGGTGTGT	60.45	242
UW063543	scaffold02951	357674-357687	1976791	dinucleotide	(TA)7	14	GTGGGTGTGGGTTCCATAAG	60.09	GAGGCCCCAAAAATCTTAGC	60.04	177
UW063544	scaffold02951	358703-358714	1976791	trinucleotide	(AAT)4	12	CCCAAATCAGGGCACAATAG	60.32	ATGATGTTGGCATCGTCCTT	60.35	185
UW063545	scaffold02951	364044-364055	1976791	tetranucleotide	(TAAG)3	12	ATTGAACAGATCCGACAGCC	60.08	AGCACATCCAGAACGAGCTT	60.02	243
UW063546	scaffold02951	366962-366973	1976791	trinucleotide	(AGA)4	12	TGAACACCGGCACAGAAATA	60.11	TCACGTCAACAGAGCAGACC	60.03	132
UW063547	scaffold02951	367257-367277	1976791	heptanucleotide	(AAAGGGA)3	21	GCCTTCTCTGAGAGCCATTG	60.1	GGGTAATTCCGGAAAAGGAA	60.12	235
UW063548	scaffold02951	368089-368100	1976791	tetranucleotide	(ACAT)3	12	CTTGAGCCACTCAACCCAAT	60.11	TTCAAGTTGTCTCCCTTGCTC	59.46	206
UW063549	scaffold02951	368996-369007	1976791	tetranucleotide	(AATC)3	12	TTGCTTCATCACTTTTTGGTTG	60.14	TCCTAACCCAAACCCATCAA	60.16	193
UW063550	scaffold02951	369502-369516	1976791	pentanucleotide	(CTTTT)3	15	GGAGTGCTACACCCTGTGGT	60.03	TGGCAAAAGATTGATTGGAA	59.09	199
UW063551	scaffold02951	371120-371137	1976791	trinucleotide	(GAG)6	18	CTCATTGATGCAGCTGAGGA	60.1	AACAATGGAGAATCCCCTCC	60.13	297
UW063552	scaffold02951	371350-371367	1976791	hexanucleotide	(CAAAAA)3	18	GGAGGGGATTCTCCATTGTT	60.13	GGATCTGACAAGGATCTGGG	59.46	284
UW063553	scaffold02951	371968-371985	1976791	hexanucleotide	(AAAAAT)3	18	ATTCTGGCCCTAATGCTTTG	59.18	TGTACGCTTTTATCATGGTTTTT	57.85	226
UW063554	scaffold02951	372285-372296	1976791	trinucleotide	(AGT)4	12	AACATTTTTAGGCAATTCGATTA	57.07	TCTGATGATCTTGAGTTTTCTCCTT	59.79	273
UW063555	scaffold02951	373823-373834	1976791	trinucleotide	(ATT)4	12	TGGAATCCATCTGCTCTCCT	59.76	TCATCATCGTAACCTATCTGCTG	59.26	240
UW063556	scaffold02951	374318-374329	1976791	dinucleotide	(AT)6	12	AAGGGAGACACATGGGACAG	59.96	TGCCTCCAACACCAATACAA	59.96	227
UW063557	scaffold02951	375982-375993	1976791	tetranucleotide	(TATT)3	12	GACGGAGAAAATTAGATGGTTGA	59.49	TGGATGGATGGATGTTTTCA	59.71	300
UW063558	scaffold02951	376015-376026	1976791	tetranucleotide	(CATC)3	12	CATTTACATTCATGTCATCCTAAAAA	58.5	TGACAAAGGAATGATGCATGT	58.99	291
UW063559	scaffold02951	376225-376236	1976791	tetranucleotide	(AAAC)3	12	AAAACATCCATCCATCCACG	60.58	CAGATTTGTTTGGAGGTGGG	60.34	261
UW063560	scaffold02951	379118-379129	1976791	tetranucleotide	(AAAT)3	12	GTAATATGCTTGATTAATTCCAATTCT	57.52	AATGCACATGCAAAAAGGAA	59.16	171
UW063561	scaffold02951	385192-385206	1976791	pentanucleotide	(AAAAT)3	15	CTTCTGGGTCCTGAGTCGAG	59.98	ACGAGGACCAAAAACCAGTG	60.01	236
UW063562	scaffold02951	385621-385635	1976791	pentanucleotide	(AAAAG)3	15	GGGAATCGTAACCGTCAAAA	59.8	GGCCGAAGGCTTACAACTTA	59.36	282
UW063563	scaffold02951	386897-386911	1976791	pentanucleotide	(TATTT)3	15	CACATGAAAATATTTCAAACAAAACT	57.82	GTGGGTTTTGGGGAATATGG	61.15	185
UW063564	scaffold02951	387662-387686	1976791	pentanucleotide	(TTCTC)5	25	AGTCACCCATCCAGGACTTG	59.96	AGGGGTGTTTGACTGAGTGAG	59.21	219
UW063565	scaffold02951	389355-389366	1976791	trinucleotide	(AAT)4	12	CATCACATTTTCAACAAGCTCA	58.82	GAATTTCACCCGCAAAAAGA	60.05	231
UW063566	scaffold02951	392231-392242	1976791	tetranucleotide	(TTTA)3	12	AAGCCTCCTCAAGTTGATCG	59.43	TTCAATTTCGAATTTCTCACGA	59.7	279
UW063567	scaffold02951	395320-395331	1976791	dinucleotide	(TA)6	12	CGTAGAAGAGAAAGTTGAAAAACG	58.74	TCAATAATGACGGGAAGaAAAA	58.61	251
UW063568	scaffold02951	396408-396419	1976791	trinucleotide	(GAT)4	12	AACCACACTTGAGATGCAACA	59.2	TCATGTGAGAGTCTGGACGG	59.82	244
UW063569	scaffold02951	399073-399084	1976791	trinucleotide	(ATT)4	12	AAAGACAGCAGCAAAGCCAT	60.02	TACAGCCAGGTTGTGATGGT	59.01	290
UW063570	scaffold02951	401793-401804	1976791	trinucleotide	(ATT)4	12	ATCTAATGAAAATTAACGTGACGA	57.05	TGACGTGACAATTTATGGAACA	58.94	236
UW063571	scaffold02951	416630-416643	1976791	dinucleotide	(TA)7	14	CCAAAGCTAGCTGATCCCAC	59.84	GCCATTCCCCCAAATATCAT	60.72	234
UW063572	scaffold02951	417273-417286	1976791	dinucleotide	(TA)7	14	TGCAATTTGTTGGAGTTGGA	60.09	AAACAAGTTGAACGGGGTTG	59.87	236
UW063573	scaffold02951	419260-419271	1976791	tetranucleotide	(AAAT)3	12	CGGTTAACACTCCCTTCCCT	60.35	GGCTAGAGTGTGAAATATGCACC	60.04	272
UW063574	scaffold02951	421070-421087	1976791	dinucleotide	(AT)9	18	TGCCAAAaTTTTATATGTTATTAGTGA	57.54	GCTCCACTCAGATAGAGCTTGC	60.68	218
UW063575	scaffold02951	424209-424223	1976791	pentanucleotide	(AAAAT)3	15	GGGAAAAGGAGGGTACTTGC	59.94	TGGAAACGTTCCCCATaAAA	60.16	232
UW063576	scaffold02951	427296-427307	1976791	tetranucleotide	(GTTT)3	12	TGAGTAATCAATAGCCAAATGC	57	AGATCAAATTTCCGGCCTCT	60.04	162
UW063577	scaffold02951	427540-427551	1976791	dinucleotide	(TA)6	12	AGAGGCCGGAAATTTGATCT	60.04	CACGAATGAAAAAGACCTCTCA	59.35	238
UW063578	scaffold02951	431672-431683	1976791	tetranucleotide	(AAGA)3	12	CATGGTTTTGGCCTCTGTTT	59.97	TTTGTCATTTTGTGCCATCC	59.38	134
UW063579	scaffold02951	437053-437082	1976791	hexanucleotide	(AGAAGG)5	30	TCAAGCAGCCAATTTGTGAG	59.99	TGTTTGATGCCTTGCTCAAT	59.28	148
UW063580	scaffold02951	438651-438668	1976791	hexanucleotide	(TTCATT)3	18	TGACATTTCATTTTGAAGGGC	59.93	TCATCGTGATGACCGAACATA	59.94	132
UW063581	scaffold02951	439282-439293	1976791	tetranucleotide	(TGAA)3	12	TGATAAAGGGATAGCAAAAGCA	58.89	TCAACTCAATTCAATGCACCA	60.1	272
UW063582	scaffold02951	440058-440069	1976791	tetranucleotide	(TTTG)3	12	AGTTTAAATGGACTGACACAAACA	57.79	TGTGAGGACAAAAAGAGTGCAG	60.47	245
UW063583	scaffold02951	443025-443036	1976791	trinucleotide	(TTA)4	12	CAAAATGTTGATGCTACGCAA	59.76	TCACAACaAAAAcCCCTTcC	59.81	284
UW063584	scaffold02951	443505-443518	1976791	dinucleotide	(TC)7	14	TCACCGGATTCCTGTACGTT	60.38	CGGTACAACTTTAGGGCCAA	59.99	193
UW063585	scaffold02951	443542-443559	1976791	hexanucleotide	(CATTTC)3	18	CACCGGATTCCTGTACGTTT	59.85	CGGTACAACTTTAGGGCCAA	59.99	192
UW063586	scaffold02951	451046-451060	1976791	pentanucleotide	(AAATA)3	15	ATTGCTCAAGCAACAAAGGC	60.39	GGAGCGAGATACTCGTTTCAA	59.47	184
UW063587	scaffold02951	452942-452953	1976791	dinucleotide	(TG)6	12	TTTttGCAAGAAACTTCTCCG	59.5	TGTTTGCAATCTCTATCAATCCC	60.33	273
UW063588	scaffold02951	453563-453586	1976791	octanucleotide	(TTCTAAAT)3	24	CAACCCTTTTCAAAATCACTCC	59.85	GCTCGTTCAAACGTTGCATA	59.88	245
UW063589	scaffold02951	455893-455904	1976791	tetranucleotide	(ATTT)3	12	TGCATTTTGTAATGCATTTTCC	59.85	CGATGCTTCATCAACAATCAA	59.68	296
UW063590	scaffold02951	456086-456099	1976791	dinucleotide	(AT)7	14	TGTTGATGAAGCATCGAATTAAA	59.62	GTTGACCGTTGACATTGTGC	60.02	194
UW063591	scaffold02951	463259-463273	1976791	pentanucleotide	(TTTAT)3	15	GTTTCCATAAGTTCCGACGC	59.57	TGTGTGGTGAAGGATTGATTG	59.4	264
UW063592	scaffold02951	463518-463533	1976791	tetranucleotide	(CTTC)4	16	CCTTCACCACACACTCTCTCA	58.87	TGACCATGTGCTCCCATAAA	59.92	300
UW063593	scaffold02951	464415-464426	1976791	dinucleotide	(AT)6	12	GCTTTCTCGCCCAATTGTTA	60.21	AAGCCTCCTTAATGAGAAGTTGT	57.7	250
UW063594	scaffold02951	466609-466626	1976791	hexanucleotide	(CCAAAC)3	18	GGCGGAATATGGCAGTAGAA	60.06	GACCGGACTCAAAGACCAAA	60.09	164
UW063595	scaffold02951	468766-468777	1976791	tetranucleotide	(AGAA)3	12	TGGAAAAGAATCCAAACAACAA	59.47	CAGATTAGATGCCCCCAATG	60.29	296
UW063596	scaffold02951	469696-469716	1976791	trinucleotide	(TCT)7	21	TTTGAAAGTTGTTGTGGGGG	60.76	GCTGTGGTCAGCGAAAAGAT	60.41	299
UW063597	scaffold02951	469913-469936	1976791	octanucleotide	(CCAACAAA)3	24	TTCAATCGCCATTAATTCCC	59.73	TGAGAAAAGGGAGAGGCAGA	60.07	102
UW063598	scaffold02951	471435-471464	1976791	hexanucleotide	(ACCGCC)5	30	TGATACCGTCGTTGGTCAGA	60.11	ATTAGCAAACCCCACACCAC	59.72	300
UW063599	scaffold02951	472410-472423	1976791	dinucleotide	(TA)7	14	TCAATGGACCATAGCACCTT	58.02	AGTCAAACAAAAATGTGTCGCT	58.82	280
UW063600	scaffold02951	472681-472692	1976791	dinucleotide	(TA)6	12	AGCGACACATTTTTGTTTGACT	58.82	ATGTCATGCGGCAAAATACA	59.96	107
UW063601	scaffold02951	473999-474010	1976791	tetranucleotide	(CTTT)3	12	TGGCTTCCTTATACCCATGC	59.92	TCTTCACTTTTGCCAGGCTT	59.99	185
UW063602	scaffold02951	475725-475736	1976791	tetranucleotide	(AGTT)3	12	GGATTCATCAGCAAAAGGGA	60.01	GGCGTTGAGAAGCCTAACAG	60.02	189
UW063603	scaffold02951	482619-482630	1976791	trinucleotide	(AAT)4	12	AAAGAGGTCACGTGAAACGG	60.15	AATGGTCATTTGACATGGGG	60.44	267	SSR03734	2951	482566-482752	CAAS Chr 5 @ 7.9/59.9
UW063604	scaffold02951	485574-485597	1976791	hexanucleotide	(CAAAAT)4	24	TTTTACACCAATTTTGTGCG	57.24	TCGGCTAAAACATAAAATTTCACA	59.91	259
UW063605	scaffold02951	486254-486265	1976791	tetranucleotide	(TATT)3	12	TCACTATTCCCTTGTCCCGT	59.41	TGAGGGGGTTAAGATTCCAA	59.36	235
UW063606	scaffold02951	489672-489683	1976791	tetranucleotide	(TTAT)3	12	TGGAATAATCATGCGTGAAA	57.57	GATTTGCAAACCTTTGGCTT	59.21	275
UW063607	scaffold02951	492302-492313	1976791	trinucleotide	(AAG)4	12	AAATGGATTGTTAGCCGAGG	59.04	ATTTCTTTTTCTTTTCTACTTCCTTTT	57.28	298
UW063608	scaffold02951	492541-492556	1976791	tetranucleotide	(GAAA)4	16	GGAAAGAAAAGAAGAGGAAAAaGG	60.1	GCGGAGGAGGAGGATAGATT	59.63	267
UW063609	scaffold02951	492763-492774	1976791	trinucleotide	(TCC)4	12	CAAAGTAGGAAGGGgAAGGg	59.93	GAACCCACGTGCAGGTTATT	59.86	270
UW063610	scaffold02951	493231-493242	1976791	trinucleotide	(AGT)4	12	TTGTAAACGAGACGGAGACATT	58.77	CCTcCCCCtTTTTATGCAAT	60.14	269
UW063611	scaffold02951	494499-494510	1976791	tetranucleotide	(AAAT)3	12	AAAGGACATAAAAACAAAACCCAA	60.02	CTCCTGTTCCTTCACATGCTC	59.86	163
UW063612	scaffold02951	494953-494964	1976791	tetranucleotide	(TATT)3	12	TGGGGAGGACAATTTGGTAA	60.16	ATTCATGTATGGGGAGCCAA	60.16	203
UW063613	scaffold02951	495805-495819	1976791	pentanucleotide	(TTAAA)3	15	TTTTGTTTGTTGTTTTCTCATGTTT	59.08	TACCTTCGAGGGAGTGTTGG	60.1	285
UW063614	scaffold02951	496197-496208	1976791	tetranucleotide	(TTGA)3	12	TGAAGGGTATTTGGCATTTTC	58.93	TCGGACCACGATGACATAAA	59.92	231
UW063615	scaffold02951	497860-497877	1976791	hexanucleotide	(TTTGTT)3	18	GTGTTCTTTCATGGGGTTGC	60.36	CAACCATTTCAAGGATTCTCAA	59.06	223
UW063616	scaffold02951	498142-498159	1976791	trinucleotide	(TTA)6	18	GGAAAAaCAGGCTTTTGGAA	59.18	TCCCAATTATGGAAAGCCAC	59.76	202
UW063617	scaffold02951	498378-498389	1976791	dinucleotide	(TA)6	12	TAAAGGATGGTGGCTTTCCA	60.44	TGCTGaAAAATAGAACGGGG	60.07	269
UW063618	scaffold02951	498520-498537	1976791	hexanucleotide	(TTTTTC)3	18	AACCCCGTTCTATTTTtCAGC	59.49	TGATGTGTCGTATTGGGTCC	59.22	166
UW063619	scaffold02951	498789-498800	1976791	trinucleotide	(ATA)4	12	GGACCCAATACGACACATCA	59.22	TGGGAATGCATGAATTTGTT	58.82	262
UW063620	scaffold02951	500946-500960	1976791	pentanucleotide	(CTTTT)3	15	GAAACGTGCGACTGTTTCAA	59.89	CCCATTCCATCACAATCTCC	60.13	156
UW063621	scaffold02951	506012-506023	1976791	tetranucleotide	(TATT)3	12	TGGAGGTTGAAATTATAAGTGGC	59.41	AAAACATTTTTCACCTTTTCAACA	59.03	282
UW063622	scaffold02951	506495-506510	1976791	dinucleotide	(TA)8	16	CGATTTCCATCCAAAACTAACG	60.69	AAAAATCGTGGAAATGGAGG	58.88	230
UW063623	scaffold02951	507428-507447	1976791	pentanucleotide	(AAAAT)4	20	tCCTATGAAAAGGGGGTGAA	59.36	GCAAATCACGTGGCAATAGA	59.69	234
UW063624	scaffold02951	512382-512409	1976791	dinucleotide	(TC)14	28	TTCAATCACAAcAAACCCCc	60.59	TCCATGGTACCTAAAGCATTAATTT	59.28	115
UW063625	scaffold02951	513764-513775	1976791	trinucleotide	(TAA)4	12	ATGTAATTCAATTGCCCCCA	60.02	CGTCGATTCAATATTCTCCAAA	59.08	164
UW063626	scaffold02951	514034-514049	1976791	tetranucleotide	(AAGA)4	16	CGTGTGAAAGTTGATTGTTGTG	59.14	TTTGGAGTCATAAGCCCGTC	60.07	288
UW063627	scaffold02951	514341-514352	1976791	tetranucleotide	(AAAT)3	12	GGCTTGACACGATTTCCATC	60.47	TGGGCGATTCATGATTTACA	59.89	295
UW063628	scaffold02951	518272-518286	1976791	pentanucleotide	(TCAAA)3	15	ATGCATGATTTCAACCTCGG	60.86	TCAAACTTTTGGTTGATAACAATTT	58.19	235
UW063629	scaffold02951	518680-518691	1976791	trinucleotide	(ATT)4	12	TCGAAATTCAAGGTTACGAGTT	57.94	GGTTGTCTATCCAAAACTATCCA	57.2	105
UW063630	scaffold02951	522069-522119	1976791	compound	(AAAAAAGG)3aaa(AAAAAG)4	51	GCCTCTGGAAGAAGAAAGCA	59.69	ACAAATTCCTGGGTGCAAAC	59.84	216
UW063631	scaffold02951	524437-524448	1976791	trinucleotide	(AAT)4	12	CCCTGTTTTGCAGTGATGTC	59.14	TTCCAATTCTCAAACGACGA	59.25	281
UW063632	scaffold02951	525893-525904	1976791	tetranucleotide	(TGTT)3	12	TTCGGGTTTCTGAATTTTGC	60.05	TTAGGTTTTGCTCCTCCGAA	59.82	200
UW063633	scaffold02951	527130-527141	1976791	dinucleotide	(TA)6	12	CAAGGAACAATGGTCAAGCA	59.69	CACGTTGCAACAGAAACACC	60.2	216
UW063634	scaffold02951	533988-534003	1976791	tetranucleotide	(TATG)4	16	TGCATAATTCACTTCACTTCCTTC	59.67	AGGATGTGTTTGGAGGACCA	60.36	286
UW063635	scaffold02951	538496-538507	1976791	trinucleotide	(ATT)4	12	TTCCAATCCCTCATCAGAAAA	59.49	TCAACATGGTTTAGGCTCTGTG	60.17	284
UW063636	scaffold02951	538862-538873	1976791	tetranucleotide	(ATTA)3	12	TGAATGGGAAAATGGTGAGA	58.9	AATCAcCCACCCACTTTTGa	60.21	271
UW063637	scaffold02951	539034-539089	1976791	compound	(TAA)4atcca(TAT)13	56	tCAAAAGTGGGTGGgTGATT	60.21	CCATGAGAATTCCTTCAGCC	59.63	276	SSR23133	2951	539163-539010	not mapped
UW063638	scaffold02951	541691-541702	1976791	tetranucleotide	(AAAT)3	12	TTGTTTGTTTTAGCTCAATTTTTCC	59.94	GGTGAATTGTTATGTGCAATGG	60.12	290
UW063639	scaffold02951	541924-541935	1976791	trinucleotide	(ATT)4	12	AAAACAAAGACTATCCATTTTGGG	59.68	CCAATGGTTTATGTTCATTTAGG	57.54	191
UW063640	scaffold02951	544373-544390	1976791	trinucleotide	(TAT)6	18	TGGAAGGTGGTAGGTTGGAG	59.96	GCCATGGTTGGTAAAGAGTCA	59.99	148
UW063641	scaffold02951	544589-544600	1976791	dinucleotide	(TA)6	12	GACTCTTTACCAACCATGGCA	59.99	TGCCATATTAACCATTTCTCTTCC	60.53	218
UW063642	scaffold02951	546341-546360	1976791	dinucleotide	(AT)10	20	TGGGAAAAGCCAATTTCAAG	60.05	TTCATTGGGGTATGGGATTT	58.95	264
UW063643	scaffold02951	547915-547929	1976791	trinucleotide	(ATT)5	15	CCATGATTACACTCATCATCCG	60.21	TTCAAGGCCCACTAAAATGC	60.07	128
UW063644	scaffold02951	548400-548413	1976791	dinucleotide	(TA)7	14	TGGTGAATAGATGTGGCTGC	59.68	TTCCAACTTCCAAATTGCATAA	59.47	279
UW063645	scaffold02951	548901-548912	1976791	tetranucleotide	(TACA)3	12	TCTTTGTTTCCCACAGACCC	59.94	TGAGAAAAGTAAGGCTGGCG	60.51	265
UW063646	scaffold02951	549838-549855	1976791	dinucleotide	(AG)9	18	ATAAGCATCATGTGGGGGAg	59.77	GTGGTCTGACATGTGCTGCT	59.9	186
UW063647	scaffold02951	549974-549985	1976791	trinucleotide	(AGC)4	12	ATAAGCATCATGTGGGGGAg	59.77	TGGTGGAATTATTTCTGATGGA	59.27	270
UW063648	scaffold02951	550259-550274	1976791	dinucleotide	(TC)8	16	CCCAACTCCTTTCTTTCCTTC	59.2	AGCAAGCAGCGAGTGTAGGT	60.22	266
UW063649	scaffold02951	552515-552526	1976791	trinucleotide	(AAG)4	12	AAAGGGAAGGGGACATTACG	60.18	AATCGGATGAACACTCCCAG	59.93	299
UW063650	scaffold02951	552587-552598	1976791	tetranucleotide	(GAAA)3	12	TAGGCGACTGTTGACCAGAA	59.44	TCCCTGTTTTCGATACTCCC	58.98	294
UW063651	scaffold02951	553368-553383	1976791	tetranucleotide	(AAAT)4	16	GGACCACTCTCTTTCCCCTC	60.05	CTTTTGACCACGTGGAGGAT	59.97	204
UW063652	scaffold02951	554988-555002	1976791	trinucleotide	(TTA)5	15	TAGGAAGTTGGGTGTTGGGT	59.3	TAATATTCTCCCGCCAATGC	59.89	280
UW063653	scaffold02951	555253-555270	1976791	hexanucleotide	(GAAAGG)3	18	AATATTAACCCGTTTCCCGC	60.04	GCAATGGGACCCACTTAGAA	59.93	271
UW063654	scaffold02951	556491-556502	1976791	tetranucleotide	(TAAA)3	12	CCAATTTTGATTTGGTCGGT	59.66	CaAAATTCCCTTTcTTcCCC	59.75	286
UW063655	scaffold02951	558381-558392	1976791	trinucleotide	(AAG)4	12	TTCCGTGGATGCAACAAATA	59.93	TGCTCCAGAGTTGACTAAGCC	59.63	171
UW063656	scaffold02951	558694-558705	1976791	dinucleotide	(AG)6	12	GAGAGACAGGTGGGTGTGGT	60.01	GGTAACTGAAATGGAACCCC	58.21	206
UW063657	scaffold02951	563615-563626	1976791	trinucleotide	(CAA)4	12	ACCGTCACTATGCAACCTCC	60	GGAAAGAAGCTCAAAGGGCT	59.96	179
UW063658	scaffold02951	569951-569965	1976791	trinucleotide	(ATT)5	15	AAAATTTGTCACCCCCACAA	60.07	ACGGACACCCAACAAGaaAA	60.39	298
UW063659	scaffold02951	570323-570334	1976791	tetranucleotide	(TAAT)3	12	CCCCAAAATCCAAACGTACA	60.59	CCCCTTTCGTTTTCCAAATA	58.92	213
UW063660	scaffold02951	570608-570631	1976791	tetranucleotide	(TATT)6	24	CCCAAGATGGGAGATCCATA	59.7	GaAAAATTAAATCCCATGTTTTCAA	59.55	232
UW063661	scaffold02951	571762-571773	1976791	dinucleotide	(TA)6	12	AAAACACTATGGAGGGTCGG	58.91	TGATTGTTCAAGCATGTTTATGG	59.88	270
UW063662	scaffold02951	572225-572238	1976791	dinucleotide	(TA)7	14	TCAAAATGGTTTAGCAAACTGAAA	60.04	TTGGTTCAACAAACCTCATCC	59.82	222
UW063663	scaffold02951	576184-576199	1976791	dinucleotide	(AT)8	16	AAGTGAAGCTCCCTGAAGCA	60.13	ATGCCCTTCGTTTTCTTCCT	60.07	299
UW063664	scaffold02951	576366-576377	1976791	trinucleotide	(TAA)4	12	AGGAAGAAAACGAAGGGCAT	60.07	CTGGGCACAAACAACACAAC	60.05	222
UW063665	scaffold02951	576405-576416	1976791	dinucleotide	(GT)6	12	AGGAAGAAAACGAAGGGCAT	60.07	AAAAATGATCTGCTCCCACG	60.07	262
UW063666	scaffold02951	576633-576644	1976791	tetranucleotide	(TAAA)3	12	TTGTGTTGTTTGTGCCCAGT	60.05	CTTTGCGTGGCTAGCATGT	60.03	300
UW063667	scaffold02951	578220-578234	1976791	trinucleotide	(ATA)5	15	ACGAAATATTTACATAATTTGAATCG	57.06	TCTAGAGAAAAAGAAACGCAAACA	59.61	298
UW063668	scaffold02951	579138-579149	1976791	dinucleotide	(TA)6	12	TTGATTCATTAGGTCAAGCAAG	57.08	GAGGCACGTGATGCTTCTTA	59.03	225
UW063669	scaffold02951	581120-581131	1976791	dinucleotide	(TA)6	12	TGTGGAGCATGTCAATTTGC	60.68	TGGACAGTATAAACTTAGGCGTGA	60.08	217
UW063670	scaffold02951	583354-583365	1976791	tetranucleotide	(TTAT)3	12	TTGTGATTAGAGCGGGATGG	60.99	TCATGTGAAGGACAAACGTG	58.08	179
UW063671	scaffold02951	583520-583531	1976791	tetranucleotide	(AAGA)3	12	AGGAACACGTTTGTCCTTCA	58.19	AATTTGGATTTGATGCAGGG	59.76	300
UW063672	scaffold02951	583965-583976	1976791	dinucleotide	(GA)6	12	AACCCTGCATCAAATCCAAA	60.31	AGCTGCGTGCTTATGCCTAT	60.03	261
UW063673	scaffold02951	585884-585895	1976791	trinucleotide	(AAC)4	12	GGACACGTGCAAATGTTGAG	60.16	CACATTTTGGAGGAAGAACCA	59.96	231
UW063674	scaffold02951	586050-586081	1976791	compound	(TTTTG)3tt(TTA)5	32	TGGTTCTTCCTCCAAAATGTG	59.96	TTTTGAGCCGGCAAGAGTAT	59.85	158
UW063675	scaffold02951	586627-586638	1976791	tetranucleotide	(AATT)3	12	TTGGTTCAAAGTTTCCAAGTGA	59.63	AATGAGATTTCTTGCCCAAA	57.28	221
UW063676	scaffold02951	593871-593882	1976791	tetranucleotide	(AATG)3	12	TGCAAAAAGATTAGGAAGGGG	60.42	TGTTTATGAAGTCGTGGCGA	60.26	298
UW063677	scaffold02951	597196-597210	1976791	pentanucleotide	(AAACA)3	15	AAAAATTTGGATATTGAGATGAGTGT	58.52	ACCTTTAGCCCACCTTCACA	59.59	281
UW063678	scaffold02951	597496-597515	1976791	dinucleotide	(TA)10	20	TGTGAAGGTGGGCTAAAGGT	59.59	AAATATGTGCATGAgGGGGA	60.16	246
UW063679	scaffold02951	598587-598602	1976791	dinucleotide	(TA)8	16	TCTTCCCAAAAACAAAGTTACGA	60.02	GATTGTGAAGGCCCCCTATT	60.15	291
UW063680	scaffold02951	602632-602643	1976791	tetranucleotide	(CTTT)3	12	GACCTGCAGCCTCACCTCTA	60.55	GTAGCAGCTGACTCGACCAA	59.19	168
UW063681	scaffold02951	604764-604779	1976791	tetranucleotide	(TTTC)4	16	AGTCCACATGCAATGCAAAA	60.12	TGGAATTGGTTGAAATGTGTG	59.28	196
UW063682	scaffold02951	605418-605429	1976791	tetranucleotide	(AAAT)3	12	GCTTCTTTGTCAAACACAAGCAT	60.69	GCCAACCAAAGACGTTCAAT	59.98	185
UW063683	scaffold02951	605926-605937	1976791	trinucleotide	(TTA)4	12	AGGTGTTGGATGGGTAGCTG	59.99	TGTGAGATTGTGAAACTTGGG	58.61	143
UW063684	scaffold02951	607463-607474	1976791	tetranucleotide	(ATCT)3	12	TCCAGTATCATAACCCGCAA	58.99	ATCCTTGAACGGAGGGTTTT	59.8	285
UW063685	scaffold02951	607761-607772	1976791	tetranucleotide	(AGAA)3	12	TCAAAACACCAAAACCCTCC	59.81	TCGAAGGGCTGAAAGTAGGA	59.95	289
UW063686	scaffold02951	608197-608221	1976791	pentanucleotide	(CTTTT)5	25	CTTGACGAATACGAATGGGC	60.47	ATATTCAGCAAAATAAATGGCATA	57.02	212
UW063687	scaffold02951	610863-610874	1976791	tetranucleotide	(TTAT)3	12	TGGTAAAGTGTGCGTATCTATGG	59.09	CGTTTTCGAAATTAAAAACTAATTGA	59.15	221
UW063688	scaffold02951	611703-611717	1976791	pentanucleotide	(AAAAC)3	15	TTCCATTTACAACAAATGGTGA	57.93	TGCCATAACCTCTCACAATCA	59.14	227
UW063689	scaffold02951	612154-612168	1976791	trinucleotide	(TTA)5	15	TCACCTTTCTTGAGTTTTGCAC	59.4	AGACATCCGTCCATCAATTC	57.35	226
UW063690	scaffold02951	613625-613636	1976791	trinucleotide	(TAG)4	12	GTGCAGGCTTTGTAGTGGGT	60.18	CATCATGGTTGGGGCTAGTT	59.81	258
UW063691	scaffold02951	615062-615073	1976791	trinucleotide	(ATT)4	12	GCGCCAGGTTTGATCTTTTA	60.21	TGTTGCACTGACGCACATTA	59.9	299
UW063692	scaffold02951	619545-619556	1976791	tetranucleotide	(TTTC)3	12	ACCAAACAGAAACTGCCACC	60.01	TCGTAAAACAAGAAACCCTTCAA	60.02	269
UW063693	scaffold02951	619890-619904	1976791	trinucleotide	(TTA)5	15	TGTTTTCGTCCCTTTTAATTTCA	59.87	CCAATTTTTGTCTTCAACCCA	59.82	272
UW063694	scaffold02951	620462-620473	1976791	tetranucleotide	(AAAG)3	12	TTTGGCATGTGAGATGAAGC	59.81	TGTAGCCAGCAGAGTGTCAAG	59.25	274
UW063695	scaffold02951	622238-622249	1976791	tetranucleotide	(TATC)3	12	GGACGTTGGAAGAAAGAAGTG	58.83	CAATTTGCCCATGTTAGAGACA	60	297
UW063696	scaffold02951	625668-625679	1976791	tetranucleotide	(GAAT)3	12	ATTGCAAATGCAAGGGAAGA	60.59	CCAACCATGGTCCAGCTACT	59.99	287
UW063697	scaffold02951	627234-627257	1976791	trinucleotide	(TAA)8	24	TTAAAATTTGAAAAaCCACAGTGA	57.86	GCATTGTGAAAACGACGAGA	59.85	296
UW063698	scaffold02951	628071-628092	1976791	dinucleotide	(TA)11	22	TTAGCGTTCTTGCTGGGATT	59.85	TTCAAATGATTGAAAAAGGTTCA	58.64	155
UW063699	scaffold02951	630338-630349	1976791	tetranucleotide	(ATTT)3	12	ACGTCGGCGATATGCTTAGT	59.76	CACCATCTTTTTGCAGCCTA	58.92	298
UW063700	scaffold02951	633067-633084	1976791	hexanucleotide	(TATTTC)3	18	ATCAACACCCAAATGGGAAA	60.03	AAAGGGGGCTTGAAATTTGT	59.81	179
UW063701	scaffold02951	633149-633160	1976791	tetranucleotide	(TAAA)3	12	AAATTTCAAGCCCCCTTTGT	59.81	GGCATTCTTATGCAAAATTGTCT	59.54	193
UW063702	scaffold02951	635253-635276	1976791	trinucleotide	(TCT)8	24	TGGTAGGGATGAGATCGGAC	59.89	CCATGAGGATAAGAGAAATCGAG	59.23	266
UW063703	scaffold02951	635569-635580	1976791	tetranucleotide	(TTCT)3	12	CCATTTCCTAATCATTtGTGTGC	60.59	TGGTGTTGAATGGCATTGTT	59.82	156
UW063704	scaffold02951	638403-638414	1976791	tetranucleotide	(TATT)3	12	CACCTGACTTCACACCCAAA	59.57	CGGTGGAATTCAATCCGTTA	60.69	281
UW063705	scaffold02951	638719-638730	1976791	trinucleotide	(AAT)4	12	TGGAACAAGAAAAGGAAGCG	60.36	TCAAATTGTCCCTTCTTCGT	57.24	245
UW063706	scaffold02951	641918-641929	1976791	tetranucleotide	(TTTA)3	12	TTCAAATTAATTGCACGGTTTTT	59.78	ATCTTGACGTTGACGTGTCG	59.75	264
UW063707	scaffold02951	644679-644690	1976791	dinucleotide	(TA)6	12	CTTCAAGCTGTACGATGAAGGT	58.54	TCATGTAATATGCTAATCGTGTGAGA	59.95	219
UW063708	scaffold02951	646710-646721	1976791	trinucleotide	(TTA)4	12	GACAGTGTGATAAAAGGTGTCTAAGAA	59.25	GGGCTTCAATCAAAACCAAA	59.92	300
UW063709	scaffold02951	647401-647412	1976791	trinucleotide	(CAA)4	12	TTTGCGTTGGGATTGAAGTT	60.48	CGCTCCTTGCCAGTAAGTCT	59.64	299
UW063710	scaffold02951	648901-648915	1976791	pentanucleotide	(GAAAA)3	15	TTAGCCATTTCAAAATTTCTTCA	58.01	GAAAGGAGAGGCATGAGATGA	59.38	268
UW063711	scaffold02951	658802-658813	1976791	tetranucleotide	(ATTA)3	12	GGGGAGAGGGAGGATGTAGA	60.41	GAAGGAAAATGTTTCTTATTTTTGGA	60.11	219
UW063712	scaffold02951	660052-660063	1976791	trinucleotide	(TTA)4	12	ACCCTGGTGATGAAAACAGC	59.97	TGTTTGAACTCAAATTCCCCT	58.54	168
UW063713	scaffold02951	662823-662834	1976791	tetranucleotide	(AAGT)3	12	GACCTTTCTCCGTTCCACAC	59.55	GATGGAAATTTGCCACCATAA	59.65	191
UW063714	scaffold02951	667300-667314	1976791	pentanucleotide	(AAGAA)3	15	GGATGACGACGTATTGGGTT	59.68	GATTTTGCGTCCGTTTTGTT	59.98	157
UW063715	scaffold02951	671122-671133	1976791	tetranucleotide	(AAAT)3	12	AGTGAATGTTGTGCGTCTGG	59.75	TGTGACGAGGGAGAAAATCC	60.05	263
UW063716	scaffold02951	671875-671889	1976791	pentanucleotide	(CCCCT)3	15	AACGGTGACATTCACCAACA	59.86	TGAAGTGTTGAGTTTGGGGTG	60.97	127
UW063717	scaffold02951	672559-672570	1976791	trinucleotide	(AAC)4	12	CGTCGAGGATTGGTCTTTGT	60.11	TGGAAGATCCTTCCGTATCG	60.03	233
UW063718	scaffold02951	676087-676098	1976791	trinucleotide	(ATT)4	12	GGGTTTCTGCTAAACACTTGG	58.75	TTGGGTCTCTGACTCCATGA	59.18	298
UW063719	scaffold02951	680753-680776	1976791	octanucleotide	(TCCTCTCT)3	24	TGCCATTTCCAAAAACTTCC	59.92	AGGGGAAAGAGAAGGGAGTG	59.67	171
UW063720	scaffold02951	681187-681212	1976791	dinucleotide	(TA)13	26	AAACTCATCGGTGCCTCATC	60.08	TTGTGAAATGCAATAGGCCA	60.07	173
UW063721	scaffold02951	682708-682719	1976791	trinucleotide	(TTC)4	12	TTGTTTTAACCGGAATGCAA	59.05	GGTGAGAGAAAAGAAAGGaAAAGA	59.44	264
UW063722	scaffold02951	682862-682882	1976791	trinucleotide	(TTA)7	21	TTCTTTCATCTCGAGTTGTCTTC	57.74	AAAATTGCAAGATACATGTGATATAAA	57.46	270
UW063723	scaffold02951	685676-685693	1976791	trinucleotide	(TTC)6	18	CAAAGTTTTGTTTTCCACCG	58.17	TCCTCAATTGAAAATTGTTACAGAA	59.12	169
UW063724	scaffold02951	687866-687880	1976791	pentanucleotide	(TGTTG)3	15	TTGATCCTGACCTTGAATGAA	58.13	TCACAGCAAAACTTGGGAGA	59.41	287
UW063725	scaffold02951	688784-688795	1976791	dinucleotide	(TA)6	12	GAAAGGGCTTGAGCTGATTG	59.96	TGACTCAGGTCTGCATCCAA	60.4	151
UW063726	scaffold02951	689759-689770	1976791	tetranucleotide	(TATG)3	12	CAAAATGGAAAGTGGGTTGG	60.2	TTCGAGATATGTGCATGTTGG	59.56	138
UW063727	scaffold02951	691165-691176	1976791	tetranucleotide	(AATA)3	12	TTGAGAGCTGATGTGAATTTGA	58.5	AAATGTGATGCTTGACACAAGG	60.04	253
UW063728	scaffold02951	692813-692824	1976791	tetranucleotide	(AAAT)3	12	TTTTAACGTAAAATCCTCGACCA	59.89	ACCAGTTTTCATGGGGTCAA	60.21	295
UW063729	scaffold02951	695797-695808	1976791	tetranucleotide	(TTTA)3	12	CTCCGGACAACAATCAGTCA	59.68	TCAAATTGTCGTGAACTAGGGTT	59.92	280
UW063730	scaffold02951	696249-696269	1976791	heptanucleotide	(TTTATTT)3	21	ACACGCGTACACTTCCATGA	60.18	AAGGAAAGTTGAAGATTGTGATATTT	57.92	277
UW063731	scaffold02951	696328-696342	1976791	pentanucleotide	(TAATT)3	15	AAATATCACAATCTTCAACTTTCCTT	57.92	CCAATATGCATTTGTGGCTA	57.14	226
UW063732	scaffold02951	696619-696630	1976791	trinucleotide	(TTA)4	12	AAAaTCATGTTTATGGCAAAAGAA	59	TCACAATGCTACTCTATCAGtTTTCC	60.08	300
UW063733	scaffold02951	696653-696667	1976791	trinucleotide	(ATT)5	15	TTTTCGATTGCAAATTTGTTG	58.71	TCACAATGCTACTCTATCAGtTTTCC	60.08	229
UW063734	scaffold02951	696981-696992	1976791	tetranucleotide	(TTAT)3	12	TTTATCTTCATATTTTCGATGCTCT	57.71	aAAACAAAATCAATTGGAATCAGA	58.95	286
UW063735	scaffold02951	697972-697987	1976791	tetranucleotide	(ATAA)4	16	TTTGTTTTTGTCATTTTCGCA	59.22	TTCGCACCCACATCAAAATA	59.93	195
UW063736	scaffold02951	698726-698737	1976791	dinucleotide	(TA)6	12	TTTTtCGTTTATCATCAGCACA	58.35	CATTTCCATTCAACCAAACTTC	58.47	292
UW063737	scaffold02951	698854-698881	1976791	dinucleotide	(AG)14	28	GAAGTTTGGTTGAATGGAAATG	58.47	GGTCCTCCATGGTGTCAAGT	59.82	113
UW063738	scaffold02951	699891-699902	1976791	tetranucleotide	(ATAA)3	12	GGGTTGGAGGGTTGAAAAAT	60.03	TCCGAGTTATTTGGGTTTGC	59.94	299
UW063739	scaffold02951	700585-700606	1976791	dinucleotide	(TA)11	22	CAAATGATGTTGGTGGATGTG	59.68	TGGCACATTTTCTCAACCAA	60.09	253
UW063740	scaffold02951	700887-700898	1976791	tetranucleotide	(AGAA)3	12	TTGGTTGAGAAAATGTGCCA	60.09	GCGAGATCCGCAACTTAGTC	59.98	281
UW063741	scaffold02951	701819-701830	1976791	trinucleotide	(TAT)4	12	TGGATGGATCTCACAAGTCa	57.47	CAAATTATCCTCCCATCTCCT	57.1	300
UW063742	scaffold02951	702265-702276	1976791	trinucleotide	(AAG)4	12	TCCAACTAATTGTGGGTAGGG	58.82	TTTCtTTCCTTTTGGACGGa	59.66	282
UW063743	scaffold02951	703039-703054	1976791	dinucleotide	(AT)8	16	TTGGTCCCCAATTTGAACAT	60.03	CGGAGAGATGACTGAGGAGG	59.94	296
UW063744	scaffold02951	703379-703390	1976791	trinucleotide	(AAG)4	12	CCTCCTCAGTCATCTCTCCG	59.94	CGAGCGAAGTGTGGTGTAAA	59.9	215
UW063745	scaffold02951	704802-704819	1976791	hexanucleotide	(AATGTG)3	18	AAGAAAGTAAAAaGAAATGAGGCTCT	58.75	TGGAACGTGGAAACCTTTGT	60.39	199
UW063746	scaffold02951	709689-709703	1976791	trinucleotide	(CTT)5	15	GGAAATCTTCGTGAGGGTCA	60.05	GCGTTACCCATAGTCTCGGA	60.1	292
UW063747	scaffold02951	711196-711207	1976791	trinucleotide	(AGG)4	12	CAGCTTGCAAGGAAATGGAT	60.21	CCCAGTTATGGCTCATCGTT	59.96	125
UW063748	scaffold02951	711513-711524	1976791	tetranucleotide	(TTTC)3	12	AATTGGCAAGTTGGGTTGAC	59.84	AGGCCTCTTTCACCCTTTTC	59.69	247
UW063749	scaffold02951	712443-712460	1976791	hexanucleotide	(ATATAG)3	18	GCACAAATAACCACAAATAGACACA	60.21	GCCATGTCCATGTACTTTGCTA	60.02	138
UW063750	scaffold02951	712498-712521	1976791	hexanucleotide	(CATGGC)4	24	TGAAGAACAATAGCTAGCAAAGTACA	58.82	AAAACTTTGAGCACGATGAAAC	58.43	284
UW063751	scaffold02951	713124-713139	1976791	tetranucleotide	(ATAG)4	16	AGAGAGGGTGTGGTTGGTTG	60	TTGTCGCATCGGTCATCTAA	60.22	248
UW063752	scaffold02951	713665-713679	1976791	pentanucleotide	(AAAAG)3	15	TGACGTTTCACTGATGCTCC	59.84	GCAAAAATGCAACAAAGTGG	59.21	199
UW063753	scaffold02951	716387-716401	1976791	trinucleotide	(TTA)5	15	TTCAGATGGTTGGGATTTGA	58.9	CCTACCTTTTCCACCCCATT	60.05	194
UW063754	scaffold02951	716959-716976	1976791	hexanucleotide	(CTTTTT)3	18	TTTAAATATTTGGTGCGCGA	59.2	GAACCATGCAATTTAGCTGGA	60.09	298
UW063755	scaffold02951	717117-717128	1976791	tetranucleotide	(ATTA)3	12	TCCAGCTAAATTGCATGGTTC	60.09	TGGTTGTGGTTGCTTTTGAA	60.13	231
UW063756	scaffold02951	718554-718565	1976791	dinucleotide	(TA)6	12	TGTAACACACTCAAAAGTTTCCTCA	60.12	TCAAAGTGTCATCAAATGGC	57.08	251
UW063757	scaffold02951	721681-721695	1976791	pentanucleotide	(AAAAT)3	15	GGGAGCAAATCAATTTAGGATG	59.81	CAAGGTTTGATAGAGTCACATGC	58.78	233
UW063758	scaffold02951	721972-721983	1976791	tetranucleotide	(CTTT)3	12	AAAaaCAGCCTGGAAAAGTCT	57.16	TGCATTAATTTAAACTCTTTGGTTTC	59.13	282
UW063759	scaffold02951	722612-722623	1976791	trinucleotide	(TTA)4	12	AAATGCATTGGTTGGCAATA	58.89	AATAATGAGGTTGATGGCCG	59.78	182
UW063760	scaffold02951	723151-723168	1976791	hexanucleotide	(AAAAGA)3	18	AGGAAGGGGAGAAATGTGTT	57.55	TCAATTGGGCCTTCATTAGG	59.89	228
UW063761	scaffold02951	723256-723267	1976791	trinucleotide	(TAT)4	12	GGACAGAGCACCTAACATCACA	60.18	TCAATTGGGCCTTCATTAGG	59.89	159
UW063762	scaffold02951	723779-723811	1976791	trinucleotide	(TCT)11	33	CAAGCTCTTCCTCAACGGAC	59.99	GTGAGTGAGAAGCCCGAGAC	59.99	127	SSR16842	2951	723874-723731	CAAS Chr 5 @ 6.0/59.9
UW063763	scaffold02951	724338-724349	1976791	dinucleotide	(TG)6	12	AGACCGAGACGAGAAGGTCA	59.99	TATGCGAAGACCAATCCACA	60.07	287
UW063764	scaffold02951	727577-727600	1976791	dinucleotide	(AT)12	24	TGAAAAATTTTGATGGGATTGA	59.28	CCATCAATTTAAAGCCATATATGAAA	59.57	208
UW063765	scaffold02951	728293-728304	1976791	tetranucleotide	(AAAT)3	12	GGGCTAACCGAACCACTATG	59.45	CAAGACGATGGGACACAGAA	59.68	138
UW063766	scaffold02951	728426-728452	1976791	trinucleotide	(ATT)9	27	ATTCCCTTTTTGAAGGGTCC	59.26	ACGGCTACCGTAATGCAAAC	60.02	233
UW063767	scaffold02951	728673-728687	1976791	trinucleotide	(AAC)5	15	GGTTTCCGATGCCTAACAAA	59.94	CAAATCCAATTTGGGGATCA	60.5	230
UW063768	scaffold02951	729043-729054	1976791	tetranucleotide	(ACTT)3	12	TGTTGATCCCCAAATTGGAT	59.99	TGAAGGCGAAACCTTAGGAA	59.82	284
UW063769	scaffold02951	731692-731709	1976791	trinucleotide	(AAG)6	18	TCTGATATGAGAAGCATTATTCAAGA	58.55	GGGGTGGATGAGAAGAAACA	59.9	259
UW063770	scaffold02951	733126-733137	1976791	tetranucleotide	(AAAT)3	12	TCGTTTGAGGATGGCTTTTC	60.19	GGTTATTGACACACCTCTTTCG	58.63	126
UW063771	scaffold02951	733396-733407	1976791	tetranucleotide	(TTAA)3	12	TTTTtGCAAGAACATTGGTG	57.26	TGTGTTTGTTTTGTTTCACCG	59.52	256
UW063772	scaffold02951	735415-735447	1976791	compound	(GAAT)3gaagaa(GAT)5	33	AGGGGAGGTCACTGTCATCA	60.53	AGCACCCAAAAGTTTCAACC	59.08	179
UW063773	scaffold02951	737110-737121	1976791	trinucleotide	(ATT)4	12	TCTTGGGAAATTTTGGAAGGT	59.8	GGACCACCAGAAAGAAGAAGC	60.24	109
UW063774	scaffold02951	739799-739810	1976791	tetranucleotide	(AAAC)3	12	TTTGAGAACCAACCTGCACA	60.28	TGAAGGGCATATCCCAATGT	60.16	291
UW063775	scaffold02951	742138-742149	1976791	trinucleotide	(ATT)4	12	CCAAACAGAATAAATGCGACC	59.47	GGCAACCGACAAGAATGTTT	59.98	249
UW063776	scaffold02951	743036-743047	1976791	tetranucleotide	(TAAT)3	12	TTTGTTGTAAACTCTGCAACGTC	59.37	TCTTTTCCCAACATAATGCAA	58.15	232
UW063777	scaffold02951	748121-748144	1976791	hexanucleotide	(AAGGAA)4	24	ATCAACCACCACAAGAACCC	59.68	AAAGCAACCAAAAATGTCGG	59.97	267
UW063778	scaffold02951	753740-753751	1976791	dinucleotide	(TG)6	12	GTTGCTTTTGCAGCCTTTTC	60	AGTATGGGGTCAGCCAAATG	59.81	214
UW063779	scaffold02951	755898-755912	1976791	pentanucleotide	(TTTAT)3	15	ACTAGTAGCAAAACCCCGCC	60.5	CAGGATGTGGTTCCATTGAG	58.93	189
UW063780	scaffold02951	756275-756298	1976791	octanucleotide	(ATAATGCA)3	24	TCACAAGCTCTTTCTCCCAAA	59.98	CGAGTCGTTGTCCAGTTTGA	59.87	183
UW063781	scaffold02951	757227-757247	1976791	heptanucleotide	(CCTTTTC)3	21	ACGTCACAAGACACAGCAGC	60.1	ATACTCTGCCCCTCAAGCCT	60.23	159
UW063782	scaffold02951	757890-757901	1976791	trinucleotide	(AAT)4	12	CAATTCCTCTTTTtCTTTTCACA	57.62	TTGATCAATAAACAGTGGGGG	59.67	272
UW063783	scaffold02951	758410-758421	1976791	tetranucleotide	(AGGA)3	12	ATGGTGGGGACCACATAGAC	59.51	GTGATGGGGACTGCTTTGAT	59.93	254
UW063784	scaffold02951	759538-759549	1976791	tetranucleotide	(AAAT)3	12	TTGTCTTGTAATCTCAAAACGGAA	60.04	CCGTTCAACTTTATTGGCCC	61.56	263
UW063785	scaffold02951	760905-760916	1976791	tetranucleotide	(TTAA)3	12	TCCCATCGAATTGGTTCTTC	59.87	CTTCAAAGTTCTGATCATACCCA	58.25	243
UW063786	scaffold02951	761979-761993	1976791	pentanucleotide	(AGAAT)3	15	GCTAAATTAAGGGAAAGAAAAGTGAA	59.64	GCTCAATCATAGGGTTGTGTGA	60	289
UW063787	scaffold02951	762234-762251	1976791	dinucleotide	(TA)9	18	ACCCTTCTTCCCTCCCATTA	59.76	TTGATGGCTATGAGTTCCTTTG	59.22	126
UW063788	scaffold02951	763356-763370	1976791	trinucleotide	(TAA)5	15	AATTGAGAGACCATCCGTGG	59.93	GGAAGATTTTGTCCTCCATGTT	59.33	215
UW063789	scaffold02951	763526-763539	1976791	dinucleotide	(AT)7	14	AACATGGAGGACAAAATCTTCC	59.33	GCAAAAAGAGTGAGAATGGAAA	58.49	173
UW063790	scaffold02951	764589-764603	1976791	trinucleotide	(ATA)5	15	AAGAAAAATATCGGGTGGGA	58.37	TGGCTTATAAATGAACAAAAACCA	59.79	290
UW063791	scaffold02951	765013-765027	1976791	trinucleotide	(AAT)5	15	CCCTCCTAGATGGACATGGA	59.88	TGAACTATCGTAGCAAACTCCAC	58.46	118
UW063792	scaffold02951	765597-765608	1976791	tetranucleotide	(TAAT)3	12	TTGGTTGGGCAAGTTTTAGG	59.97	CTTCTATGCCCAATCCCTGA	60.03	170
UW063793	scaffold02951	766032-766061	1976791	trinucleotide	(TTC)10	30	GTTTTGTGTCTCGGATCCCT	58.99	CAAATGAACCCCTcGaAAAA	59.91	293
UW063794	scaffold02951	766611-766630	1976791	pentanucleotide	(TTTCT)4	20	CCACCATATTTTGCGCTCTT	60.1	TAACAGCTTCAACTGCGTGG	60.05	294
UW063795	scaffold02951	767799-767810	1976791	tetranucleotide	(GTGA)3	12	CACCTGATCCTACGGTGCTT	60.13	CCTTTCATTCGCCAGATTGT	60.07	232
UW063796	scaffold02951	769959-769970	1976791	dinucleotide	(AT)6	12	CATTTCTTGCCTTTCATTCTTTTT	60.01	CAATGTTTTTCCGATTTTTCAA	59	298
UW063797	scaffold02951	770557-770568	1976791	tetranucleotide	(TATT)3	12	TGACACGAATTTCGATTGCT	59.28	GCAATGCCATGCATAAAAGA	59.67	275
UW063798	scaffold02951	773361-773372	1976791	tetranucleotide	(TAAT)3	12	TGTAAAAACTTAAATATTGAGGCCAA	59.44	TCATCGAATAATAACTTTTCGTGTTT	59.42	195
UW063799	scaffold02951	773608-773619	1976791	dinucleotide	(AT)6	12	TGGAAACAAAACTTAAATTCGAAAG	59.94	TGATATCATATGGTTAGATACCTTGAA	57.34	284
UW063800	scaffold02951	773904-773921	1976791	hexanucleotide	(ATATGA)3	18	AATTGCATCCATAAAAATGAGG	58.02	TTCGGTTTGGGGATGAATTA	60.12	189
UW063801	scaffold02951	773986-774003	1976791	hexanucleotide	(ATTTGG)3	18	TTGCATCCATAAAAATGAGGTG	59.83	TTCGGTTTGGGGATGAATTA	60.12	187
UW063802	scaffold02951	774774-774797	1976791	octanucleotide	(TTGTTGTT)3	24	TCAATTCGGGGATTGGATT	60.08	AAACGATCGGTTTGCCTTTA	59.59	299
UW063803	scaffold02951	777618-777633	1976791	dinucleotide	(TA)8	16	CGCAACCAAGGAATCAAACT	60.11	CAAGAAAGAAAATTAGAAATGAACCA	59.19	134
UW063804	scaffold02951	777694-777708	1976791	pentanucleotide	(AATTT)3	15	TAAGCTTTAGGCAAGGTCGC	59.63	TCATAAACTTAAAATTGATTTGGATTC	58.19	291
UW063805	scaffold02951	779071-779088	1976791	hexanucleotide	(TTCATC)3	18	TGAAAAGCGAGAGGCCTAAA	60.09	AGCTCCAGGAAGAAAGGAGC	60.1	295
UW063806	scaffold02951	784069-784092	1976791	dinucleotide	(AT)12	24	AACTTGGACACCAAATTGAAA	57.11	CGAGAAAACTTGAGAGGAAACTG	59.57	121
UW063807	scaffold02951	784462-784476	1976791	pentanucleotide	(AAATA)3	15	ATTTTGGCTCGATTGTCTCG	60.21	TGGATCTCCAAAAAGAAAATTAAGA	59.55	205
UW063808	scaffold02951	787289-787302	1976791	dinucleotide	(TA)7	14	TGAAGGGCAACTCTCCTTTG	60.37	AAGCTCCAATTCCCTCCATT	59.9	178
UW063809	scaffold02951	788220-788235	1976791	dinucleotide	(AT)8	16	GAGCATGCAAGGGATAGACA	58.83	TTGCAGGTACGTGGGAGTAA	59.19	285
UW063810	scaffold02951	798703-798714	1976791	trinucleotide	(AAT)4	12	GGGCAATTCTGTGCAATTCT	60.08	TGCTGTGGGTAGGGAATCTC	60.07	299
UW063811	scaffold02951	802453-802470	1976791	hexanucleotide	(TAAATA)3	18	GATGGGGATGGAGATGTTGT	59.59	TTGTCTTATCCGACCAACAAA	58.13	276
UW063812	scaffold02951	806983-806994	1976791	dinucleotide	(TA)6	12	GGCAGGGAAAATGCTAGATG	59.67	TTTACTGCAACCATCGTCCA	60.11	249
UW063813	scaffold02951	807139-807150	1976791	trinucleotide	(TAT)4	12	TGGACGATGGTTGCAGTAAA	60.11	TGCTTTTCTTGAATGGGCTT	59.82	283
UW063814	scaffold02951	810163-810174	1976791	tetranucleotide	(TTTA)3	12	ATACGTGGAAGACAGGTGGC	60	TTTGAAGTCCATGGGTGACA	59.94	282
UW063815	scaffold02951	812098-812109	1976791	tetranucleotide	(AATT)3	12	TTGTTGTTGGAATTGGACGA	59.94	AGTGTTGCATGAGTGGTTTTG	58.69	247
UW063816	scaffold02951	814786-814800	1976791	pentanucleotide	(AAAAG)3	15	TTTGCTTCTCATCCTGGGTT	59.67	AATCAGAAAATGGACCCCCT	59.63	299
UW063817	scaffold02951	818623-818650	1976791	heptanucleotide	(ATGAGGA)4	28	GCAATCAAATTGAGGCAACA	59.67	TGGGAAAAGAAAGGCAAGTG	60.22	290
UW063818	scaffold02951	818807-818820	1976791	dinucleotide	(TA)7	14	CACTTGCCTTTCTTTTCCCA	60.22	CATGGTTGAGACCGAAATGA	59.5	212
UW063819	scaffold02951	820521-820550	1976791	dinucleotide	(AT)15	30	GGGCACTCTCGATGAAATGT	60.08	TGGATGGAACTTAAGTGGAACA	59.47	257
UW063820	scaffold02951	821227-821244	1976791	dinucleotide	(AT)9	18	TCCTAATGCCTTTATTCCGTTT	59.05	TTGTTGTGCCACTCGATTTT	59.17	228
UW063821	scaffold02951	821496-821507	1976791	tetranucleotide	(AAAG)3	12	AAATCGAGTGGCACAACAAA	59.17	CCAAAATTAAAGCCATGGGA	59.77	281
UW063822	scaffold02951	822016-822036	1976791	heptanucleotide	(TGTTTTT)3	21	ATTTGATTGAAGCTGTGGGG	59.93	ATCGAAACAGACCCAAATGC	59.94	214
UW063823	scaffold02951	826259-826278	1976791	dinucleotide	(TC)10	20	TGGGGGCAAAGAAAATAAGA	59.52	CTGGCAACAGCAATTCAAGA	59.99	135
UW063824	scaffold02951	827995-828018	1976791	tetranucleotide	(TATG)6	24	AAACAAAATGGTTCCCCCTC	60.03	TGAAGAGAAAGGGGTGGTTG	60.08	296
UW063825	scaffold02951	829100-829125	1976791	dinucleotide	(AT)13	26	TTGAGTCCAAAAACAGGGTTG	59.99	TGCAACTTCATGGACCTCTG	59.83	278
UW063826	scaffold02951	829593-829604	1976791	tetranucleotide	(AAAC)3	12	TGTGGGAGATCCGGTAGAAG	60.07	TGTTCCCTGCTTTATATGCCA	60.46	224
UW063827	scaffold02951	830374-830385	1976791	dinucleotide	(AG)6	12	GGATCCCGCCAATATTCTTT	60.12	TAAGGTTGGCGCGTTTTTAC	60.13	246
UW063828	scaffold02951	835132-835151	1976791	tetranucleotide	(AAGA)5	20	CTAAAGCTTTCCTGCAACCG	60.01	CGAGCCCATTTCTGTCATTT	60.07	162
UW063829	scaffold02951	836305-836316	1976791	dinucleotide	(CA)6	12	TGAATGATTTAGACGGATACGA	57.28	CGGTGTGAGAAGTGAATTGG	59.13	266
UW063830	scaffold02951	839386-839397	1976791	trinucleotide	(CAA)4	12	CCTTCCCAAAACACACATAAAA	58.9	AAAAGAGGGCATTCCTTGTG	59.17	184
UW063831	scaffold02951	840921-840944	1976791	octanucleotide	(GAGAGAGG)3	24	GAAGAATCAGTGGACGCCAT	60.08	TTTGCTTTCTTCAAACCTCCA	59.85	255
UW063832	scaffold02951	841116-841130	1976791	trinucleotide	(GAA)5	15	GGAGAGGGTAGTGTGGAGCA	60.26	CTTTTCACTTCCGAATCCCA	60.04	229
UW063833	scaffold02951	842072-842085	1976791	dinucleotide	(TA)7	14	ACTCTTCAAGCGCGGTAGC	60.69	GGTGAAAATCACAGGCCTTC	59.53	244
UW063834	scaffold02951	843168-843182	1976791	pentanucleotide	(TTATA)3	15	TGGCATTGAATTTTGATGGA	59.87	TATTTGGCATTTGAGGGACC	59.76	201
UW063835	scaffold02951	845172-845185	1976791	dinucleotide	(AT)7	14	CAAACGGTACAACCTTCAAATG	59.42	CCCACAAAGCAACGAGACTT	60.29	253
UW063836	scaffold02951	846720-846731	1976791	tetranucleotide	(TTAA)3	12	TGAACCAAAATAAAAGGACCCA	60.55	TCAAATGCTATTTAATAATGGGGA	58.85	149
UW063837	scaffold02951	850828-850839	1976791	tetranucleotide	(ATTG)3	12	TTTTGTCCCCATTTCATTCAA	60.15	TTCTCAACCTCTCAAAAACCC	58.28	227
UW063838	scaffold02951	852219-852232	1976791	dinucleotide	(TA)7	14	AAAGAAAGTATGATTGGGCATGA	59.86	TTCTTCCTTTTTGGACCCCT	59.91	143
UW063839	scaffold02951	853056-853070	1976791	pentanucleotide	(TCATA)3	15	GCTTGTTTATTGATTCCATCACTC	59.06	TTTCATGCTTGTATCAATTTAGGG	59.44	251
UW063840	scaffold02951	853487-853498	1976791	dinucleotide	(AC)6	12	CAAAGGGTCACTAATCCCTGTC	59.86	TGCCCAATCAGAATGAATGA	60.01	205
UW063841	scaffold02951	856118-856133	1976791	tetranucleotide	(ATAC)4	16	TTCTTTGAGAAAATGAAAGCAGG	59.89	CCCATATGCAGTTGGTGCTA	59.57	148
UW063842	scaffold02951	856899-856912	1976791	dinucleotide	(TA)7	14	TGATGTGTTCGATTGTGAACC	59.41	TTTCATTTTCACATAAACATTATAGCA	58.29	291
UW063843	scaffold02951	858471-858482	1976791	trinucleotide	(TAA)4	12	CCCTAAACCATCTTGAAAAaCA	58.16	TTCCATATTTGGAGGGGACA	60.13	274
UW063844	scaffold02951	860473-860502	1976791	compound	(GGA)6(GGT)4	30	CAGTAGCAGCCATCTCAGCA	60.31	ACCAATTCCCATTGACCCTT	60.42	290
UW063845	scaffold02951	862804-862815	1976791	dinucleotide	(TA)6	12	TTTTTCAACATTTGGATGGATAA	58.4	TTGTGGTTATTGCGGCTACA	60.13	300
UW063846	scaffold02951	864802-864813	1976791	tetranucleotide	(TTTA)3	12	AAATGCTAAAAATGGATTCTTTCAA	59.47	AGGCCCAACCCATTTTAACT	59.7	298
UW063847	scaffold02951	866922-866933	1976791	trinucleotide	(ATA)4	12	GGATTAGCGCGTTTGACTTC	59.85	TGGAGCATAACTTTGCTGCTT	60.03	281
UW063848	scaffold02951	870609-870620	1976791	tetranucleotide	(TTAA)3	12	CCAAAAGACAGCACACAGCA	61.05	TGAAAAGAAAAAGGGTTCGTT	57.9	220
UW063849	scaffold02951	871207-871224	1976791	hexanucleotide	(GTAGAT)3	18	TTGAGTTGGAATGAGCCCTT	59.67	TGGGCCAAAATTTGCTATGT	60.32	243
UW063850	scaffold02951	873655-873668	1976791	dinucleotide	(AG)7	14	tGACCAAGTTGACATTtCCTCA	60.53	GCTCATAAAATATTGGTCTTGAAACA	59.83	119
UW063851	scaffold02951	873713-873724	1976791	trinucleotide	(AAT)4	12	CCAAGTTGACATTtCCTCACAA	60.01	CCAAAAACATTTTTATATTATCCCC	58.24	195
UW063852	scaffold02951	873918-873929	1976791	dinucleotide	(TA)6	12	TGTTTCAAGACCAATATTTTATGAGC	59.83	TTGTGCGTAATTATCATGGCA	59.97	296
UW063853	scaffold02951	874252-874269	1976791	trinucleotide	(GAA)6	18	GCCGATTATTCATTTGTTTCAA	58.98	AAGAACGGAGGGTTTTTCAA	58.67	149
UW063854	scaffold02951	875219-875230	1976791	tetranucleotide	(AAAC)3	12	GCCGAGAGTCTAAGGGTGTG	59.87	GAAGCATCCATCCAATCTTTG	59.52	286
UW063855	scaffold02951	876350-876367	1976791	hexanucleotide	(AATTAA)3	18	TTCCTAAATTTCAAAaGTTTCATTTC	58.38	TTGACTCTGGTCAATCGCTG	59.98	258
UW063856	scaffold02951	877256-877281	1976791	dinucleotide	(CT)13	26	CCCTTCACACTGACCCATCT	59.96	TCGGCTATGGATTTTGCTTC	60.17	211	SSR03054	2951	877428-877220	not mapped
UW063857	scaffold02951	878767-878787	1976791	trinucleotide	(GAA)7	21	TCGAACCAATTGGGAAGAAC	59.91	TCATCACCATCATCGTCTTCA	60.06	174
UW063858	scaffold02951	878832-878843	1976791	trinucleotide	(AGA)4	12	TCGAACCAATTGGGAAGAAC	59.91	AGCTGTGTCAAAATTCCCAAA	59.6	269
UW063859	scaffold02951	879115-879128	1976791	dinucleotide	(TC)7	14	TTTGGGAATTTTGACACAGC	58.6	CGACCATGAAACCACCTTCT	59.97	250
UW063860	scaffold02951	879159-879173	1976791	trinucleotide	(AAG)5	15	TGAGGACCAATTTTATTGATGG	58.81	TCTACTAACACACAACCATTGCAC	59.13	263
UW063861	scaffold02951	880416-880427	1976791	tetranucleotide	(GTTT)3	12	CGAATGGACTGTCAAACGTG	60.15	GAGTGAACTGTCACCAGGCA	59.87	199
UW063862	scaffold02951	880867-880882	1976791	tetranucleotide	(AAAC)4	16	TAGCCCAAAGGCCTATACGA	59.7	CGTCATACAAAAATCCCTTTCA	58.99	258
UW063863	scaffold02951	882218-882229	1976791	tetranucleotide	(TATG)3	12	TGCAGCAAAATTTAATGGCTT	59.75	CAAAGCAATCTTAAACAGATTTTGG	60.37	115
UW063864	scaffold02951	882345-882360	1976791	tetranucleotide	(AATT)4	16	CCAAAATCTGTTTAAGATTGCTTTG	60.37	CGATCAAACAAATATAGAGGGC	57.8	296
UW063865	scaffold02951	883777-883796	1976791	pentanucleotide	(TTGTT)4	20	CACAATTTGGTAAGGTAGGGTCA	60.15	TCCAAACCACAGAATTAGGGA	59.42	271
UW063866	scaffold02951	885625-885636	1976791	trinucleotide	(TTG)4	12	GCAAAAGGTTGTAGTCGCTG	58.58	AGAAAGTTTGGCCGTAGGGT	60	270
UW063867	scaffold02951	889886-889897	1976791	dinucleotide	(CA)6	12	ACGAAGGGAGCATTTGTGAG	60.25	TGTACTCATTTGAACCGCGA	60.26	213
UW063868	scaffold02951	896723-896734	1976791	trinucleotide	(AAT)4	12	TTGAGGTTCAAACATCCACTCTT	60.03	CCCGGTGACTGGTATGACTT	59.84	222
UW063869	scaffold02951	902245-902259	1976791	pentanucleotide	(TCAAA)3	15	ATCCCTTTCACCTTGGGATT	59.63	TGCCGTCTCGAAGAGACTTT	60.13	226
UW063870	scaffold02951	910434-910445	1976791	dinucleotide	(TA)6	12	TTTGGAAAATTTCGTCAAAAA	57.37	TCAGTTCAAATTAAATGTGGCAA	59.52	288
UW063871	scaffold02951	912570-912581	1976791	tetranucleotide	(AATA)3	12	TGGTAAATCCCACGACAACA	59.82	GGGAAAAGAATCCCCATCAT	59.96	255
UW063872	scaffold02951	913253-913264	1976791	tetranucleotide	(AATT)3	12	TCAAATTTGGGCTTATTGGG	59.77	AACCATAACGGGGTTGTATTG	58.62	269
UW063873	scaffold02951	916908-916919	1976791	dinucleotide	(AC)6	12	GCTTACATCCAGCCGAGTTC	59.84	GGGTGCACTGCCTACAATTT	60	286
UW063874	scaffold02951	919678-919697	1976791	dinucleotide	(AT)10	20	TCAGCAATTCCATGAGAACA	57.74	TGGCATTGATATAGTTGGCG	59.54	293
UW063875	scaffold02951	924402-924413	1976791	tetranucleotide	(ATTA)3	12	AACCCACGAGTTCATCTTTCA	59.58	TTGGGAAAAGGAGCAAGAAG	59.42	295
UW063876	scaffold02951	924567-924582	1976791	tetranucleotide	(TTCT)4	16	TCTTCTTGCTCCTTTTCCCA	59.93	AAGTAGCTGCATGGCTGTGA	59.62	166
UW063877	scaffold02951	928866-928893	1976791	heptanucleotide	(GTGGGCA)4	28	GCAGGTACCATGACATCCCT	59.81	GAATAGTCATTTTCATGGGGGA	60.02	299
UW063878	scaffold02951	929410-929421	1976791	tetranucleotide	(TTCT)3	12	TACACCCCAATGGGACTCTC	59.78	AGAGGCATCGAAGTTGCAGT	60.02	244
UW063879	scaffold02951	929966-929980	1976791	trinucleotide	(TAA)5	15	AACTTACATGTTTGAATGCCTTG	58.25	TTTGCAACAATATAAATGTGACG	57.75	280
UW063880	scaffold02951	931382-931393	1976791	tetranucleotide	(TAAA)3	12	TCGTTTTCAATACCTTCATCAAC	58.18	TTTAATTTATCTCCCTTCCTAAACG	58.37	294
UW063881	scaffold02951	933187-933201	1976791	trinucleotide	(AAT)5	15	TGGACTGTGTATAAACCAAAACC	57.98	TTTCTTGGAGCTACTTTGACCA	59.02	242
UW063882	scaffold02951	934879-934890	1976791	tetranucleotide	(TAAA)3	12	AAAAATGGAGAAGGCGAAGA	58.9	TGGAGGAAGGAATGAGGATG	60	277
UW063883	scaffold02951	942373-942384	1976791	dinucleotide	(TC)6	12	CATGACCTGAATGTCGTTCG	60.11	CGCCTACTGCTGCTGACATA	60.18	216
UW063884	scaffold02951	945490-945501	1976791	trinucleotide	(TAA)4	12	CGATCCTTCCTTCATCATTCA	60.02	GCTCCAAAATGGAATTGGAA	59.88	233
UW063885	scaffold02951	947530-947541	1976791	tetranucleotide	(AAAG)3	12	AGATGGGGTTGATGAAGACG	59.93	TTGGAATCAGACGACATCCA	60.05	258
UW063886	scaffold02951	952524-952535	1976791	tetranucleotide	(GGTG)3	12	TTTCGGGAAGTGATTTGGTC	59.91	CACAACCGGAAAACGATTCT	59.97	103
UW063887	scaffold02951	955011-955025	1976791	pentanucleotide	(AATAA)3	15	CAATGTGTCACCAATGTCCC	59.66	TGTTTCATTCAGATTTGACAAGC	59.26	247
UW063888	scaffold02951	955682-955702	1976791	heptanucleotide	(TATTCTC)3	21	ACTGCGTCGTTTTCCAACAT	60.56	TCTCACCTGATAGGAATAATGAAGG	59.88	299
UW063889	scaffold02951	957336-957347	1976791	dinucleotide	(AT)6	12	AAAATGTCAAATATACCCTTTTGTCA	59.2	GGCCCTCAATTATTGGAACA	59.76	108
UW063890	scaffold02951	962733-962744	1976791	tetranucleotide	(ATAA)3	12	CGAATTCGAGCCTGGTAGAG	59.97	CTAAACCCCACACTCCCTCA	59.96	269
UW063891	scaffold02951	963036-963047	1976791	trinucleotide	(AAT)4	12	AAGACCAAGCCTAGCCCATC	60.6	GCGTTTATCCGCCAGAAATA	60.06	233
UW063892	scaffold02951	965021-965038	1976791	dinucleotide	(TG)9	18	GGCGTGTCTGAAGAAACTGA	59.01	TCATGTAGCTGCTGCAATCC	59.98	217
UW063893	scaffold02951	969552-969566	1976791	pentanucleotide	(TGATG)3	15	TTTCTCATTCGTTTCGTTGC	58.89	GAATCATGTCACCTCACATTTCA	59.85	298
UW063894	scaffold02951	971046-971057	1976791	tetranucleotide	(TCTG)3	12	GGTCCACCTTGAATGCTGTT	59.97	TAAGGAGGTGGGGTGAAGTG	59.96	266
UW063895	scaffold02951	971522-971533	1976791	tetranucleotide	(TTTC)3	12	AATGGGAATGGGAACTAGCA	59.39	TTTCCAAGAACCAGTGGAGG	60.08	288
UW063896	scaffold02951	977422-977449	1976791	tetranucleotide	(ATAA)7	28	TCCCCAACAAATAAAGGGAA	59.25	TTTTTATCTTTTGTCGAGACTTGTTTT	59.99	280	SSR16032	2951	977297-977491	CAAS Chr 5 @ 7.9/59.9
UW063897	scaffold02951	978055-978069	1976791	pentanucleotide	(AAAAT)3	15	TCTTTCACATGGAAACAAACAAA	59.52	AACGGACAAAAACATTCATCG	59.85	279
UW063898	scaffold02951	978546-978589	1976791	compound	(AAG)8aaagaagg(AGAA)3	44	AGGTTCAGAGTCATCGGCAG	60.41	TTATGAGGACCCAACTACCCA	59.3	241	SSR01892	2951	978662-978479	not mapped
UW063899	scaffold02951	980206-980229	1976791	dinucleotide	(TA)12	24	AGAAAATCATGCCTCATTCCA	59.52	TCCACTTCAAATGAGACAGAAAA	58.87	291
UW063900	scaffold02951	980609-980620	1976791	tetranucleotide	(AAAT)3	12	AAATCCATCCCcACGTTTTT	60.41	TATCTTGCCGACGTGTTTTG	59.73	244
UW063901	scaffold02951	981212-981223	1976791	trinucleotide	(AAG)4	12	CAGACGGAAAACCCTCACAT	59.97	GGGAGGAGAGGAGGAAGAGA	59.88	251
UW063902	scaffold02951	985301-985312	1976791	tetranucleotide	(AAAT)3	12	CCAAAATCATGCGAGTGTTG	60.11	CTCCAAGCAAAAAGATCCCA	60.18	178
UW063903	scaffold02951	985976-985995	1976791	pentanucleotide	(TTAAA)4	20	CTTGTGTCTACCGCAATCCA	59.72	TTTCAAATTTTCAACCTCTTAAACAA	59.53	265
UW063904	scaffold02951	988544-988555	1976791	dinucleotide	(AT)6	12	CAAAGTGGCATAGTGACATTGAA	60.05	TTAATGCTTCATTGGGAGCC	60.04	300
UW063905	scaffold02951	988797-988811	1976791	pentanucleotide	(TTTCA)3	15	GTTTGTTGGGCAGAAGAGGA	60.23	GAGAAAAAGCTGATTTGCCG	59.96	191
UW063906	scaffold02951	990235-990246	1976791	trinucleotide	(AAT)4	12	ATTTTGCCCTTGATGTCCAA	60.31	CCCACAACCAAAATACTGTAGGA	60.15	209
UW063907	scaffold02951	990620-990631	1976791	tetranucleotide	(AAAT)3	12	CTGGACGACACGTGACCTTA	59.74	TCTCACTGTCCTCTTTTGGGA	59.83	259
UW063908	scaffold02951	998169-998180	1976791	trinucleotide	(TAT)4	12	TTGCGACTGAATTTTGGCTA	59.44	GACATGGTGGCAAGAAGGTT	59.97	202
UW063909	scaffold02951	998829-998840	1976791	dinucleotide	(TA)6	12	CCAGCTTAATTTGAAATGCCA	60.08	AGCATTTCCTACCGGCATAA	59.57	192
UW063910	scaffold02951	1000175-1000189	1976791	pentanucleotide	(TTACT)3	15	AGGTCTTCAAAATACCGCCC	60.32	GAAAAACTCGAGCACAACCC	59.72	279
UW063911	scaffold02951	1000764-1000775	1976791	trinucleotide	(CCA)4	12	CGGTGGCACCATACAAGTTA	59.46	ATAGAACCACGTCCCAATCG	59.81	247
UW063912	scaffold02951	1003119-1003130	1976791	tetranucleotide	(TTAA)3	12	GCGTCATAATCGTCGTCGT	59.69	TCTACTTTGGGTGGGAATCA	57.99	201
UW063913	scaffold02951	1003308-1003325	1976791	hexanucleotide	(ATGTAA)3	18	TGATTCCCACCCAAAGTAGA	57.99	CCAACTCCACCAACCAATG	59.79	298
UW063914	scaffold02951	1003660-1003671	1976791	tetranucleotide	(TTTA)3	12	GGTGGAGTTGGCTTTCTAACC	59.99	AAGACGAACAACACAAGCAAGA	59.96	234
UW063915	scaffold02951	1004350-1004373	1976791	hexanucleotide	(AGATTC)4	24	TCCCAACAATATTCCGTTCC	59.62	GGATGGAAAATTGGCTTTCA	59.88	206
UW063916	scaffold02951	1004713-1004732	1976791	pentanucleotide	(GAAAA)4	20	CTCTGATTCCATCCATCGGT	59.89	CGACAGAAAATGCAGTAGCG	59.63	238
UW063917	scaffold02951	1005896-1005907	1976791	dinucleotide	(TA)6	12	TGCCATGCCAAGTACAAAAa	60.11	AAGGTTAGTGGCAATCGACG	60.13	267
UW063918	scaffold02951	1006155-1006166	1976791	tetranucleotide	(TTTC)3	12	CGTCGATTGCCACTAACCTT	60.13	TGATGATCAAATCTTTTTGGCT	58.7	195
UW063919	scaffold02951	1008212-1008235	1976791	dinucleotide	(TA)12	24	AATGGCATGGCCTAACAATG	60.72	TGGAAGGAAGAAATGGACAAA	59.53	227
UW063920	scaffold02951	1009958-1009969	1976791	tetranucleotide	(TTAT)3	12	TGTGATTGGGATCTTCGAGTC	60.07	AAATTTTAATTCCTAACATTTTCATCG	59.25	279
UW063921	scaffold02951	1010291-1010302	1976791	trinucleotide	(TTA)4	12	TTTAGCAATAATAATTCACACGTTTT	57.62	CACATTTGCACTCACCATCC	59.97	240
UW063922	scaffold02951	1010618-1010629	1976791	tetranucleotide	(ATGA)3	12	TTTGTATTTGGAGCGAAGGG	60.07	TCTTTCGCACCAATGTGTGT	60.16	274
UW063923	scaffold02951	1010661-1010676	1976791	dinucleotide	(TA)8	16	AAGGGATGGTGAGTGCAAAT	59.41	AGCTATCTTTCGCACCAATG	58	264
UW063924	scaffold02951	1010852-1010863	1976791	tetranucleotide	(AAAC)3	12	ACACACATTGGTGCGAAAGA	60.16	TCAACCAAAGGTCAAGCTCA	59.41	236
UW063925	scaffold02951	1013130-1013144	1976791	pentanucleotide	(GAAAA)3	15	TGATTGAATCCTTCATCTCAACA	59.56	TAAGGCATTATGGGCCAAAC	59.79	249
UW063926	scaffold02951	1015144-1015157	1976791	dinucleotide	(AT)7	14	GTAGATCGCCGTGTTCCATT	59.96	TTTCACAAACGCATTCAAGC	59.86	298
UW063927	scaffold02951	1018834-1018849	1976791	dinucleotide	(AT)8	16	TGGAGGATGAAGCTACACCAA	60.64	TGAGAGCTTCGAATAAAAATGAA	58.21	247
UW063928	scaffold02951	1019341-1019352	1976791	tetranucleotide	(TTAC)3	12	CCAAAGTTTCCATCTTACCAAA	58.16	TGAAATTTATAGGTTGGATTGGG	59.14	275
UW063929	scaffold02951	1019605-1019620	1976791	tetranucleotide	(TAAT)4	16	TCATCATATGCACACACTTTGG	59.47	AATAGAAGGTGTGTTGTGGGC	58.97	188
UW063930	scaffold02951	1019910-1019923	1976791	dinucleotide	(TA)7	14	GCATACAGGAACTTTAGATTGCG	60.16	GCAATACACACACACGAGGG	60.03	201
UW063931	scaffold02951	1020084-1020097	1976791	dinucleotide	(CT)7	14	CCCTCGTGTGTGTGTATTGC	60.03	aAAAATGGATTGGAAAGCGt	58.56	177
UW063932	scaffold02951	1021947-1021964	1976791	dinucleotide	(AT)9	18	CCAATTGGAGAGGTGTTTGA	58.54	GGGaAAATGAGAAGAACCCA	58.96	294
UW063933	scaffold02951	1022327-1022338	1976791	trinucleotide	(CTT)4	12	TtCCTGTTCTCGTTCTTGGG	60.22	TTGAAGACTTGGGTTCTGTGG	60.13	203
UW063934	scaffold02951	1028001-1028014	1976791	dinucleotide	(TA)7	14	TTTGGTAATGGCATCCCTTC	59.76	CAAGGATTACTCTGCGAGGC	59.98	242
UW063935	scaffold02951	1038555-1038568	1976791	dinucleotide	(AT)7	14	CGAACTTTTGCTCGATAGCAC	60.03	TTTTGATTTGCATGTTATCATTTTT	58.93	296
UW063936	scaffold02951	1048961-1048976	1976791	tetranucleotide	(AAAT)4	16	GAGAGGGAAAAATAAATGTCGC	59.13	TGGAGTCCTCAAAGCAACCT	59.84	266
UW063937	scaffold02951	1049147-1049162	1976791	tetranucleotide	(TTTA)4	16	AATGGCCATCCACTTTTGAA	60.31	GTGGGAAATTGGTTGCTTTT	58.93	271
UW063938	scaffold02951	1050927-1050938	1976791	trinucleotide	(AGG)4	12	CATTTTGAGGCCGGTTAAGT	59.09	CAGCTTCTTCTCTTTCTCTGCC	59.91	300
UW063939	scaffold02951	1051836-1051847	1976791	trinucleotide	(CTT)4	12	CTGCCAACTTTTACGGGAGT	59.24	GGAGTAATGTGCGGTCGtTT	60	172
UW063940	scaffold02951	1053944-1053955	1976791	dinucleotide	(TA)6	12	ACCACCATCAACAAGAAGGG	59.82	GGTCCTTAATTACCGTTACCCA	59.16	130
UW063941	scaffold02951	1054846-1054861	1976791	tetranucleotide	(TAAA)4	16	TCTCGATTTTATGAAAACTTTGG	57.54	TCATTGATGGATGCTTCAAACT	59.57	264
UW063942	scaffold02951	1064697-1064708	1976791	tetranucleotide	(AAAT)3	12	TTCCGTGTTCACACTCTCCA	60.29	TGGTTGGGTAAGGTTTTTCC	58.78	104
UW063943	scaffold02951	1068112-1068125	1976791	dinucleotide	(TA)7	14	ACATGCAAACCCGTTGAGTA	59.05	GGCGGTCTTGAAAGTTCTGT	59.33	260
UW063944	scaffold02951	1079448-1079462	1976791	pentanucleotide	(TAACC)3	15	AAATGAACGAGGCATGGAAC	59.94	TTGAAAAACCAAGCTTGAACA	58.45	215
UW063945	scaffold02951	1079502-1079521	1976791	pentanucleotide	(AAAAG)4	20	TTGTTCAAGCTTGGTTTTTCAA	59.77	TTGCAACCTCCATGAAATCC	60.84	285
UW063946	scaffold02951	1083553-1083568	1976791	tetranucleotide	(AGAT)4	16	GGAAGGAAAAaGATTGCGTG	59.69	TTCCGTCGTGTGAAGATTTG	59.69	274
UW063947	scaffold02951	1093580-1093594	1976791	trinucleotide	(AAT)5	15	CAACTAGGTTGACCCCCTGA	59.96	TTGCGACGCTATTCCTTCTT	59.98	127
UW063948	scaffold02951	1094284-1094298	1976791	trinucleotide	(TTA)5	15	TTGACATCATGAAGCGAAGG	59.8	TCGATTCAGCAATGAGTTGG	59.8	251
UW063949	scaffold02951	1112971-1112982	1976791	tetranucleotide	(TTTG)3	12	GAAGATTCCTCCAATTTGAATGT	58.51	TTGTTCAAATTACTTTTTGCCG	59.19	275
UW063950	scaffold02951	1114042-1114053	1976791	tetranucleotide	(AGAA)3	12	GGGACGAGACATATGCCATT	59.78	ACCTCTGTCACCACCACACA	60.05	184
UW063951	scaffold02951	1115886-1115897	1976791	tetranucleotide	(ACGC)3	12	GGGTCTTGCTTTTTGTGAGC	59.86	TCTGGGTCAACTGGGTAGGA	60.5	191
UW063952	scaffold02951	1118733-1118747	1976791	pentanucleotide	(ATTTT)3	15	AGTGGTCAATGCGGTTAAGG	59.99	TCATCAGGCCAAAACATGAA	60.05	243
UW063953	scaffold02951	1120294-1120305	1976791	tetranucleotide	(ATTT)3	12	ATGGCTGTTTGGTTTCCTTG	59.97	TGCCCATCAAGACATGAGAA	60.2	294
UW063954	scaffold02951	1128993-1129004	1976791	tetranucleotide	(ATGG)3	12	TAAATTGCATTCGGTTGGGT	60.19	GCTGCACACATGATGACAGA	59.39	138
UW063955	scaffold02951	1130276-1130291	1976791	dinucleotide	(TG)8	16	AAAGCGTTGGGAATTTGTTG	59.97	GGCCTTCTTCTGAATTGTGG	59.67	286
UW063956	scaffold02951	1132443-1132458	1976791	tetranucleotide	(CAAA)4	16	AGGAACCGCTTGAAAACAAA	59.72	ATGTGCTCTCCCAGCATTTT	59.7	174
UW063957	scaffold02951	1137985-1137996	1976791	trinucleotide	(TTA)4	12	GGTTGTGTGCACTTGATTGTG	60.06	TGTTTGGCACAAGTTGGAAA	60.13	183
UW063958	scaffold02951	1138794-1138811	1976791	trinucleotide	(AAT)6	18	AACGAAAAGCACAATGGTCA	59.17	GCTTTCTCCCGCTTTCTCTC	60.6	295
UW063959	scaffold02951	1139322-1139336	1976791	trinucleotide	(GAG)5	15	CAATGAAGCAGCAATCCTCA	59.95	TTTCCTACTCCTGCGATGCT	59.98	125
UW063960	scaffold02951	1139436-1139447	1976791	trinucleotide	(GAC)4	12	GTACCAGCAATGAAGCAGCA	60.02	CCTTTTCCCGAAACCCTAAC	59.81	266
UW063961	scaffold02951	1144418-1144432	1976791	trinucleotide	(TTA)5	15	TCCATTCCGTGTCATTTTCA	59.9	CGACTCCTCAGCGGTTAGTC	60.01	264
UW063962	scaffold02951	1148710-1148721	1976791	trinucleotide	(TAA)4	12	TCATCTAAAGGATTAGGTTGAGACG	60.03	TGCTAGGCTGTTATTATTATTGTTGTG	59.91	241
UW063963	scaffold02951	1157952-1157966	1976791	trinucleotide	(ATC)5	15	TGGATCCATAGAGCCCAGAG	60.17	CACCTCCCTTTTATTTCACCA	58.94	300
UW063964	scaffold02951	1163919-1163936	1976791	hexanucleotide	(AGAAAA)3	18	TGGAGCCCGATGAGTTTAGT	59.69	TCATTTGAAAGTCTAATTTGATGG	57.42	300
UW063965	scaffold02951	1164546-1164571	1976791	compound*	(AAAG)3(AAGAAAG)3*	26	GCTTTTCGAGGATGATGAGC	59.92	CGAACAGATAAGGCCCAAAG	59.7	298
UW063966	scaffold02951	1168187-1168198	1976791	tetranucleotide	(AAAT)3	12	GGACCGATCGAATTAATGGTT	60.03	TTTTTGGTCCGACATGTTCA	59.94	252
UW063967	scaffold02951	1170005-1170016	1976791	trinucleotide	(TAA)4	12	GCTCAACAAGAAAGCCAAGC	60.14	TTCCTTGCTTCATAGGGCTC	59.41	235
UW063968	scaffold02951	1171138-1171149	1976791	tetranucleotide	(AACA)3	12	CTTGCCCTCCATAATCCTCA	60.03	TTTTCCCAGAATTTTCGTGC	60.05	144
UW063969	scaffold02951	1171878-1171889	1976791	tetranucleotide	(AAAT)3	12	AACTGCAGTGTGGCTGAATG	59.9	CAGGTATGGTACGGGATTGG	60.07	253
UW063970	scaffold02951	1173071-1173094	1976791	hexanucleotide	(AATGAT)4	24	CAAGGCAGAAGGTTCAAAGC	59.99	GTTCAGGTTCGATGGCATTT	59.94	250
UW063971	scaffold02951	1183304-1183315	1976791	tetranucleotide	(TTGA)3	12	CGAATCATAAAGCCCAGCAT	60.06	TGTTGGGCGATGTAACAGAA	60.11	188
UW063972	scaffold02951	1186068-1186079	1976791	trinucleotide	(TCT)4	12	GCCATAAATGACGGTTCGTT	59.83	TTTCAAGGAGGAAAAGCAAA	57.61	262
UW063973	scaffold02951	1187344-1187355	1976791	tetranucleotide	(TTAA)3	12	TTGAATAACGGTGTATGTGATCG	59.77	GGATTATGTCCGTTATGGAGTGA	60.09	215
UW063974	scaffold02951	1198427-1198438	1976791	trinucleotide	(GAA)4	12	CAATACACACGGGTGACGAC	59.88	TACCTcCCCCTTcTCCATCT	59.89	128
UW063975	scaffold02951	1207684-1207695	1976791	trinucleotide	(GAA)4	12	TTCTGGGGTTTCGAGATTTG	60.04	TTCTCACAGCCAGGCTTTTT	59.99	230
UW063976	scaffold02951	1213327-1213342	1976791	dinucleotide	(AT)8	16	CCTTTTGACACTGGGGAAAA	59.94	GCTGGCTTCCTTGATCACAT	60.23	221
UW063977	scaffold02951	1213995-1214006	1976791	trinucleotide	(ATA)4	12	TGTAAAGGGTGCCATGTGAA	59.96	ATATGGGGAACCCACACAAA	59.91	232
UW063978	scaffold02951	1215451-1215468	1976791	hexanucleotide	(CATTGT)3	18	AAAGAATCAAATCTCCGCCC	60.4	GGCCAGAAGGCAAATAATGA	60.04	256
UW063979	scaffold02951	1219140-1219155	1976791	tetranucleotide	(TATT)4	16	TCTTTAGTGTGTGTTCTGCAACAA	59.89	GGTCACTGCCGGATTAATGT	59.82	269
UW063980	scaffold02951	1223439-1223458	1976791	tetranucleotide	(AGAA)5	20	AAATCAAGTACGTCGCCACC	60	TTCTCAACAAATCCCCCAAG	59.9	139
UW063981	scaffold02951	1224603-1224614	1976791	tetranucleotide	(AAAT)3	12	TGCCAAGTAAATAGGAAGTGGA	58.76	CAAACATGCCATCATCATCA	58.86	208
UW063982	scaffold02951	1224743-1224757	1976791	trinucleotide	(ATG)5	15	TTCTTAGGTTGTGGTTCAAATTCTC	59.93	TTGGCACATACCAATTTCTCC	59.81	267
UW063983	scaffold02951	1229523-1229540	1976791	trinucleotide	(ATC)6	18	CCACTACAACGGAAGGCACT	60.17	TTGGCATTTTTGGTTTGTGA	59.95	259
UW063984	scaffold02951	1230296-1230307	1976791	tetranucleotide	(CCTC)3	12	CAAACAACCAACAATCACCA	57.84	TTTTTCAAGAACCCACGACC	59.95	246
UW063985	scaffold02951	1235058-1235069	1976791	trinucleotide	(AAT)4	12	CTCTTGTTTTCCATGGCTCC	59.67	TGTGGCTGTTCCAGATTTCA	60.24	199
UW063986	scaffold02951	1236671-1236691	1976791	heptanucleotide	(AAAAATA)3	21	TTCACACGAGAGGAACCACA	60.29	TGTTGGGTGAGGAGAAAACA	59.11	182
UW063987	scaffold02951	1238538-1238553	1976791	dinucleotide	(AT)8	16	GATGAACAAGCAACAAGGCA	59.85	TGAAACGCTCTTCTTCCCAC	60.38	279
UW063988	scaffold02951	1239034-1239045	1976791	tetranucleotide	(ATTG)3	12	TTTTtCAAATATTCCACCTGTGA	58.53	TTCAAAACAACTCAAAAATCACAAt	59.04	299
UW063989	scaffold02951	1240485-1240496	1976791	tetranucleotide	(ATTA)3	12	TCTATTTAGCAACGAAAGCTGC	58.85	CTTGGGACCCTCTTGAAACA	60.08	289
UW063990	scaffold02951	1246224-1246238	1976791	pentanucleotide	(AGCAA)3	15	GGAACGAGTTGCATGAGGAC	60.67	TTGTTTTTCCTTTCCCTTTTCA	59.96	290
UW063991	scaffold02951	1248073-1248088	1976791	dinucleotide	(CT)8	16	TGCCTCAAACACTTGGACTC	58.85	GCATTGATGTCGAAAAATTCA	58.62	249
UW063992	scaffold02951	1248536-1248547	1976791	dinucleotide	(TG)6	12	GGTGAAATGGTGGGGTAGAA	59.65	GTCTCCCTTTGGGGAATCTG	60.82	124
UW063993	scaffold02951	1251511-1251526	1976791	tetranucleotide	(AAAC)4	16	TCATGGAGGAGAAGAAGCTGA	60.08	CCCCTTCAAAAGAAAAACCC	59.79	296
UW063994	scaffold02951	1256183-1256194	1976791	tetranucleotide	(TATT)3	12	TGGCTGCTACAGAAGAACTCG	60.72	CAATCAAAAGATGGTGGAAAAA	58.96	299
UW063995	scaffold02951	1257098-1257109	1976791	tetranucleotide	(AATT)3	12	CCACTGAGCTATAGGGGCTG	59.85	AAGAACCCAAAACCCCAAAC	60.07	132
UW063996	scaffold02951	1257278-1257305	1976791	compound	(AT)8(GTAT)3	28	GTTTGGGGTTTTGGGTTCTT	60.07	AAATGGATGGTCCAAAGTGC	59.8	247
UW063997	scaffold02951	1257378-1257401	1976791	compound	(TTA)4(TTG)4	24	GCACTTTGGACCATCCATTT	59.8	CCTTTGATTTACACCCTCTACCC	60.11	103
UW063998	scaffold02951	1257665-1257682	1976791	hexanucleotide	(CATTTT)3	18	TCACTTTTGTTGACTTTGGAAAAA	60.05	GGAAAATTGAAAATGAAAAACACA	59.31	273
UW063999	scaffold02951	1260896-1260920	1976791	pentanucleotide	(GAAAG)5	25	GTCGCTTGCTTGGAGAAGAC	60.14	AAGCCTTCATTCCCTCTTCC	59.65	140
UW064000	scaffold02951	1261321-1261335	1976791	pentanucleotide	(TAAAA)3	15	AATTTTtCTTGTTTTtCGGTTTT	57.51	TTAAGTTGAGTCCGGGAGTTT	57.85	238
UW064001	scaffold02951	1261515-1261529	1976791	trinucleotide	(AAT)5	15	AAACTCCCGGACTCAACTTAAT	58.21	AAAAATGGCACTTTCGAAATAAA	59.11	274
UW064002	scaffold02951	1262812-1262825	1976791	dinucleotide	(AT)7	14	GGATAACACAATGGTGCAATATG	59.14	AACCTCAATTAGTCAAAGTAATGGC	59.08	197
UW064003	scaffold02951	1265282-1265293	1976791	tetranucleotide	(TTTA)3	12	TTTGGGATTATCCACCTGAAA	59.26	AATTTGCCTACGCAATGACC	59.97	117
UW064004	scaffold02951	1266546-1266557	1976791	dinucleotide	(AG)6	12	aCATTCTCCCAATTTTCCCC	60	CCTGAAATGCAGGAAATGGT	59.93	260
UW064005	scaffold02951	1269577-1269608	1976791	dinucleotide	(TC)16	32	GGAAGCAGagAAGGCTCaGA	59.83	GCGGTGACCGTAACCTAGAG	59.76	263
UW064006	scaffold02951	1270661-1270672	1976791	trinucleotide	(GTT)4	12	TCCAATTAGGGATTGTAAGGG	57.94	TGTTTTGCACCACCAATCTT	59.02	247
UW064007	scaffold02951	1273641-1273652	1976791	tetranucleotide	(AAAG)3	12	CCCTTCCAGGTGTGTGTTCT	60	GAGGATGGAACGTGCAAACT	60.12	222
UW064008	scaffold02951	1278109-1278126	1976791	dinucleotide	(GA)9	18	GCAGCTGTTTTGCGAACATA	60.02	CGATCCTCTTCAGAGATGCC	59.91	223
UW064009	scaffold02951	1280249-1280260	1976791	trinucleotide	(AGA)4	12	AGAGGGGAGAGATGCCTTGT	60.22	GAACTCCGATCCTTCCTTCC	60.01	195
UW064010	scaffold02951	1282393-1282404	1976791	trinucleotide	(CGA)4	12	GGTGACAAAGGAAGACCCAA	59.94	TCAAATGGCAAAGCAATTCA	60.19	289
UW064011	scaffold02951	1285563-1285574	1976791	trinucleotide	(AGT)4	12	CCTTCCCTTTTTCCTTCTCC	59.14	CACATCCATCGCCCTAATCT	59.92	122
UW064012	scaffold02951	1290108-1290125	1976791	trinucleotide	(ATT)6	18	TGGGGGATGTGGAAAACTTA	60.16	CATCGCCCCTCCTATTTCTT	60.41	230
UW064013	scaffold02951	1292751-1292762	1976791	tetranucleotide	(AGAA)3	12	GGGGAGGTTGAAGAAGAAGG	60.04	GGGAGACAGAGAAAAGGCTTG	60.37	219
UW064014	scaffold02951	1293029-1293040	1976791	tetranucleotide	(ATTT)3	12	CAAGCCTTTTCTCTGTCTCCC	60.37	CAACGTGTGACAACATACTTTCG	60.5	223
UW064015	scaffold02951	1293263-1293276	1976791	dinucleotide	(TA)7	14	GACGAAAGTATGTTGTCACACG	58.21	AGGGAGCAAGAGCTTGAATG	59.57	217
UW064016	scaffold02951	1293417-1293428	1976791	tetranucleotide	(TTTC)3	12	CATTCAAGCTCTTGCTCCCT	59.57	TTCTGGTTTCAGTTTTAGTCCAA	57.98	294
UW064017	scaffold02951	1293855-1293869	1976791	trinucleotide	(TAT)5	15	TAATGTTTGTCTGCCGGATG	59.54	TCTTGTTAAGCATTGGTTTTGTT	57.94	212
UW064018	scaffold02951	1293920-1293931	1976791	tetranucleotide	(AATT)3	12	TAATGTTTGTCTGCCGGATG	59.54	CCAACTAAATCTTGTTAAGCATTGG	60.27	221
UW064019	scaffold02951	1296723-1296738	1976791	dinucleotide	(TA)8	16	TGACACCTATCAAGCATCCG	59.67	TCATAAAGTTTTGAATGGGAAAGA	59.07	196
UW064020	scaffold02951	1299517-1299528	1976791	trinucleotide	(TAA)4	12	ACATTTTGGAGTCGGGAGG	59.91	TAGACGGGGACTCTCCACAC	60.11	165
UW064021	scaffold02951	1300101-1300112	1976791	dinucleotide	(TA)6	12	TGAGAAAAGTGCTTGACTTGGA	60.03	CGCATAACAGAAAGAATTGATGA	59.27	192
UW064022	scaffold02951	1301900-1301911	1976791	tetranucleotide	(AAAT)3	12	TTCGTCCGTACATTTCACCA	59.96	CCAACATGCAACAAAGTTGA	58.16	296
UW064023	scaffold02951	1302344-1302365	1976791	dinucleotide	(AG)11	22	GCAAAGTACCCATTTAAATTTCG	59.01	TGATGAGGTGGCAACAAAGA	60.24	188
UW064024	scaffold02951	1303076-1303095	1976791	dinucleotide	(TA)10	20	TTCCCTTCCTCCATTAACGA	59.5	CGGCGATTTACAGGTTTGTT	60	180
UW064025	scaffold02951	1303700-1303711	1976791	trinucleotide	(AGA)4	12	TCATCGAGGAGTGGGTTTTC	60.05	AGAAGGAAGAGGAAGGCGAG	60.09	248
UW064026	scaffold02951	1305398-1305415	1976791	trinucleotide	(ATT)6	18	AAAGAGAAACATGTTGACAATTTGA	59.13	TTCATGAGAATACGCTTCTTTATTT	57.76	253
UW064027	scaffold02951	1305505-1305516	1976791	tetranucleotide	(TATT)3	12	AAACATGTTGACAATTTGATTCAT	57.49	TTTTTAAAATACATTCATGTTGATCTC	57.1	297
UW064028	scaffold02951	1307937-1307954	1976791	hexanucleotide	(TTGATT)3	18	TTGCGGATAAACGAGAAAGG	60.2	TGAGTTTAATGGGTGAGGGAA	59.42	242
UW064029	scaffold02951	1308078-1308089	1976791	tetranucleotide	(TTAT)3	12	TTCCCTCACCCATTAAACTCA	59.42	ttGtGGATTTTGCTGCTCTG	59.99	128
UW064030	scaffold02951	1308211-1308222	1976791	trinucleotide	(GAA)4	12	CAGAGCAGCAAAATCCaCaa	59.99	GGATCGGTTACGGTCAGAGA	60.07	236
UW064031	scaffold02951	1308748-1308765	1976791	trinucleotide	(AAG)6	18	GTAAGTTGCAGGGAAACCCA	59.97	TCTCCGGCCATATAATTCCA	60.25	109
UW064032	scaffold02951	1308943-1308969	1976791	compound	(AT)7g(TAT)4	27	GGAGAAAGACGGCCAATTCT	60.58	TCGTGGACTTGAATTTTGCTC	60.24	294
UW064033	scaffold02951	1310200-1310219	1976791	dinucleotide	(AT)10	20	CTCATACTTCCAAAGCCCCA	60.07	GTAAAGGAGGGGTGTGGGAT	60.05	122
UW064034	scaffold02951	1310865-1310876	1976791	tetranucleotide	(TTTC)3	12	TCCCACAACCTTTGTTTTCA	59	TCGCAAGAGAAAGCTGAGTG	59.47	244
UW064035	scaffold02951	1312951-1312962	1976791	trinucleotide	(TAT)4	12	AGTTTGGACGTGTTTCATCG	58.62	TGAAAGTACTGAAAAACAAAATTGAA	58.46	300
UW064036	scaffold02951	1313505-1313516	1976791	dinucleotide	(TA)6	12	CATGTTTGGGAATGATTCTTTT	57.97	TTAGCATAGGTTAGAAGAGTGATTTTT	57.56	177
UW064037	scaffold02951	1314485-1314498	1976791	dinucleotide	(TG)7	14	TGGGAATTTGTGAAAGGGAG	59.9	TTTGATGCCATTTTTCAGACA	59.15	255
UW064038	scaffold02951	1314552-1314563	1976791	tetranucleotide	(CAAA)3	12	CAACACAACAACTGTCAACAACA	59.61	CATGTGGCATCCTCATCAAT	59.33	270
UW064039	scaffold02951	1315713-1315728	1976791	tetranucleotide	(TTAA)4	16	TTCCAAATGCTAGCTCAAAaGA	59.14	TGGTCTCTTCCAATTTAGCTGG	60.6	211
UW064040	scaffold02951	1317505-1317516	1976791	trinucleotide	(AAT)4	12	AGTATAAATGGGCCTGGGCT	59.82	CCATCGACTTTGATAAAATAATGTTG	60.03	286
UW064041	scaffold02951	1319106-1319117	1976791	trinucleotide	(ATT)4	12	CAATTAAGACTACGCATTCCCA	59.14	CGTTCTCAAGAAGACAACAATGA	59.41	281
UW064042	scaffold02951	1319994-1320005	1976791	trinucleotide	(TTA)4	12	CGCGGAAAGCAACTATCTCT	59.61	TTGAATTCATTTTGATGGGGA	60.12	253
UW064043	scaffold02951	1320089-1320106	1976791	trinucleotide	(AAC)6	18	CAAACTCCCCATCAAAATGAA	59.79	AGAGTCCCCACAACACAAGG	60	176
UW064044	scaffold02951	1320248-1320277	1976791	trinucleotide	(TTC)10	30	CCTTGTGTTGTGGGGACTCT	60	GAAATGGGTTAACGGGGtTT	59.92	282
UW064045	scaffold02951	1320620-1320640	1976791	trinucleotide	(TTC)7	21	ACCACCACCAACGCTTCTAC	60.04	CTTGGAACCCAGATGAGGAA	60.04	163
UW064046	scaffold02951	1320716-1320730	1976791	trinucleotide	(TTC)5	15	ACCACCACCAACGCTTCTAC	60.04	AACAATGACAACAGGGCGAT	60.38	204
UW064047	scaffold02951	1324712-1324723	1976791	tetranucleotide	(TTTG)3	12	AAACGTGACAAAGCAAAAAGAA	58.97	TCAGGCAAAAACATGCAAAA	60.23	228
UW064048	scaffold02951	1324881-1324911	1976791	compound	(AC)8(AAAGA)3	31	TTTTGCATGTTTTTGCCTGA	60.23	ACGGTTGTGTTGCAGGTACA	60.07	214
UW064049	scaffold02951	1326344-1326358	1976791	trinucleotide	(TTG)5	15	CCTCCTTCATTCCCTTCTCC	60.01	TCCGTAGTTCTTCCAATCCG	60.07	217
UW064050	scaffold02951	1326468-1326483	1976791	dinucleotide	(TC)8	16	CGGATTGGAAGAACTACGGA	60.07	TCCAAAACCAATAACCCAACA	60.07	267
UW064051	scaffold02951	1327314-1327327	1976791	dinucleotide	(AT)7	14	CCCATGTTttGAAAAAGAAGAAA	59.52	CATCTTGAGCTCATAAATTCAAACA	59.69	296
UW064052	scaffold02951	1327684-1327701	1976791	hexanucleotide	(AAAAAC)3	18	CAAGGAATTTGTGGGGAAAa	59.77	TGTTACAATTTAAGAAACACACCCA	59.74	155
UW064053	scaffold02951	1328438-1328453	1976791	tetranucleotide	(TATT)4	16	TTTTGTGGTGTCGGTGACTC	59.57	GaAAAAGAGAATACACGTGTGAGAA	58.92	300
UW064054	scaffold02951	1331744-1331755	1976791	tetranucleotide	(AAAC)3	12	CATTTTtGTTGGAGTTGAAAACA	59.06	GGGTTAGGGAAGGACAAGTGA	60.35	287
UW064055	scaffold02951	1332002-1332019	1976791	hexanucleotide	(TAGGTT)3	18	TCACTTGTCCTTCCCTAACCC	60.35	AAAGTGGAAGAATAGAACCTCAAGA	58.93	199
UW064056	scaffold02951	1332635-1332659	1976791	compound*	(TATT)3(TTA)6*	25	TTTATTTCCTCCATAAAAACCCT	57.32	TGCTAATGTGGATAATCGCAA	59.18	299
UW064057	scaffold02951	1333438-1333470	1976791	trinucleotide	(AAT)11	33	GGCCCAGCTTGTATAGGTCA	60.1	GGGAGGGGGTTAGAAGAGTG	59.93	268	SSR18588	2951	1333392-1333539	not mapped
UW064058	scaffold02951	1333660-1333671	1976791	tetranucleotide	(CCCT)3	12	GCTACACACTCTTCTAACCCCC	59.17	CAAGGCATTTTTGTTTTGGG	60.33	211
UW064059	scaffold02951	1334498-1334509	1976791	trinucleotide	(AAT)4	12	TGTGAGGAACAACAACCTGG	59.57	TCTTCTCCTCCTCCTCCTCC	59.88	214
UW064060	scaffold02951	1334580-1334594	1976791	trinucleotide	(GGA)5	15	TGTGAGGAACAACAACCTGG	59.57	ACCTTTCTCCGCCGTTTACT	60.13	299
UW064061	scaffold02951	1334693-1334704	1976791	tetranucleotide	(ATAC)3	12	GGAGGAGGAGGAGGAGAAGA	59.88	AAAGAGAGGAGCGTGGTGAA	59.99	219
UW064062	scaffold02951	1335241-1335252	1976791	tetranucleotide	(ATAC)3	12	TGTTGACCTTAACATGGATGC	58.49	CCGACCTTTTCTTTTGTTGC	59.72	282
UW064063	scaffold02951	1335848-1335865	1976791	trinucleotide	(AAT)6	18	TGATTTTGATTGGGCTGAAA	59.09	TTGTGGGAACAAATGTCTGC	59.55	294
UW064064	scaffold02951	1336093-1336104	1976791	dinucleotide	(TA)6	12	AACAAACCACAACAATCCCAA	60.12	CGTAGAGAAAAGAATAATCAAAGCA	58.31	233
UW064065	scaffold02951	1336540-1336561	1976791	dinucleotide	(TA)11	22	AAGTTGTTTGTCTTTTGCAAGC	58.61	AACCAACCAAATCGCTTTCt	58.7	263
UW064066	scaffold02951	1336959-1336976	1976791	dinucleotide	(TC)9	18	GAAAGCGATTTGGTTGGTTG	60.48	AACAGATTTCTTTTTGTTTTTGAGA	57.74	299
UW064067	scaffold02951	1337514-1337525	1976791	trinucleotide	(AAG)4	12	GCCATACCCATTTCCATTTG	60.02	AAGTGGGAGTTGTGGACAGG	60	285
UW064068	scaffold02951	1337614-1337625	1976791	tetranucleotide	(TTTC)3	12	CCTGTCCACAACTCCCACTT	60	CAGCCGCCATATCACTTCTT	60.24	136
UW064069	scaffold02951	1338266-1338283	1976791	trinucleotide	(TCC)6	18	GCTTCCACCACCTAAAGCTC	58.94	GCGATGGTGGAGGAATCTTA	60.04	182
UW064070	scaffold02951	1338398-1338418	1976791	trinucleotide	(CGC)7	21	TCCCTTCCcTTAAAAaCCCA	60.64	ACCCAGGTAAGAGAGGGTGG	60.36	102
UW064071	scaffold02951	1338890-1338901	1976791	trinucleotide	(TGA)4	12	GAACCTGCTGTGGTGGAGAT	60.12	TGGGGAAAGATGATTGGTTT	59.22	292
UW064072	scaffold02951	1339086-1339097	1976791	trinucleotide	(CAA)4	12	AAGCCAAGGCCTTTCTTTGT	60.24	ATGATTGGTGATTCCAAGGC	59.76	196
UW064073	scaffold02951	1341458-1341469	1976791	trinucleotide	(ACA)4	12	ATTTGGCACGGTAGAACTCG	60.13	CTCACACCTCCGTTTCCATT	59.97	189
UW064074	scaffold02951	1341904-1341918	1976791	pentanucleotide	(TTTTC)3	15	CTTTGGGGgAGGGTTAGATT	59.28	TCCCATTTTCAAACCACACA	59.79	284
UW064075	scaffold02951	1343218-1343229	1976791	tetranucleotide	(AAAT)3	12	CCACATATTGGCGAAAAAGAA	59.95	TCCGAGACAAAGCATTGAGA	59.52	202
UW064076	scaffold02951	1343748-1343759	1976791	tetranucleotide	(TATT)3	12	TGCTACGAAGTGCTTCACAA	58.22	TCTCACTGATGTTAGAAAACAACGA	60.21	282
UW064077	scaffold02951	1343861-1343872	1976791	dinucleotide	(AT)6	12	TCGTTGTTTTCTAACATCAGTGAG	58.5	CACCAAGGAGGAATTGTTGC	60.5	286
UW064078	scaffold02951	1344102-1344113	1976791	tetranucleotide	(AAAC)3	12	TGCAACAATTCCTCCTTGGT	60.5	TCCGAAGTTGTGGGAAAGAG	60.22	137
UW064079	scaffold02951	1345341-1345358	1976791	hexanucleotide	(AAAAAT)3	18	TTCCAAATTCCACAACTCCC	59.77	GATGGACCGAGTTAGACCGA	60.07	156
UW064080	scaffold02951	1348010-1348021	1976791	tetranucleotide	(TTAT)3	12	TTGTGACCTCCAAAATTtCCTT	59.85	GCATCCTCGGGATAATTCAA	59.86	237
UW064081	scaffold02951	1348488-1348499	1976791	trinucleotide	(TAT)4	12	CGAGACAGCTAAAAGTGGCTT	58.8	TTCCCCATCATAAGTATTGCG	59.8	229
UW064082	scaffold02951	1350271-1350292	1976791	dinucleotide	(AT)11	22	TCAAAGAAATTATCCAATCACGAA	59.85	TGATTAATGCGGAAGTTGCT	58.39	298
UW064083	scaffold02951	1350838-1350849	1976791	trinucleotide	(ATT)4	12	TCATCCAGTTAATGTTTGCCA	59.03	GGGACAGAGAGAGAGTGTGGA	59.41	181
UW064084	scaffold02951	1351434-1351449	1976791	dinucleotide	(AG)8	16	TAAAGGCAACCATTCCCATC	59.76	ATTTTGCCTTGTGTTGGAGG	59.97	169
UW064085	scaffold02951	1351658-1351672	1976791	trinucleotide	(ACT)5	15	GCCCCTAGTCATTCCTCCTT	59.54	CCCGGAGAATTTGAACTTGA	60.04	269
UW064086	scaffold02951	1354250-1354267	1976791	dinucleotide	(TC)9	18	GAAAGCAGAACAGTCCCCAG	59.84	TTTCGAGTTTGGGTGGTTTG	60.89	168
UW064087	scaffold02951	1358238-1358255	1976791	trinucleotide	(AAT)6	18	AAAATTGAAGACACGACGGAA	59.6	TTAtTTCCTTCCTCCCCCAG	60.25	220
UW064088	scaffold02951	1358588-1358599	1976791	dinucleotide	(AT)6	12	GGCAGGAAAATGACGTGAATA	59.95	GGGGAAATTAAAAGGAGGGA	59.24	298
UW064089	scaffold02951	1359901-1359918	1976791	hexanucleotide	(AACAAA)3	18	TGGTTGCTTTCTGGTTTTGA	59.29	TCCAGCCATTGCTCTTCTTT	59.96	244
UW064090	scaffold02951	1360652-1360667	1976791	dinucleotide	(AT)8	16	CCGCCCTGCAAAATAGATAA	60.05	CCATGGATTTTCCTCTTTTCTTC	60.29	269
UW064091	scaffold02951	1361063-1361077	1976791	pentanucleotide	(TGTAA)3	15	CGTGTTTCAATAAAAACGTCTCG	60.88	AAGCGGATGTATTTCGACTTTT	59.19	266
UW064092	scaffold02951	1361758-1361769	1976791	trinucleotide	(TTC)4	12	TTCTGCTTTCTTCTTCCCCA	59.93	ATTTCCTTTCATGACGACGG	59.93	256
UW064093	scaffold02951	1364278-1364289	1976791	trinucleotide	(AAG)4	12	GAAATCCTAGGCTGGCATCA	60.18	ACTTTTGCCCTTCATTCCTG	59.17	166
UW064094	scaffold02951	1367584-1367601	1976791	hexanucleotide	(TGTTGC)3	18	TTGATTGCTTGGCTTCTGTG	59.99	TTTCTTAAAGTAGGGCTGAGCTG	59.25	243
UW064095	scaffold02951	1374291-1374302	1976791	tetranucleotide	(AAAG)3	12	CCCCATTCTCACATTGCTTT	59.93	CCaAAACgGGaAgaAAAAGG	60.79	282
UW064096	scaffold02951	1374484-1374498	1976791	trinucleotide	(CTC)5	15	CCTTTTtcTtCCcGTTTtGG	60.79	GCTTGGTGACAATGGAGGAT	59.93	284
UW064097	scaffold02951	1375372-1375383	1976791	tetranucleotide	(TAAT)3	12	CCCATCTACAAAACACAATGTATAA	57.22	AGTTTCTCTTACGAAGTAACACTCATT	57.51	300
UW064098	scaffold02951	1375716-1375733	1976791	trinucleotide	(ATT)6	18	TCAAGCCTCCTCTTTAACTTTCA	59.55	TTTGGTTCCATTTGTCACGA	59.94	260
UW064099	scaffold02951	1376954-1376969	1976791	dinucleotide	(TC)8	16	CCGGTGGTTCCACAGACTAT	59.84	TTAATTTGGCCTCGTTTTGC	60.07	139
UW064100	scaffold02951	1378432-1378443	1976791	tetranucleotide	(TTTA)3	12	TCAAAGGTAACTTAAGCCAAGCA	60.29	CCCATAATTGAAAGATGGAAACA	60.06	177
UW064101	scaffold02951	1381890-1381901	1976791	dinucleotide	(AT)6	12	TTCTTGGTTTGTTTCCCCTC	59	GATGGATCCCTCATACACAGAA	58.86	125
UW064102	scaffold02951	1383349-1383360	1976791	tetranucleotide	(TAAT)3	12	AAAAGAGGAAACTTAATTAGAGGGG	58.79	GTTGCGATGCATAGAAGCAA	59.98	299
UW064103	scaffold02951	1383678-1383710	1976791	compound	(AT)6tgg(TA)9	33	ATCGCAACCCCATTCTTTTA	59.41	CCAAtTTTAGAGGGGGAAGG	59.77	211
UW064104	scaffold02951	1385458-1385469	1976791	tetranucleotide	(TAAA)3	12	TTTGTGGACCCAAAGTTTCC	59.81	ACTCGGTTGCGCTAAGACAT	59.9	289
UW064105	scaffold02951	1385858-1385871	1976791	dinucleotide	(TA)7	14	CGATGAATCTTACGTCAAATGG	59.47	TCACCATCAGTATATTTTTACCTTCAA	59.32	240
UW064106	scaffold02951	1388273-1388284	1976791	tetranucleotide	(AAAG)3	12	GCTGCCCATAGAAGAAAAGG	58.93	CACCCATGTGAAAGGTAATGC	60.24	296
UW064107	scaffold02951	1394039-1394050	1976791	tetranucleotide	(TTTA)3	12	CTTGAAAGCGGAAGTCCTGA	60.51	TTTAAGTCCAGTCTTTTGGCCT	59.3	261
UW064108	scaffold02951	1394359-1394376	1976791	hexanucleotide	(AAAACT)3	18	TGTCGGTTCAAAACAAACCA	59.98	GGACGCAAAAAGGCAGTTTA	60.24	248
UW064109	scaffold02951	1397236-1397249	1976791	dinucleotide	(TA)7	14	TGACAAAATGTCATGACTGTGAA	59.09	CACATGGCCAAACCTTTCTT	59.97	229
UW064110	scaffold02951	1399772-1399783	1976791	trinucleotide	(AAC)4	12	TCCCTAGCTTCCTCGATTCA	59.91	TCGAATTGGTATTTTAACGCA	58.24	275
UW064111	scaffold02951	1400199-1400210	1976791	trinucleotide	(AGA)4	12	AGAGAAAAGGCAGATGCATGA	59.97	TTGATGTTGGGATGTATGGC	59.2	170
UW064112	scaffold02951	1402850-1402861	1976791	tetranucleotide	(TTTA)3	12	CCCTCCAATTTCCTCTCTCC	60.01	AATCCGCTGCAAACAAGAAG	60.39	292
UW064113	scaffold02951	1403070-1403093	1976791	trinucleotide	(TTC)8	24	CCCTCCAATTTCCTCTCTCC	60.01	CTTAATCAAATCCGCTGCAA	58.91	300	SSR04812	2951	1402946-1403116	not mapped
UW064114	scaffold02951	1403845-1403856	1976791	trinucleotide	(ATA)4	12	CAAGAATGCTCTCAATTTCACA	58.03	CAATTTTTGTTTGTAACGCAAC	57.4	201
UW064115	scaffold02951	1406415-1406426	1976791	tetranucleotide	(CTTT)3	12	CAAAAAGGGAACATGAAAGGTT	59.39	GACCGTGAGAGGTACGTTTTC	58.71	295
UW064116	scaffold02951	1407100-1407123	1976791	trinucleotide	(TTC)8	24	TGGTTTTGCCAAGACATTGA	60.09	TGCAGAAGGAAAACAATGGA	59.25	280	SSR01243	2951	1407062-1407241	not mapped
UW064117	scaffold02951	1409832-1409843	1976791	tetranucleotide	(AACA)3	12	CGTCAAAGTAAGAAGTACACGTCAA	59.81	GCATGTGAAGCACTTTTAAACAA	59.35	224
UW064118	scaffold02951	1410135-1410146	1976791	tetranucleotide	(AAAC)3	12	TTTTTGAAACCTCGGAAATCA	59.55	GAACTTCGTCGGAAGCTACG	60.02	202
UW064119	scaffold02951	1410387-1410410	1976791	trinucleotide	(TTC)8	24	ATTGAAGCGTAGCTTCCGAC	59.48	TGCAGAAGGAAAACAGTGGA	59.41	288
UW064120	scaffold02951	1412106-1412117	1976791	trinucleotide	(TGC)4	12	CGACCAAAATGAACATCCTC	57.99	CTCCCTGGACTTTTGTTCCA	60.08	216
UW064121	scaffold02951	1414887-1414898	1976791	trinucleotide	(AGA)4	12	AGGATCAGAGGGTCGGAGTT	60.07	TGGCGATGTGATTCCTAATG	59.5	193
UW064122	scaffold02951	1420532-1420552	1976791	heptanucleotide	(ACCACCA)3	21	AGGTTTGGGAGTGCATATCG	59.96	TAGCGACACCGACGTAACAG	59.93	152
UW064123	scaffold02951	1422516-1422527	1976791	tetranucleotide	(AAAT)3	12	GGAACCAGAGTCGTCAGAGG	59.83	GCACCCTCCAAAAATGAAAA	59.92	272
UW064124	scaffold02951	1429361-1429372	1976791	tetranucleotide	(AATT)3	12	CCATCCAATTTTGATCCACC	59.99	ACCCCATTCTGGCATTATGA	60.16	224
UW064125	scaffold02951	1443264-1443278	1976791	pentanucleotide	(AAAAT)3	15	TTTTTAGAAAACACGTTTGAATCC	58.7	GGAGAAGATCAAGGGGTTCC	59.87	292
UW064126	scaffold02951	1444385-1444396	1976791	tetranucleotide	(TAAT)3	12	GTTGGGTGGTTTGAAAGAGG	59.42	TTCCATACACCACCAAGCAA	59.96	221
UW064127	scaffold02951	1449425-1449439	1976791	pentanucleotide	(ATATA)3	15	TGAATGGATGACCAACTTTGA	58.96	CATGCAATAATGGCAGGTCA	60.49	189
UW064128	scaffold02951	1451475-1451492	1976791	hexanucleotide	(TTTTCC)3	18	GTGGAATTTTCTTGCGTGGT	59.98	GCCCTACGCATCATCAAGTT	60.1	179
UW064129	scaffold02951	1453079-1453093	1976791	pentanucleotide	(ATTAT)3	15	TGTTGGAAACCAAAAATCAGAA	59.47	TCTGGTGCATTTGCTAGCTG	60.16	231
UW064130	scaffold02951	1454399-1454410	1976791	trinucleotide	(TTA)4	12	GAAGGGATGGAGTTTGTTGC	59.53	CAAGTGGGGTGTCATTTCAA	59.39	245
UW064131	scaffold02951	1455493-1455504	1976791	tetranucleotide	(TTAT)3	12	AAGGAAGGAGGGTTTGAAGAA	59.2	TTTTCTATAAGCGtTTTCAAAAGATG	59.35	209
UW064132	scaffold02951	1456309-1456326	1976791	hexanucleotide	(TCCCAC)3	18	CCTGAAATCAGAGCCTGACC	59.8	AATGGAAAAGGGAAAGGGAA	59.75	126
UW064133	scaffold02951	1456398-1456421	1976791	hexanucleotide	(TTTCCA)4	24	CCTGAAATCAGAGCCTGACC	59.8	ACTTTGGGGGTTCGAAAAAG	60.32	222
UW064134	scaffold02951	1457839-1457850	1976791	tetranucleotide	(TTAT)3	12	AAGAATCCAAAACGACACCG	59.97	GGAGAAGCAAGGACAAGTGC	60	274
UW064135	scaffold02951	1457929-1457949	1976791	trinucleotide	(ATA)7	21	AGGTGCACTTGTCCTTGCTT	59.91	GAGTCCAAATAGCAACGAATAAA	57.56	100
UW064136	scaffold02951	1460188-1460199	1976791	tetranucleotide	(TTTA)3	12	TCTCCCAAAATATGCCAAAGA	59.53	TCCATTAATTTGGTTATTCATGC	57.96	216
UW064137	scaffold02951	1462955-1462966	1976791	tetranucleotide	(CCTA)3	12	GAACCACCTTGCCTGTGATT	59.97	GAAACCCGTCAGCCTATCAA	60.07	238
UW064138	scaffold02951	1467992-1468009	1976791	hexanucleotide	(TTTTAA)3	18	GAGCCAATCACTCCAAGGAA	60.2	TTGGGGTTGTTTATTAAATTCTAGATG	59.93	293
UW064139	scaffold02951	1468998-1469021	1976791	tetranucleotide	(AATA)6	24	TTTAGAAGGCAAAAATGTTGGTT	59.12	GGAAAAATCAGGAAACACGG	59.41	260	SSR14876	2951	1468890-1469098	not mapped
UW064140	scaffold02951	1469474-1469485	1976791	dinucleotide	(AT)6	12	AATTCTGGGGAGAGCGATTT	60.04	TGTTCCCCTCAAATTCAACC	59.77	219
UW064141	scaffold02951	1470924-1470935	1976791	trinucleotide	(TTC)4	12	ACTGACCTCTCCGCTTCTCA	60.14	GTTGGGTTTGTGGTGAGCTT	60.01	194
UW064142	scaffold02951	1471630-1471649	1976791	tetranucleotide	(TTTA)5	20	CGGCGAAGAATGTTAGTGGT	60.13	AAAAGGGAAGACGAAAAGGC	59.7	298
UW064143	scaffold02951	1471744-1471759	1976791	dinucleotide	(TA)8	16	ATCGGAATCCATCAACTCCA	60.28	CGAGCTTGCGCTAAGaAAAG	60.41	232
UW064144	scaffold02951	1472218-1472229	1976791	tetranucleotide	(ATTA)3	12	GAGGCAACTAGGAGTTGGAAA	58.45	TTTTGGGTGTTTGGTGTCAA	59.83	274
UW064145	scaffold02951	1474798-1474809	1976791	dinucleotide	(AG)6	12	TTTGCCCAAATCAACACGTA	59.97	TCGTAATGCACAAGTCAGCC	59.87	125
UW064146	scaffold02951	1476209-1476224	1976791	tetranucleotide	(TATT)4	16	TTCGGACAATATTTCCTTATTTCA	58.96	TGTACACACCGCCAATGACT	60.03	287
UW064147	scaffold02951	1476439-1476450	1976791	tetranucleotide	(AAAT)3	12	AAAGAAGTCATTGGCGGTGT	59.6	TCAAAGTTTCAAGTTTTCGTGTG	59.34	241
UW064148	scaffold02951	1476526-1476537	1976791	trinucleotide	(ATT)4	12	CACACGAAAACTTGAAACTTTGAT	59.62	TTTTGATCGTTAGCACATGTTTTT	59.94	130
UW064149	scaffold02951	1476838-1476849	1976791	dinucleotide	(AT)6	12	CGAATGATAGACGAAGTGACCA	60.13	TTACGAGGCCGAATTCACAT	60.47	176
UW064150	scaffold02951	1476910-1476921	1976791	trinucleotide	(ATT)4	12	CCATTAAAAAGACAAAGCCGTC	60	TTCACCCCATTTGAACACCT	60.21	244
UW064151	scaffold02951	1477673-1477684	1976791	tetranucleotide	(TTGT)3	12	AAAAAGGACAAACACCACATTACA	59.72	TCAAGACTTGGGCTTCGACT	59.99	290
UW064152	scaffold02951	1480586-1480597	1976791	trinucleotide	(ATA)4	12	TTTTCATACGATCGTGGTTCA	59.03	GCACGCATTCACCACTAAGA	59.87	251
UW064153	scaffold02951	1486870-1486881	1976791	tetranucleotide	(CTTC)3	12	CGGGTAATTTCTCACTCCCA	59.93	CTCCGAGGGCCATATACAAA	59.92	223
UW064154	scaffold02951	1487805-1487816	1976791	tetranucleotide	(ATTT)3	12	GGGCTTGGAAAGATAAGGTCA	60.44	AAACCACTCGAAATCTCCAA	57.24	234
UW064155	scaffold02951	1488765-1488778	1976791	dinucleotide	(AT)7	14	ACATTTCGGGAGAGAACCCT	59.93	CATGCTTCTACCACCCCATT	59.81	291
UW064156	scaffold02951	1489002-1489013	1976791	tetranucleotide	(ATTT)3	12	ATGGGGTGGTAGAAGCATGA	60.34	TCGCCGGATTCTCTTTCTAA	59.92	286
UW064157	scaffold02951	1489550-1489567	1976791	dinucleotide	(AG)9	18	GTTGTGACGTGTTGGAATCG	60.01	AACGAAAATCCTCGCTCTTG	59.45	294
UW064158	scaffold02951	1490094-1490105	1976791	trinucleotide	(TTA)4	12	GCCTCTTTGGTAGGGAAAGG	60.07	TCCAGTTTTCAAATCCAGCC	60.05	202
UW064159	scaffold02951	1491947-1491964	1976791	dinucleotide	(TC)9	18	TTCAGGCAACAAGAATGTGG	59.69	TGGTATTGCCAAAACAGCaA	60.11	298
UW064160	scaffold02951	1494422-1494433	1976791	tetranucleotide	(AAAT)3	12	TCCAAAAAGCATTGATTCCC	59.88	GGTTTAAATCTTGCTCCCTTTTT	59.12	137
UW064161	scaffold02951	1494739-1494754	1976791	dinucleotide	(AT)8	16	CACCATTCCATCGATGATCC	61.11	CCATGTGAACGTAGCCAACA	60.57	133
UW064162	scaffold02951	1495890-1495901	1976791	tetranucleotide	(ATGC)3	12	GGCCTAGGGCACATTATTGA	59.92	CAAGAGAAAGGAGAGGGAGATG	59.46	158
UW064163	scaffold02951	1496372-1496397	1976791	dinucleotide	(AT)13	26	ACCCACCACCTTGACATCAT	60.1	cCCAATATCCATTcCCTCAA	59.58	158
UW064164	scaffold02951	1496996-1497007	1976791	trinucleotide	(ATT)4	12	TGTCAAATGCAAACTCCCAA	60.09	GGGCATAAGAAAGTGGAGGG	60.82	299
UW064165	scaffold02951	1497504-1497532	1976791	compound*	(TTCTT)3(TTTTCTT)3*	29	GGTTTGGCTGTTGTTTTGGT	59.88	AGTGCCCTATTGAAACCACG	59.99	292
UW064166	scaffold02951	1498043-1498062	1976791	pentanucleotide	(TCCTT)4	20	CGTTGGTCTAGGTGGTCAAG	58.22	CAGCCCTTCAAGGAAAAAGA	59.42	299
UW064167	scaffold02951	1499335-1499346	1976791	trinucleotide	(ATT)4	12	CCCCTTCTTGATTTTGTTTTGA	60.32	TGAGAACACCAGATATTGTATTTGAA	59.03	296
UW064168	scaffold02951	1499814-1499825	1976791	tetranucleotide	(TTTA)3	12	TCCCAGATGAACCTGCCTAC	60.07	CTTGAATCTACCATGTGGCG	59.15	295
UW064169	scaffold02951	1505389-1505406	1976791	dinucleotide	(AC)9	18	ATAACTCCCACCCAACTCCC	60.05	CTGTTTGCTCGAGTGTGCAT	60.06	231
UW064170	scaffold02951	1506582-1506596	1976791	pentanucleotide	(AAAAC)3	15	TGCATGTCAAATTCAAACCC	59.38	CCCTTGAATTCTCGGTCTTG	59.66	274
UW064171	scaffold02951	1509192-1509206	1976791	pentanucleotide	(TTATT)3	15	ATTCCTGGTGGATGCATTTC	59.76	CATTTCATAAAATATTTACACTTCCaA	57.09	286
UW064172	scaffold02951	1511517-1511531	1976791	pentanucleotide	(TTATA)3	15	ATTTCGATCGATTTTGGTGC	59.91	ACGGTGAGCTTCTTCAATGC	60.41	260
UW064173	scaffold02951	1512595-1512606	1976791	tetranucleotide	(TTAT)3	12	TTTCATTAGCCATTTGAGGTTT	57.82	TTGGAACTTATGCATTTCTTAGG	57.56	204
UW064174	scaffold02951	1513751-1513770	1976791	compound*	(TTAT)3(TTA)4*	20	CCTACTCCCCACGTCATCAT	59.8	TGAATCATTTTACAAAATTCAACAA	57.77	199
UW064175	scaffold02951	1515699-1515724	1976791	dinucleotide	(AG)13	26	GAAATATCACAGCTCACAATCACA	59.16	GGGGAAGTTGGAGATGACAA	59.9	245	SSR02454	2951	1515804-1515674	CAAS Chr 5 @ 6.0/59.9
UW064176	scaffold02951	1517814-1517829	1976791	tetranucleotide	(TTCT)4	16	GCAAATGGGATTTCAAACAA	58.46	CTGCACAAGAAGGGGAAAAA	60.22	296
UW064177	scaffold02951	1519850-1519886	1976791	compound	(TCCCCC)3tcctctt(CCAC)3	37	AGAGGGGAAAAGAGTTTGTGA	57.9	CGAAGGCTTTTTGTGTCCAT	60.11	247
UW064178	scaffold02951	1522415-1522426	1976791	dinucleotide	(AG)6	12	GCTAATGGCTTTTCAGGTGC	59.85	AACCAATCGGGAACAGAATG	59.79	298
UW064179	scaffold02951	1523797-1523814	1976791	trinucleotide	(GAA)6	18	AAGTGGGAAAGTGTTGTGGC	60.01	AGTTGAGAGTGTTTGGCGCT	60.06	164
UW064180	scaffold02951	1525449-1525480	1976791	tetranucleotide	(AGGA)8	32	TGACAGTCTGCAGCAGTTCC	60.19	GAGCATCTAGCTGGGGTCAC	59.83	221
UW064181	scaffold02951	1525973-1525984	1976791	trinucleotide	(CTC)4	12	GTGCCTTCATGGAGGATTTG	60.46	TGGAAAGGTCAAGGGTTTTG	59.94	286
UW064182	scaffold02951	1526190-1526201	1976791	trinucleotide	(TCA)4	12	TCCTCCTCCTCAAGAGACCA	59.91	GGCAAGGATCACCAAGaAAA	60.05	284
UW064183	scaffold02951	1527980-1527991	1976791	tetranucleotide	(GTTG)3	12	CGCCATTTCCTTTTGTGTTT	59.97	ACCAAAGGTATTGAGCACGG	59.99	160
UW064184	scaffold02951	1530599-1530616	1976791	hexanucleotide	(TATTTT)3	18	CACATCCACATTTATTTCAACACA	59.67	GTTCTTGCCGCCATTTATTT	59.08	299
UW064185	scaffold02951	1533663-1533678	1976791	tetranucleotide	(TTTC)4	16	TGAGATGAGACAATTCGCCTT	59.83	TTTTAGATGGGCATTGGGTG	60.69	292
UW064186	scaffold02951	1534196-1534210	1976791	pentanucleotide	(AAAAC)3	15	CGAAAAACAAAAGACAGAACCC	60.01	AAATGCTGCAACAAGTTCCC	60.12	292
UW064187	scaffold02951	1537632-1537643	1976791	tetranucleotide	(CAAA)3	12	GGGTTAATGTTCATGATGGGA	59.5	AAAGAGCTGCATGACACAAAGA	60.06	216
UW064188	scaffold02951	1538079-1538113	1976791	compound	(AT)7acatatgat(ACAA)3	35	TGTGGGCAGTGAACTCTCAA	60.44	TTACCTTTAGTGGGCGTGCT	59.77	177
UW064189	scaffold02951	1539092-1539103	1976791	dinucleotide	(AT)6	12	AGTGGGTGTTGTGATGATTAAAG	58.05	TTCATCCCTCCTTTTTGTTTT	57.71	170
UW064190	scaffold02951	1540345-1540360	1976791	dinucleotide	(TA)8	16	TGGGATAAAACATGATGGGg	60.38	CAGCCTTTTGGGGTTTGATA	59.93	134
UW064191	scaffold02951	1541755-1541766	1976791	tetranucleotide	(ATTA)3	12	TGTTTTCTACCGAAAGAGAGAAGAA	59.95	CCAATGAGATTGGGAATTTGA	59.75	276
UW064192	scaffold02951	1544065-1544076	1976791	dinucleotide	(TA)6	12	CCATGGGAGCACAGAGATTT	60.07	CCTTCTCTAGTTAGTTTTGTGTGGA	58.16	259
UW064193	scaffold02951	1544718-1544729	1976791	tetranucleotide	(TTTC)3	12	CGATAAGGGTGGAATGGAGA	59.89	ATGGCAAAACTCCATCAAGA	58.15	205
UW064194	scaffold02951	1547200-1547219	1976791	dinucleotide	(TA)10	20	ACGATCCATATGCTTGTGTTT	57.1	GATTCCAACGCACGTTTTCT	60.12	236
UW064195	scaffold02951	1547746-1547761	1976791	tetranucleotide	(ATTA)4	16	GCCGAAATATGTTGGAGCAA	60.97	AATTTGGCCTCTCAATTCCA	59.5	292
UW064196	scaffold02951	1548070-1548087	1976791	trinucleotide	(TTA)6	18	TTGTGCTGATTAGGCTTTGC	59.07	TCGAATCATATCAATGTTAAAGATG	57.35	219
UW064197	scaffold02951	1550071-1550088	1976791	trinucleotide	(TAA)6	18	TCAGTTCAATTCCCTCACCC	59.9	TTTGGTTCCAAACACGATTT	57.97	163
UW064198	scaffold02951	1551443-1551466	1976791	tetranucleotide	(AAGA)6	24	GTTGTGGCAAGCACTACCAA	59.76	GGCAAAGGGTTGACATGTTT	59.84	233
UW064199	scaffold02951	1552101-1552112	1976791	tetranucleotide	(CTTT)3	12	TGTGGTTGAAAAAGAAAACCC	58.96	CGAGAAGGTATAACAAGAAGATCG	58.55	164
UW064200	scaffold02951	1553469-1553480	1976791	trinucleotide	(ATA)4	12	GGCCACGATGACGTTTTACT	60	AAAACGACCTTTAACTCTTTACGG	59.22	296
UW064201	scaffold02951	1554640-1554699	1976791	trinucleotide	(CTT)20	60	TCCTTCAATCCCCATTTTCA	60.24	AACCAGTGCTGCCATGAAG	59.85	150
UW064202	scaffold02951	1555003-1555027	1976791	compound	(TTG)4c(TGTT)3	25	CCCATTTGCTTTTTCGAACT	59.2	GCTTTGCTGGACTTTGAAGG	59.99	262
UW064203	scaffold02951	1558072-1558083	1976791	dinucleotide	(CT)6	12	CGCAAGCTGTTGAGACAGAA	60.32	AAATCTTGCCATTTGTTGGC	59.94	281
UW064204	scaffold02951	1560070-1560081	1976791	tetranucleotide	(ATCT)3	12	TGTGGGTGCAATGCTTCTAA	60.26	TTGAATAAGGGGTAGCTTGC	57.02	153
UW064205	scaffold02951	1560784-1560804	1976791	trinucleotide	(TCT)7	21	GTACACACTGCCCCCACTCT	60.03	GATCCTCCTGCGTGTTTGTT	60.12	176
UW064206	scaffold02951	1561126-1561149	1976791	hexanucleotide	(CTTCTC)4	24	GCTTCGAAACGGATCTTGAA	60.33	CCACAGTGACTCACGCTACAA	59.95	248
UW064207	scaffold02951	1568876-1568899	1976791	hexanucleotide	(AAAAAG)4	24	TTTTTGGGGGATTTTGGTAA	59.14	AAAAGTGGTTTTGTTTCCCAC	58	172
UW064208	scaffold02951	1569001-1569016	1976791	dinucleotide	(TC)8	16	TTGTGGGAAACAAAACCACTT	59.36	CGATAAGATGAGATAATAGCGAAGG	59.69	299
UW064209	scaffold02951	1569740-1569759	1976791	dinucleotide	(AT)10	20	TTGGCTTCTGTCCTTTCACA	59.41	AAACAGGGCAAAACCAAAGA	59.59	165
UW064210	scaffold02951	1571316-1571327	1976791	tetranucleotide	(AATT)3	12	ATGTGTCTTCCCAGTTCCCA	60.36	GATCTCACTTCCTCCACCTCC	60.07	300
UW064211	scaffold02951	1571604-1571615	1976791	dinucleotide	(TC)6	12	TCTGCTGGACCCCACTACTC	60.26	AGGGAGAGAgGGGGAGAAAT	60.4	140
UW064212	scaffold02951	1573951-1573970	1976791	pentanucleotide	(TAATT)4	20	ATGTCACGAACACTGCCAAA	60.16	CAAACTCCAAACTCCAAACCC	60.74	283
UW064213	scaffold02951	1574206-1574228	1976791	compound*	(TTTTC)3(TTTC)3*	23	GGGTTTGGAGTTTGGAGTTTG	60.74	TACAAAAACCCACAAGGGGA	60.2	292
UW064214	scaffold02951	1574574-1574588	1976791	pentanucleotide	(AACTT)3	15	TCCCCTTGTGGGTTTTTGTA	60.2	CCTAATTTTTAGAGAAACTTTGGGG	59.82	270
UW064215	scaffold02951	1575781-1575794	1976791	dinucleotide	(AT)7	14	TGAGAGATGAATGCCAACCA	60.2	CCGTTTGCATGGAGAGATTT	60.07	222
UW064216	scaffold02951	1577079-1577102	1976791	trinucleotide	(TTC)8	24	TCAACTCTCTTCTCCGCCAT	59.95	GtCCTTTCTTGAAAAGCCCC	60.05	129
UW064217	scaffold02951	1578637-1578651	1976791	trinucleotide	(TTA)5	15	GGCCGGTGTTGCTTTTATTA	59.96	GCCATTGGAGGGATTCTGTA	59.89	270
UW064218	scaffold02951	1579606-1579617	1976791	tetranucleotide	(GAAA)3	12	GCATCTTAGCTCTTTCAAACCG	60.38	TGTGATTTGATGGGTGATTCTT	59.29	230
UW064219	scaffold02951	1581476-1581490	1976791	trinucleotide	(ATA)5	15	GAGGCATTAAAATGGCCAAA	59.91	TGGGGGAATTGGTGAAATAA	59.99	250
UW064220	scaffold02951	1581694-1581718, 1581730-1581743	1976791	pentanucleotide, dinucleotide	(TTTTC)5, (TA)7	25, 14	CCCTCTCCCCTCCATGtAAT	60.15	CGTGAAAAGAGAAAACGATGG	59.73	251	SSR00116	2951	1581667-1581815	not mapped
UW064221	scaffold02951	1583749-1583766	1976791	hexanucleotide	(AATCTG)3	18	TGACAAGGGAAGATGGACAA	59.06	CCATTCAGCGGATCTTTACG	60.6	198
UW064222	scaffold02951	1584188-1584205	1976791	dinucleotide	(TC)9	18	CCACCAAAAGGGACCTTACA	59.82	CAAATTGGAGGGTTTGGCTA	59.93	293
UW064223	scaffold02951	1588837-1588854	1976791	dinucleotide	(TA)9	18	TCCAACCTTAACGTCACATTG	58.54	TTTCCTACTCAATTCTCCCAACTC	60	281
UW064224	scaffold02951	1594104-1594117	1976791	dinucleotide	(AT)7	14	TCAAAATCCAGAAGAGGGGA	59.6	GGTGCTGCAGAGGTTTTGAT	60.26	222
UW064225	scaffold02951	1598275-1598295	1976791	heptanucleotide	(TGACAGT)3	21	GGCTCCTTTTTCAGTCAGACC	60.24	CTGCATCTCGTCCTACAGCA	60.16	185
UW064226	scaffold02951	1601753-1601775	1976791	compound*	(TAAA)3(AT)6*	23	TTTTTGCCTCGCTTTCTCAT	59.96	GGCACGTGACAAAAACTTGA	59.74	136
UW064227	scaffold02951	1602520-1602531	1976791	tetranucleotide	(AATT)3	12	GCTTGTGAATTTGTGAGTCCG	60.68	CAAACCAGCTGATGAAACCA	59.69	194
UW064228	scaffold02951	1609219-1609234	1976791	tetranucleotide	(TTTA)4	16	TGGGATTTTTGTGCTTGACA	60.09	TTCTTTGGGGGTTGATTTTG	59.77	232
UW064229	scaffold02951	1609658-1609677	1976791	dinucleotide	(TA)10	20	TTtCTTCAAAGTGGAAAGTTTAGGA	59.72	TGAGTGGTGCTAGTTAGGTTATGC	59.75	290
UW064230	scaffold02951	1610777-1610804	1976791	dinucleotide	(AT)14	28	TGTTGGTTGtATTTTtGTTTGtAACTT	59.31	GGATCGATGATGATGTTTGCT	59.92	235
UW064231	scaffold02951	1612158-1612169	1976791	tetranucleotide	(ATGC)3	12	TTTCTTCATCGCTTTTGCCT	59.96	ACACGCATGCATCAACATTT	60	206
UW064232	scaffold02951	1612455-1612478	1976791	octanucleotide	(CTTTTTTT)3	24	ATCTTTGCTGCCATTTTTGG	60.07	TCGGCCTAGGCTAGAGAGAA	59.31	266
UW064233	scaffold02951	1613193-1613204	1976791	tetranucleotide	(TTAA)3	12	TCTGGCTATTGGGTTTTTGG	59.93	GCTCCATGATCTCGTAAGCC	59.8	270
UW064234	scaffold02951	1615227-1615238	1976791	tetranucleotide	(TCAT)3	12	GCATTAGGTGTGTATCATTGCC	59.37	CGTTGAAGAAATCAAAAGGTCC	59.98	153
UW064235	scaffold02951	1616429-1616440	1976791	trinucleotide	(AAT)4	12	TCACCTTTCATAGTTAAAACACCCT	59.41	CTTTGAGGTTTTGGGTGTGA	58.59	299
UW064236	scaffold02951	1617374-1617394	1976791	trinucleotide	(TCC)7	21	TTCTTCACTCCCCAAAATGG	59.9	TGGTCTTGTGCTTGAAAACG	59.88	293
UW064237	scaffold02951	1624686-1624703	1976791	hexanucleotide	(GCACCC)3	18	CCAAGCAGAATTCCTTCCAG	59.81	CATGTTGTTGTTGGTGGTGG	60.73	289
UW064238	scaffold02951	1624756-1624845	1976791	compound	(CCGCAC)4ca(GCACCC)4acaccca(CAC)11	90	AAGCAGAATTCCTTCCAGTCC	59.7	CGCAATGGTGTTCATGTTGT	60.44	299
UW064239	scaffold02951	1625470-1625481	1976791	trinucleotide	(CTA)4	12	TGGACTTGCAGAAATGAACG	59.84	TGGGTTGAAGATAACGTGGA	58.97	233
UW064240	scaffold02951	1627487-1627502	1976791	tetranucleotide	(CAAA)4	16	CCCAAAAATCACCTGGGATA	59.62	CAAAAGGGCAACTGCAAAGT	60.28	234
UW064241	scaffold02951	1631974-1631985	1976791	trinucleotide	(TAA)4	12	ATTTCCATTCAGGACCCACA	60.17	ACGGGAGAGAATCGACACAG	60.26	295
UW064242	scaffold02951	1632660-1632671	1976791	trinucleotide	(AAG)4	12	TTCATGGGGACTATACCGGA	60.15	CCTCCCCATTTTCTTCCATT	60.12	290
UW064243	scaffold02951	1633677-1633688	1976791	tetranucleotide	(AAAT)3	12	GGCCCACGATAGATACCATA	57.4	GCAACATGGTCTATCGTTGAT	57.56	293
UW064244	scaffold02951	1636010-1636027	1976791	trinucleotide	(AAG)6	18	ATGTTTTCCGACGAGGTGTC	59.97	CAATGACCAGGTCCTCCATT	59.78	227
UW064245	scaffold02951	1637855-1637866	1976791	trinucleotide	(TAT)4	12	TTGTTCGGGTTATTTATGGAAAA	59.63	GCATATTTGTGACGTCTAAGCAA	59.33	296
UW064246	scaffold02951	1638295-1638306	1976791	tetranucleotide	(AATT)3	12	TTCAACGGTATTTGAAGCCA	59.16	TGATATTCCAACATAACCCGAA	59.19	220
UW064247	scaffold02951	1639313-1639324	1976791	tetranucleotide	(CATA)3	12	ATGGACCCGATGTGAAAAAG	59.79	CGCACCAAGAAGAATTGGAT	60.07	277
UW064248	scaffold02951	1639669-1639680	1976791	tetranucleotide	(AGAA)3	12	ATCCAATTCTTCTTGGTGCG	60.07	AGGTTTGTTTAATAAGAAGTGTATTCG	57.7	260
UW064249	scaffold02951	1642784-1642801	1976791	hexanucleotide	(ATAAAA)3	18	TTTGTCAAAACCATGCAGTCA	60.14	TTTGTGCATTGGTGATTGGT	59.82	188
UW064250	scaffold02951	1644363-1644382	1976791	dinucleotide	(AT)10	20	TCTCATTATGAAACCACACATTCA	59.38	CATGTGGAATCACGTGGAAA	60.37	297
UW064251	scaffold02951	1644482-1644493	1976791	tetranucleotide	(TGGT)3	12	TGGTGCTTCCTAATTTGAGC	57.97	ACGCGGTAACGATTATGGTC	59.85	227
UW064252	scaffold02951	1644839-1644854	1976791	tetranucleotide	(AATA)4	16	GGGCCGAAAAGTGTAGACAA	60.11	CATTGATAAAAATTTGTTGGGTTG	59.55	290
UW064253	scaffold02951	1645856-1645867	1976791	trinucleotide	(TTA)4	12	GCTCTCGAATGTCAGTTGAATG	59.88	AAAATGGTGTTAAGAAAATGCCA	59.78	160
UW064254	scaffold02951	1646790-1646803	1976791	dinucleotide	(TA)7	14	TTCCCCACAAATCCACAAAT	60.03	ATTTAGCATGCTCCGTTTGG	60.1	287
UW064255	scaffold02951	1648665-1648676	1976791	tetranucleotide	(TTAA)3	12	ATCATTGCCTTTCGGACGTA	60.47	ACACGCAACTCGTTCGATTA	59.35	180
UW064256	scaffold02951	1649970-1649985	1976791	dinucleotide	(AT)8	16	GCCAAAATAAAAAGAGGCCA	59.19	TCACTTCAAATCCACCACCA	59.94	182
UW064257	scaffold02951	1650252-1650277	1976791	compound	(TTC)4tt(ATAA)3	26	TTCATGCCCTAATTGTTGGG	60.69	CACGGCCACTCATGTTTTAT	58.5	194
UW064258	scaffold02951	1650443-1650454	1976791	tetranucleotide	(ATTC)3	12	GCCCTAATTGTTGGGCTTTT	60.31	AACCCAACTTCACTATCACATCAA	59.8	263
UW064259	scaffold02951	1650881-1650896	1976791	dinucleotide	(AT)8	16	AAAGGGTTTGTGTTGGTGATG	59.74	TGGGAGAGGTTGATTGAAGG	60.04	233
UW064260	scaffold02951	1651861-1651880	1976791	pentanucleotide	(ATTTT)4	20	TTGCAAACAGGATAAATATGACAA	58.61	CtTTTTGCCCCTCCTACCTC	60.07	173	SSR03007	2951	1651760-1651932	not mapped
UW064261	scaffold02951	1652058-1652078	1976791	heptanucleotide	(AAAAAAG)3	21	GAGGTAGGAGGGGCAAAAaG	60.07	TCATGTGGGTGTGTATTGCC	60.25	298
UW064262	scaffold02951	1653699-1653710	1976791	tetranucleotide	(ATCT)3	12	TGGGTTTAAGTTTATTTTGGTCTTT	58.59	GCCCAACATTGCCATCTACT	59.96	281
UW064263	scaffold02951	1654635-1654646	1976791	trinucleotide	(ATG)4	12	ATAATTGCGAGGGAAAAGCA	59.68	CCCATAGCAACTCGTCCTGT	60.13	280
UW064264	scaffold02951	1663444-1663471	1976791	heptanucleotide	(TTAATAT)4	28	TTTAGTATAGGCCCAGGGGG	60.16	GTTGAAAGGGGGACTGACAA	59.94	151
UW064265	scaffold02951	1666020-1666031	1976791	trinucleotide	(AAC)4	12	TCGGCACAAAATCAAAATCC	60.82	ACTGGACACCTGCTGGGATA	60.53	279
UW064266	scaffold02951	1666255-1666266	1976791	tetranucleotide	(GACG)3	12	ATATCCCAGCAGGTGTCCAG	59.95	AGGTGGAGGAGGCTAAGGAC	59.7	121
UW064267	scaffold02951	1667959-1667982	1976791	trinucleotide	(GAC)8	24	GATTCTCCTGCGTCCATGTT	60.08	ACACGGGAAGATCGACAAAC	59.97	141
UW064268	scaffold02951	1668267-1668284	1976791	hexanucleotide	(ATTTTG)3	18	CCGTtATTGCTGGTGTTGTG	60.03	GGAGATTCAACTCCAACCGA	60.05	257
UW064269	scaffold02951	1673305-1673316	1976791	tetranucleotide	(TGCA)3	12	CGAGAATGACTTGTACGCGA	60.01	TGGCTGGTTAAGAGGCTTGT	59.88	249
UW064270	scaffold02951	1674193-1674210	1976791	trinucleotide	(TTC)6	18	AATGTCCAAAGAAAAGAGGGA	57.77	GGAAAGTTTTCTTGAAACCTAATGG	60.56	104
UW064271	scaffold02951	1674420-1674434	1976791	trinucleotide	(TTA)5	15	AGGTTTCAAGAAAACTTTCCCA	59.15	AGGATATGTGAATATGTTTTAAAAAGG	57.45	270
UW064272	scaffold02951	1674782-1674793	1976791	tetranucleotide	(ATAA)3	12	CCTAAGAGAAAAATTGGGCAAA	59.62	CCAACTCAGCAACCTTTGGT	60.15	282
UW064273	scaffold02951	1678236-1678247	1976791	tetranucleotide	(TATT)3	12	TGATTTCTCGACCAATAAGTGC	59.23	TGGACACCTCAACTCAATGC	59.68	292
UW064274	scaffold02951	1678496-1678510	1976791	pentanucleotide	(TTAAT)3	15	GCATTGAGTTGAGGTGTCCA	59.68	AACAAACAACTCCCCCTAACC	59.25	223
UW064275	scaffold02951	1679095-1679106	1976791	trinucleotide	(ATT)4	12	TTCTCTTTCCCAATTTAAAAACAA	58.35	TTTTGAAGATTGTTAAGGCATAGTTG	59.97	250
UW064276	scaffold02951	1680876-1680893	1976791	dinucleotide	(CT)9	18	GAACCCATTGGCACAAATTC	60.18	GGGAGTGAAGGACAGGCATA	60.07	253
UW064277	scaffold02951	1686417-1686436	1976791	dinucleotide	(AT)10	20	CGATACATCATTCACCTGGG	58.8	TCCCACTTGAGTTGCATTTG	59.69	207
UW064278	scaffold02951	1688435-1688446	1976791	dinucleotide	(GT)6	12	CCATGGCCTGTTTCCATATC	60.16	TTGAGGATAAGCACACCTTGA	58.37	247
UW064279	scaffold02951	1688493-1688504	1976791	tetranucleotide	(ATTA)3	12	TCAAGGTGTGCTTATCCTCAA	58.37	GGTGGGGCAACCTAAAGAAT	60.19	181
UW064280	scaffold02951	1689746-1689757	1976791	dinucleotide	(TA)6	12	ACCCCACCCTCTTTGAAGTT	59.83	TGACTTTGAAAACTTGGTGGAA	59.63	206
UW064281	scaffold02951	1691007-1691021	1976791	pentanucleotide	(AAAAG)3	15	TGGAGGGAGAAATGTAAGCAA	59.69	GCATGCATGTGTCACAATCT	58.05	212
UW064282	scaffold02951	1691190-1691201	1976791	tetranucleotide	(CTTT)3	12	GAAAACCTTGGAGAGTTTTGGA	59.61	AAGAAGACAACAGCACAATTTCA	58.94	279
UW064283	scaffold02951	1691569-1691580	1976791	tetranucleotide	(AAAT)3	12	TGAGGTTGACATAATTGGTTCATT	59.65	TTACATTGAAAGCATTGCGG	59.7	222
UW064284	scaffold02951	1692006-1692017	1976791	tetranucleotide	(TAAA)3	12	CGCAGAGAAACAATAATATCCTATG	58.39	GGTAGCCTCCACTTAACCTTCA	59.65	286
UW064285	scaffold02951	1692492-1692503	1976791	tetranucleotide	(TTAT)3	12	AACCCTAAGGCATGCTACGA	59.73	TCCACCTTCTTATTGTTTTTCCA	59.87	150
UW064286	scaffold02951	1692830-1692841	1976791	tetranucleotide	(ATCC)3	12	AAGAAACTCAAAAGAAAAAGCCAA	59.83	TTCTTGGATCATTAATGTGGGA	59.27	269
UW064287	scaffold02951	1692960-1692974	1976791	trinucleotide	(AAT)5	15	tCCACACTTCCTTAAGCTTCATT	59.32	TTAATCGCCAAAAAGGCATC	60.04	273
UW064288	scaffold02951	1693113-1693124	1976791	trinucleotide	(TAA)4	12	TCCCACATTAATGATCCAAGAA	59.27	TTAATCGCCAAAAAGGCATC	60.04	164
UW064289	scaffold02951	1693829-1693840	1976791	tetranucleotide	(AATA)3	12	TCCCACGATTATTTTGTCTGG	59.81	TCAAGTAAAGGGTTTTGAGATATTTG	59.1	277
UW064290	scaffold02951	1695391-1695420	1976791	compound	(AGAA)3aagtac(ATAA)3	30	TGGAAAaGAAAACGATAAGGGA	59.94	GGTTTGGGTTCGGACTGTAA	59.83	236
UW064291	scaffold02951	1695754-1695765	1976791	tetranucleotide	(CCTC)3	12	CCCCTCCATTGAAGAAACAA	59.9	TCTCAGCTCCAATCCCTGAT	59.76	258
UW064292	scaffold02951	1697760-1697771	1976791	tetranucleotide	(TTCC)3	12	TCCCGAGGAAAGAAAGAAGA	58.98	ACGAAATACTTGCCGGTGAC	60	149
UW064293	scaffold02951	1698143-1698154	1976791	dinucleotide	(AT)6	12	AAGCTAGCTAGGTAGTGGgGG	58.95	TTACACACAGCCAAATCCTCC	59.99	260
UW064294	scaffold02951	1701535-1701546	1976791	trinucleotide	(CAG)4	12	TTTCAAAGAATGGTTTCAGCA	58.4	TTATCTGTGTCCTCCCCCAA	60.31	264
UW064295	scaffold02951	1704546-1704560	1976791	pentanucleotide	(AAAAC)3	15	TTGGGGTTGGGATTAGTGAA	60.16	TGACGCACCTAAACCATACCT	59.51	100
UW064296	scaffold02951	1707771-1707782	1976791	tetranucleotide	(AACA)3	12	CGACGAGTCGAATGATTCCT	60.22	CTTGGGCATGTGGAGAAAAT	59.93	168
UW064297	scaffold02951	1709515-1709526	1976791	trinucleotide	(ATA)4	12	ACTCCAGCATTTCCATCAGG	60.07	TCGAAGGTCATTCTGGCTTT	59.81	247
UW064298	scaffold02951	1716233-1716244	1976791	trinucleotide	(AAT)4	12	TCACTTCACAAAGACAGGCG	60.02	CAGAAAAGATTCTGGTGGTTGA	59.21	185
UW064299	scaffold02951	1720093-1720107	1976791	trinucleotide	(TTA)5	15	TACTACAGGCATTCCTGCCC	60.1	CACCTTTTTGCATATGACCG	59.04	292
UW064300	scaffold02951	1721803-1721814	1976791	dinucleotide	(AT)6	12	TCTCTAGGTGTTGCACATTTGA	58.43	TGGATACGTTCGACCCTTCT	59.55	264
UW064301	scaffold02951	1727681-1727692	1976791	trinucleotide	(TAA)4	12	TGCTTGATTCTTGCAAGTCG	60.13	TCCCTTTTCCACACGTCTATT	58.57	251
UW064302	scaffold02951	1731636-1731647	1976791	trinucleotide	(GAA)4	12	AAACCGAATCTCACACCACC	59.83	TATAAAACCACACCTCCCGC	59.82	288
UW064303	scaffold02951	1733933-1733944	1976791	tetranucleotide	(ATTA)3	12	CAACTTGCAATGGTACTCACG	59.25	TCGTTGTTTGACTCGTAAAGGA	59.78	264
UW064304	scaffold02951	1737061-1737080	1976791	dinucleotide	(AT)10	20	CGAGAGGAAAGCTCTTTTTGG	60.48	TGTTTTGGTATGTTCCTTCTGC	59.13	266
UW064305	scaffold02951	1738693-1738708	1976791	dinucleotide	(TA)8	16	TTTTtCGAGGGAAATAAAAaGA	57.19	TCGAGAGTTCATGCAGTTTCATA	59.9	101
UW064306	scaffold02951	1739459-1739473	1976791	trinucleotide	(TTA)5	15	ATGGAGCGGAAAGAATTTGT	58.65	AAAATTGTTTTGAATGTCTGTTCTTG	59.87	190
UW064307	scaffold02951	1741395-1741406	1976791	tetranucleotide	(TAAT)3	12	CAAAATGGCAAATGTGAAAAA	58.57	TTTTCCAAAAATTGTAGTCAATGC	59.46	251
UW064308	scaffold02951	1742496-1742511	1976791	tetranucleotide	(AGAA)4	16	TGGCATTTCACGTTGACAAA	61.09	GAAGGAGGAGAGAGAGGGGA	59.88	232
UW064309	scaffold02951	1742694-1742705	1976791	tetranucleotide	(TCCT)3	12	ACAACCGCCATCTGTTTTCT	59.6	TGTGAAGAGATTACATTTTGGAGA	57.94	137
UW064310	scaffold02951	1743777-1743788	1976791	dinucleotide	(CT)6	12	CTTGCAAGTGACCAACCCTT	60.15	CCCACCAAAGATTCCAAGAA	59.9	257
UW064311	scaffold02951	1745456-1745467	1976791	tetranucleotide	(TTTA)3	12	CGGTATCGTTTGGACTGCTT	60.13	TCAATTGAAGTTGAAGTTATTCCTTTT	59.86	246
UW064312	scaffold02951	1746239-1746259	1976791	heptanucleotide	(TTTTTTC)3	21	TGGATGAGTTGGATGCGTAA	60.07	CAAAATGCCTTTTATTTTTCCC	58.94	242
UW064313	scaffold02951	1747124-1747138	1976791	trinucleotide	(TCT)5	15	GGAGGAATCAAAGGTTTGAGAA	59.57	CAAAGTCATAGCCCCCTCTG	59.69	149
UW064314	scaffold02951	1747738-1747749	1976791	dinucleotide	(AT)6	12	ATTCTGCATCGAGGTTTTCG	60.21	GCTCATAAGCTGGGGTTTCA	60.21	219
UW064315	scaffold02951	1756689-1756704	1976791	tetranucleotide	(TATT)4	16	ACGGAAAGGAATCGGTTTTT	59.81	TGCGCCTCTACATCAAAGTG	60.01	292
UW064316	scaffold02951	1759171-1759185	1976791	pentanucleotide	(AAAAG)3	15	TGATGAGAGCTTCAAACCGT	58.44	CCTTCCATAATTGACTGAACCC	59.7	154
UW064317	scaffold02951	1759648-1759665	1976791	trinucleotide	(TTA)6	18	CGGAGTTCAAGTTAATACTCTGTGC	60.56	TGGTTAGAAGTTCAATTCCTCG	58.38	296
UW064318	scaffold02951	1760040-1760051	1976791	trinucleotide	(AAT)4	12	CAAACCACATCATCATCACTTG	58.9	TTTGACATGGTGCAAAAGTTG	59.62	300
UW064319	scaffold02951	1761310-1761327	1976791	trinucleotide	(TCT)6	18	TCCATTCCAATCCTCTTCTCC	60.39	CCACTTGACAAGCCTGAACA	59.87	265
UW064320	scaffold02951	1762217-1762236	1976791	pentanucleotide	(TTTCT)4	20	TTTCCATTTGGAGGATTGGA	60.24	GGGGaAAATATTAAACATGCCA	59.92	204
UW064321	scaffold02951	1763583-1763598	1976791	tetranucleotide	(AAAC)4	16	AGTCCAATCCTTTGGCTCCT	60.07	TCTCCCCTGCAGTTTGAGAT	59.8	249
UW064322	scaffold02951	1769295-1769306	1976791	tetranucleotide	(AAAC)3	12	GGCCCTGAGGGAAATAGAAG	60.03	CGGGGATTTGTTTTGAGTTG	60.34	299
UW064323	scaffold02951	1769705-1769719	1976791	pentanucleotide	(AAGAA)3	15	GATCCTCTTTGTCGCTGGTC	59.81	CTCCTTTTCGTTTCTCACGC	59.99	213
UW064324	scaffold02951	1769887-1769898	1976791	tetranucleotide	(AAGA)3	12	GCGTGAGAAACGAAAAGGAG	59.99	ACGGTAACGTCGCTAACACC	60.06	151
UW064325	scaffold02951	1773787-1773801	1976791	pentanucleotide	(TTTTG)3	15	TTTTCAAAGGAGAGGTTGCG	60.36	TTGACCATGACAAAATCCACC	60.61	100
UW064326	scaffold02951	1775560-1775574	1976791	pentanucleotide	(TGGTG)3	15	ACCTCCCAACTTTGAAATCG	59.03	ATCTCTGTTGGTGGGGTTTG	59.82	228
UW064327	scaffold02951	1777075-1777090	1976791	dinucleotide	(TA)8	16	CCTCGTGAAGTGACTCATGC	59.42	TTCTTCCAAACACAAATACACAAAA	59.84	212
UW064328	scaffold02951	1777897-1777908	1976791	tetranucleotide	(TTAA)3	12	GCAGCTATGAAACCCAGGAC	59.7	TCTCCGCGTGAGGATTTACT	59.84	211
UW064329	scaffold02951	1779554-1779565	1976791	dinucleotide	(TA)6	12	GTTGGGCCAAACAAGAAAAC	59.45	AAATTTTATATCAACGATGTGAATGT	57.25	265
UW064330	scaffold02951	1780990-1781001	1976791	tetranucleotide	(TGAT)3	12	TGGCCAACTCATTCAACTCA	60.24	TTGGGCTCAAAACCAAAATC	59.92	247
UW064331	scaffold02951	1782506-1782517	1976791	trinucleotide	(CAT)4	12	CCCTAGAAAATGAAGGTGGAA	58.17	GCATCCTCTCAAAGTTTTTCTTG	59.42	294
UW064332	scaffold02951	1783994-1784008	1976791	pentanucleotide	(AAATA)3	15	AAAAGCTTTGAAAACCACACG	59.3	GATGTGAGTGACGGCAGAGA	59.99	183
UW064333	scaffold02951	1786258-1786269	1976791	dinucleotide	(TA)6	12	AATATTGATCCGACGGCTTG	59.92	AGTGGTGAAGAATTGGCCTG	60.11	296
UW064334	scaffold02951	1790025-1790038	1976791	dinucleotide	(AC)7	14	TGGTGTTACAGCATTCTTCCA	59.18	AACCGCTTAGCCCTTTAACC	59.63	213
UW064335	scaffold02951	1793836-1793853	1976791	hexanucleotide	(GAGGAA)3	18	TTGTTGGGATCTTTCTTGCC	60.05	TAGCAATGGATCAGCCACAA	60.22	237
UW064336	scaffold02951	1795570-1795581	1976791	trinucleotide	(GAA)4	12	CGTTTAATTTTAATGGCTCATTCC	60.09	TATGTAGAGGCAGCACAGCG	60.18	195
UW064337	scaffold02951	1796654-1796665	1976791	trinucleotide	(TCA)4	12	AGCTTTGGTGGTGAAGCAGT	59.91	GAGCCAATTGCTAATTCCGA	60.17	258
UW064338	scaffold02951	1800326-1800341	1976791	tetranucleotide	(TAGT)4	16	CCGGTTGTTATTTGCTGCTT	60.13	AGAGGGAGGCTGCCATTTAT	60.06	124
UW064339	scaffold02951	1800552-1800566	1976791	pentanucleotide	(AACAG)3	15	ATGGCAGCCTCCCTCTTTAT	60.06	GAGGACTGATGCCACCCTTA	60.07	297
UW064340	scaffold02951	1802870-1802881	1976791	tetranucleotide	(ATAA)3	12	CCCAGAGAAAACAAGAGCCA	60.37	TTTCACATCAACAAACCCCC	60.59	207
UW064341	scaffold02951	1805443-1805454	1976791	trinucleotide	(AAG)4	12	GCCAAATGATTCTTCCTCCA	60.01	TGCAGCAGTGCTTTTGAATC	60.14	207
UW064342	scaffold02951	1809795-1809812	1976791	hexanucleotide	(TTTTTC)3	18	CAGGCCTTCTCTCGTCAAAC	59.99	CACTTGGGAGGGAATCTGAG	59.65	291
UW064343	scaffold02951	1811248-1811259	1976791	dinucleotide	(AG)6	12	ACGCAAAGGACTTCCTGAAA	59.85	ATGGCCTCTGAAAGGGAAGT	60.07	145
UW064344	scaffold02951	1816891-1816902	1976791	tetranucleotide	(TAAA)3	12	GATTATCGCCGTCACTCCAT	59.92	CTTGAGCTAAACGGGGACAG	59.87	218
UW064345	scaffold02951	1817597-1817614	1976791	hexanucleotide	(TTGGAT)3	18	CCGTCCTGGTAAAACTGCAT	59.99	CCTAACGCAACTTGGTTTTTG	59.67	267
UW064346	scaffold02951	1822581-1822598	1976791	dinucleotide	(AT)9	18	TGTCTTTTGGCCTTTCTGCT	59.99	CCAATGTGTGAAGATTTATGTCTGA	60.28	233
UW064347	scaffold02951	1823621-1823636	1976791	dinucleotide	(TA)8	16	AAAGCAGTTGGCGAGAGTGT	60.06	CACAAGCTGACGAGAGACCA	60.18	261
UW064348	scaffold02951	1834445-1834458	1976791	dinucleotide	(TG)7	14	AACAATCACAGGGTTGCCTC	59.97	CTGCCAGCTGCAGATTAACA	60.16	249
UW064349	scaffold02951	1838763-1838774	1976791	tetranucleotide	(CCAT)3	12	GGGGTGATTTATGGCCTTTT	60.02	TGCCGATGATTTCACTCTCA	60.35	144
UW064350	scaffold02951	1841664-1841687	1976791	dinucleotide	(TA)12	24	AAGAACACACCCAAAGTGCAT	59.51	CCTCTCCTCATTTCCCAACTT	59.56	178
UW064351	scaffold02951	1842890-1842910	1976791	heptanucleotide	(AAAAATA)3	21	TCCAATTGCAAGGAAAATGA	59.09	TCTATTTGGTGGGGCTTTTG	59.93	220
UW064352	scaffold02951	1843115-1843129	1976791	pentanucleotide	(TTTCT)3	15	AGGACCATTGCCTCTTTTGA	59.67	GCCAAATTAAGGGGGTTCAT	60.02	294
UW064353	scaffold02951	1843600-1843617	1976791	hexanucleotide	(GAAGGG)3	18	CTTGAACTCGGTCTTGCACA	60.02	GCCATACCTTGGTCTGGTGT	59.85	285
UW064354	scaffold02951	1844748-1844762	1976791	pentanucleotide	(GATGA)3	15	TGACAGAGTAAAAGGGTTCCTGA	60.15	GAACTGCGAGCAAATTACCC	59.71	300
UW064355	scaffold02951	1848193-1848212	1976791	pentanucleotide	(AAAGC)4	20	AGAGGGAAAACGAAAAGGGA	60.05	TGACCGAAAGAAGAGAGGGA	59.92	254
UW064356	scaffold02951	1851703-1851716	1976791	dinucleotide	(AT)7	14	CATGCACACTTAGGGCATTG	60.13	TGTTGGGACTTTTGGCATTT	60.34	271
UW064357	scaffold02951	1852261-1852272	1976791	trinucleotide	(ATT)4	12	ATTGAGCCAAGCACACAACA	60.31	TCCATCTTAGGGGAGAACCC	60.26	204
UW064358	scaffold02951	1852503-1852514	1976791	dinucleotide	(TA)6	12	GGGTTCTCCCCTAAGATGGA	60.26	AAAGTTGGTCAAATGTGTGGC	59.89	145
UW064359	scaffold02951	1853899-1853928	1976791	hexanucleotide	(GAGATA)5	30	TTTCATGCTTCATGTGATGTTCT	59.63	TGAAAAAGATGAGCGTGCTT	58.65	292
UW064360	scaffold02951	1854676-1854687	1976791	tetranucleotide	(ATAA)3	12	TTTTCGGTCCGTACACTGTTT	59.53	CAACACAGCCGACATCAACT	59.75	252
UW064361	scaffold02951	1861849-1861860	1976791	dinucleotide	(AT)6	12	AAGCATGTGGCATATGAACG	59.57	GAGTGCTACACTTGGCACGA	60.06	271
UW064362	scaffold02951	1863354-1863365	1976791	tetranucleotide	(AATT)3	12	AAAAaCCAATAACCTATTTTCACGA	59.3	ATCGATTTGGTTTGTGGTGG	60.61	235
UW064363	scaffold02951	1865830-1865844	1976791	pentanucleotide	(AAAAG)3	15	GGGGAgAAGTTCCACATGAA	59.9	ATTACCTGTGGCCATTGAGC	59.96	201
UW064364	scaffold02951	1866005-1866055	1976791	trinucleotide	(TTC)17	51	GCTCAATGGCCACAGGTAAT	59.96	CAAATGCCaaaATGTCCTGA	59.52	238
UW064365	scaffold02951	1867149-1867166	1976791	trinucleotide	(AAC)6	18	ATCAGCTCCCTCAAAACCCT	60.07	CATCGGAACGAAACAATTCA	59.52	293
UW064366	scaffold02951	1868697-1868708	1976791	trinucleotide	(TCT)4	12	CAAACCAAAGATTTGGGGAA	59.77	GGTACGACCACTTTCGCATC	60.53	244
UW064367	scaffold02951	1873906-1873917	1976791	tetranucleotide	(TATT)3	12	ACAATTTCGGACTGCTTTGC	60.26	TTTAAACCACCAAAACAAAGTCT	57.03	125
UW064368	scaffold02951	1874324-1874335	1976791	tetranucleotide	(TCTA)3	12	ATTAAAAAGAACCGGGACGG	60.18	AGCCTGTAATCGCTTGGAAA	59.85	292
UW064369	scaffold02951	1874662-1874673	1976791	trinucleotide	(TGG)4	12	AATCTGCACCGAAATCCTTG	60.07	AATCCAAGACCAACAGCACC	59.97	276
UW064370	scaffold02951	1876425-1876439	1976791	trinucleotide	(ATT)5	15	GCCTTTCCTCTATACATTTTGGA	58.7	ATGGCTTGGTCTTTGAGGAA	59.67	297
UW064371	scaffold02951	1881328-1881343	1976791	dinucleotide	(AT)8	16	TTCCGCTTGGAAATAGATCG	60.17	TTCTTTTGGAAAAAGTCTAACGAA	58.59	285
UW064372	scaffold02951	1881477-1881488	1976791	trinucleotide	(TCT)4	12	TTCGTTAGACTTTTTCCAAAAGAA	58.59	AAGTGATGGCCATGAGAAGC	60.23	121
UW064373	scaffold02951	1882774-1882794	1976791	trinucleotide	(CAC)7	21	TCGAAATGCAAAAGAGAGGG	60.32	GGCCATTTAAGCAAACGAAT	59.08	272
UW064374	scaffold02951	1888922-1888943	1976791	dinucleotide	(CT)11	22	GAATGGGTCGGGTGTAGAGA	59.93	TTTCCCTTTTTCTTTCCTTTTTG	59.97	218
UW064375	scaffold02951	1889005-1889019	1976791	pentanucleotide	(AAAGA)3	15	CCAACAAAAGGCAACAACAA	59.6	GAAAGAAGAAGAAAGGGTGAATGA	60.11	287
UW064376	scaffold02951	1889202-1889216	1976791	trinucleotide	(CAA)5	15	TCAGTTCCCAAGCATGAACA	60.24	TGATGGAGAGGGGTTCTTTG	60.04	259
UW064377	scaffold02951	1890494-1890505	1976791	tetranucleotide	(ATTT)3	12	TAGTTCTTCGGCGTTGGTTT	59.75	GTGTGCCAGCAGTTTTGGTA	59.76	256
UW064378	scaffold02951	1896926-1896940	1976791	pentanucleotide	(TGGAT)3	15	TGGACAATGGGTCATGATTG	60.18	ACAACCTGGACTCCCAACAC	59.86	224
UW064379	scaffold02951	1897613-1897632	1976791	pentanucleotide	(AAATA)4	20	TATTGAGCCGGCATACATTG	59.54	AAATGAATTTAGCCCGATGC	59.04	235
UW064380	scaffold02951	1905219-1905233	1976791	pentanucleotide	(TGAGT)3	15	TGATCTTGAGACGATCAGCG	60.1	GCAAAGGGAAACCAACAAGA	60.09	227
UW064381	scaffold02951	1906033-1906050	1976791	dinucleotide	(TA)9	18	CACAAAGCTTTAATCATCGCA	58.97	ACCTTTCACAATTTCCACCA	57.89	151
UW064382	scaffold02951	1906184-1906195	1976791	tetranucleotide	(TTTA)3	12	CATGGTGGAAATTGTGAAAGG	60.21	AGGCCACGTTGAGTAGAGGA	59.87	252
UW064383	scaffold02951	1906470-1906481	1976791	trinucleotide	(GGT)4	12	TCCTCTACTCAACGTGGCCT	59.87	GCATGCTAGCTCCAACAACA	60.02	194
UW064384	scaffold02951	1907110-1907121	1976791	tetranucleotide	(TAAT)3	12	CAACTTCATTTTTAAATTTGTTCACAC	59.37	TGGGTGCTTCCTTTGCAT	60.2	299
UW064385	scaffold02951	1909564-1909588	1976791	pentanucleotide	(AATTT)5	25	GGGTGATGAGATGGCAAAGT	59.93	TCCAAAAGTGGGGAATTGAG	59.9	260
UW064386	scaffold02951	1912371-1912385	1976791	pentanucleotide	(GAAGA)3	15	ATCATTACACCATTCCATCATTT	57.25	TTTGTCTCCAATGGTAGGGC	59.93	250
UW064387	scaffold02951	1915684-1915703	1976791	dinucleotide	(TC)10	20	TGGCTGTCACAATTGCTCTC	59.99	TTCCATCTCACGTTCTTCCC	60.05	274
UW064388	scaffold02951	1916162-1916179	1976791	hexanucleotide	(TCTTTT)3	18	TAAACTAAATCCCGGACCCC	60.01	TTCAGAAAACACAACAATTCACTTT	59.17	153
UW064389	scaffold02951	1917621-1917632	1976791	trinucleotide	(ATA)4	12	TCTTGAATTTAGTCCTTTCAATTTTT	58.07	TCATCAATTTCACTTATCAAAACACA	59.82	294
UW064390	scaffold02951	1927848-1927865	1976791	hexanucleotide	(ATTAAA)3	18	TCAAACCCATCATTTCTAAATATAACA	59.19	CCTGATTTGCAtTTATTCCTTCC	60.97	300
UW064391	scaffold02951	1928328-1928339	1976791	trinucleotide	(TTA)4	12	AAAAGAAAATCATAAAAATTAGGGGA	58.91	CCTAAAACGTTTGATAAGACAAACA	58.77	234
UW064392	scaffold02951	1929489-1929500	1976791	dinucleotide	(TA)6	12	TGGTGTGTTCTTCTACCTCCA	58.2	CTCGAGCACCACATACCTTG	59.31	229
UW064393	scaffold02951	1934311-1934322	1976791	trinucleotide	(CAA)4	12	AATCTCTCCTCGACGTTCCA	59.8	GATCTTTCTAAGGCTTGAGCG	58.37	295
UW064394	scaffold02951	1935001-1935012	1976791	tetranucleotide	(TTTA)3	12	CCATAAGGATGGCAAACTTCA	59.95	GGGTTTCCCGTAGGAGCTTA	60.44	169
UW064395	scaffold02951	1935535-1935546	1976791	tetranucleotide	(TTGA)3	12	GTGGAGGAAAAAGTGGCAAA	60.09	TGCACAGAAATGATGTCCAA	58.62	127
UW064396	scaffold02951	1936578-1936592	1976791	trinucleotide	(ATT)5	15	TTGGTGAGGCAGAACAAGAA	59.41	AGGTGATGGGGTTGAGTTGT	59.28	300
UW064397	scaffold02951	1936747-1936767	1976791	heptanucleotide	(TCTTCCT)3	21	CATCACCTTCTTCCCTTCCA	60.04	GCGAGAAAAAGGTCGTCAGA	60.52	142
UW064398	scaffold02951	1937854-1937865	1976791	tetranucleotide	(TAAA)3	12	TTTGAAGGCTGCAATTCTCA	59.54	CATGAATCAAGATTGTGTGAATGA	59.87	263
UW064399	scaffold02951	1942974-1942997	1976791	octanucleotide	(TCTTTTCT)3	24	CAACCACCTGACTTGACCCT	60	ATCATGTGGTGGGGATTTTG	60.44	190
UW064400	scaffold02951	1946753-1946770	1976791	dinucleotide	(AT)9	18	GGTGGCAAAGCAAAAATCTC	59.69	AAAACAAACGCGTCAAAATTC	59.16	238
UW064401	scaffold02951	1946985-1946996	1976791	tetranucleotide	(TTTA)3	12	TGGTTGGCCTAAACAGAATTG	59.98	GGATGCGAAATGCATTAAAAA	59.93	259
UW064402	scaffold02951	1950337-1950362	1976791	compound	(GAA)4gc(AGA)4	26	CCAATTGATTTGAGAACCCA	58.39	TTCCCCTATCAAAATGACGG	59.76	102
UW064403	scaffold02951	1950592-1950611	1976791	tetranucleotide	(AAGA)5	20	CCGTCATTTTGATAGGGGAA	59.76	TCTCTcCCCAAAGGGAAGTT	60.04	290
UW064404	scaffold02951	1951995-1952006	1976791	trinucleotide	(ATT)4	12	AGGAGGAAATTGACAAAAGCA	58.82	AGGCCGTAATTTGCAAGAAA	59.72	155
UW064405	scaffold02951	1952872-1952883	1976791	tetranucleotide	(AGTG)3	12	GGGCATTGCCACTAAGAAAA	60.07	AGGACGGTGGTGAAGATGAC	59.97	276
UW064406	scaffold02951	1955046-1955057	1976791	dinucleotide	(AC)6	12	GGTTCATATTTGGCCCACTG	60.19	AAAAACCATTAGCCTCCAATGT	58.93	132
UW064407	scaffold02951	1955243-1955257	1976791	pentanucleotide	(TAATG)3	15	CACACATACAACATTGGAGGCT	59.92	TGAAACGAAGCTTAGGAAAATGA	60.24	278
UW064408	scaffold02951	1961295-1961306	1976791	dinucleotide	(TA)6	12	GCATGTCGCACAAAACCTAA	59.74	TCAGTTACCCCATCTCTCCG	60.07	231
UW064409	scaffold02951	1966001-1966018	1976791	hexanucleotide	(TTTCTT)3	18	TGTTCCAAAATTTCCTTCTTCC	59.46	TTCATGCCACGTCTCCATTA	60.07	232
UW064410	scaffold02951	1967419-1967442	1976791	trinucleotide	(AAG)8	24	tCCTTTTTCCAAATCCCACA	60.28	TTGATGACGATGATGACGGT	59.93	288
UW064411	scaffold02951	1967533-1967547	1976791	trinucleotide	(TCA)5	15	CAACCAATGGACCTACCCAT	59.53	GGAGTTGGTTGTTGTTGTTGG	60.3	293
UW064412	scaffold02951	1969165-1969182	1976791	trinucleotide	(CAC)6	18	GGTTGGCTGAGGTTTTACGA	60.11	GGCCACCGTGTGTTTTAGTT	59.9	179
UW064413	scaffold02951	1971108-1971119	1976791	tetranucleotide	(CCAA)3	12	AAGATGACCGAACTATAACCTTTC	57.08	AGCCTCGATGTTTGCTTTTT	58.98	294
UW064414	scaffold02951	1971758-1971771	1976791	dinucleotide	(TC)7	14	TGAATTCAATTTTAGCGCCC	60.04	GAAGGCCATAAGTGGTGGAA	59.93	295
UW064415	scaffold02951	1972271-1972282	1976791	trinucleotide	(CTG)4	12	AATCATCTGTTCTCCGACCG	60.07	GCATTCAAACCTGTCAAGCA	59.85	104
UW064416	scaffold02953	368-379	615	tetranucleotide	(TTGG)3	12	TCTCTTTGGCAATTCATCCA	59.2	AAACCTCACACTTTGACGTGG	60.06	276
UW064417	scaffold02956	698-709	1913	tetranucleotide	(AAAG)3	12	TCCCACTTGGAAGCAAATCT	59.67	TACACGCCCCTTAAGCATTC	60.1	299
UW064418	scaffold02959	128-167	583	compound	(AT)6aata(AT)12	40	AACTCCCCAAACTCGAaGGt	59.97	aAGAATTGGGCAGTTGTTGG	59.97	256
UW064419	scaffold02960	783-802	125024	tetranucleotide	(ATAA)5	20	GCCAATTCTCCGTTGTGAGT	60.12	GAACCTTGATGGACGGAGAA	60.05	192
UW064420	scaffold02960	3689-3700	125024	trinucleotide	(CAT)4	12	CAACCACTTCCCAACAATGA	59.39	TTTGTCCCCTTTTGATAGCG	60.07	204
UW064421	scaffold02960	4962-4979	125024	trinucleotide	(TAT)6	18	GAAATGAGAAATGATTACGAGAGGA	59.99	TTCGCATGTAACGCATCAAT	60.1	290
UW064422	scaffold02960	5681-5698	125024	hexanucleotide	(TTGGGC)3	18	CACGTCTTGAGAGCGTTTTT	58.16	TAAATGGGTTCAAGCCCAAG	59.93	183
UW064423	scaffold02960	6067-6078	125024	trinucleotide	(ATT)4	12	CAAGCGAACTAAACAAACGATG	59.82	TGTTGAACCCCATAACCCAt	59.91	190
UW064424	scaffold02960	6447-6458	125024	trinucleotide	(TCC)4	12	TCAGCAACTGAGTGCTACCG	60.2	ATGATCCCACACGGAAGAAG	59.93	151
UW064425	scaffold02960	7726-7737	125024	tetranucleotide	(GAAA)3	12	CAATTAAAGTCGATTCGGACAA	59.12	ACACGATAGTCTATTCTTGCATTG	57.57	272
UW064426	scaffold02960	10095-10106	125024	dinucleotide	(TA)6	12	CCTGTGAGGTTTAATCGTTTTC	57.8	TGCAATATTGGTCATCCTAACA	58.04	266
UW064427	scaffold02960	13700-13711	125024	tetranucleotide	(TAAT)3	12	TGACATCCATTTTATCGTCTGTG	59.87	GGATGCCAATGAAGAATGTG	58.93	224
UW064428	scaffold02960	13814-13825	125024	tetranucleotide	(TAAT)3	12	TATCCATATGGCATCTCGCC	60.8	TGCCAAATAGGAAATGGGTG	60.69	229
UW064429	scaffold02960	19595-19609	125024	trinucleotide	(TTA)5	15	GCCTTCCGTGACGTCTATGT	60.14	TTTGTAGGTTTGACGTCCACT	57.25	257
UW064430	scaffold02960	26451-26465	125024	pentanucleotide	(ATACA)3	15	GCATTGGCTAGCTTCACTCC	59.98	TGTTTCATGTTTTCAAAGCTTCC	60.49	266
UW064431	scaffold02960	26670-26681	125024	trinucleotide	(CTT)4	12	TTCAGGTCTCTTCTTCTCGCTT	59.77	AGTCATGTGGTTGTGAGACCC	59.87	300
UW064432	scaffold02960	27122-27137	125024	tetranucleotide	(TCTT)4	16	TATCAAACAACCCTTGGCGT	60.37	AGCATTGTTCCTTATTATCCCA	57.66	272
UW064433	scaffold02960	29029-29040	125024	tetranucleotide	(TTGT)3	12	GGTTTTGGAAACTCCGTTCA	59.95	CGTCAATTCATCCTCCGTTT	59.93	254
UW064434	scaffold02960	37336-37351	125024	tetranucleotide	(AAAT)4	16	AATGGTAGCAGTGTAGCCACC	59.14	TTTTCCTAAAATGAGTTAAAAAGAAGA	57.59	253
UW064435	scaffold02960	38460-38471	125024	tetranucleotide	(TTAT)3	12	TAATTTGCCGCCACACTTTT	60.49	TGCATGCAAGGaAAATAAGTT	57.47	166
UW064436	scaffold02960	39700-39711	125024	tetranucleotide	(TTTC)3	12	TAGCGACAAGCAGCTCAAAG	59.51	AGCCTTTAAGGAATGGCTGa	58.93	284
UW064437	scaffold02960	41923-41937	125024	pentanucleotide	(TTTTC)3	15	TCTCAAAGTTATCGACCGCC	60.21	TCATCATTCCGTCAAAAGCA	60.2	141
UW064438	scaffold02960	94021-94032	125024	tetranucleotide	(AACA)3	12	CACACGAGAATCCGTTTGAA	59.69	GAAAGAAATGGAACCAGCCA	60.05	254
UW064439	scaffold02960	98903-98914	125024	trinucleotide	(TCT)4	12	TCCCGATAACTCCAAGGAAA	59.5	TGATGTGGGAACATCCTCAG	59.47	211
UW064440	scaffold02960	99300-99314	125024	pentanucleotide	(TGGGT)3	15	ATGGCCTTGGATAATAGGGG	60	CCAACCAGAGACCTAACCCA	59.96	186
UW064441	scaffold02960	99435-99458	125024	dinucleotide	(TA)12	24	ATTCAGTTCAACCCAACCCA	60.21	TTTCATccCAATTGGTCTCC	59.73	295
UW064442	scaffold02960	110695-110706	125024	trinucleotide	(AGA)4	12	AACCCAAACAACTCGTGAGG	60.01	TTCGAAAAACATCAGCCACA	60.23	279
UW064443	scaffold02960	110772-110786	125024	pentanucleotide	(TTTTC)3	15	TGTGTCGTTCATCGTCCAAT	59.97	TTTGCTTTTGAGTTGAGGGC	60.37	223
UW064444	scaffold02960	116657-116668	125024	tetranucleotide	(ACTT)3	12	CCTCTACCGCTGAACCTTTG	59.87	GGCCAATTGGTTTTTGAGAA	59.92	132
UW064445	scaffold02962	67-92	44043	dinucleotide	(TA)13	26	AAaCCgAatACAGTGAGTGTGTG	59.09	CAAAACTGGAGCAGATTCCA	58.85	100
UW064446	scaffold02962	2451-2462	44043	tetranucleotide	(AGTA)3	12	CTGTCGTCGAAGGACTTTCC	59.84	CCACTGGCCAATATGaAAGC	60.47	270
UW064447	scaffold02962	3085-3096	44043	tetranucleotide	(TGAA)3	12	CGACAATGTTGGTTTTGAATCT	59	TAATTCCATCCCTCCACCAC	59.61	245
UW064448	scaffold02962	4638-4652	44043	trinucleotide	(GAA)5	15	AGTGTTCTGAGCAGCGGTTT	60.06	CAGAATTCCAATGCCAGCTT	60.21	240
UW064449	scaffold02962	5287-5302	44043	tetranucleotide	(GGAG)4	16	TCTGGAGGAGTAAGCCGAAA	59.95	ATCTCCATTCCATTCCTCCC	60.1	289
UW064450	scaffold02962	5443-5454	44043	tetranucleotide	(TTAT)3	12	GGGAGGAATGGAATGGAGAT	60.1	TTGGAGGGAAGTTTAAGTTTGG	59.51	182
UW064451	scaffold02962	6850-6861	44043	tetranucleotide	(AAAT)3	12	TttGGAACTTTtCTCTGATGC	57.08	TTGGTGAAATTTTGACATATTTTGTT	59.94	300
UW064452	scaffold02962	7220-7233	44043	dinucleotide	(AT)7	14	GGCATGGGAGAAGTATAGCG	59.69	TGCTTTCCCCATTTTGATTC	59.88	171
UW064453	scaffold02962	7291-7319	44043	compound*	(GAA)6(AAGA)4*	29	GAGGAGGGTCCATTGGAAAT	60.13	AGCAGTGAGTGGAAAATGGG	60.11	296
UW064454	scaffold02962	7366-7377	44043	tetranucleotide	(TGGT)3	12	GAATCAAAATGGGGAAAGCA	59.88	AGCAGTGAGTGGAAAATGGG	60.11	221
UW064455	scaffold02962	7925-7939	44043	pentanucleotide	(TTTTA)3	15	AAGAAGAGTGTGGGTGTGGG	60	AGTGAATGACATTGGACGATAA	57.09	192
UW064456	scaffold02962	8162-8176	44043	trinucleotide	(ATT)5	15	TAATGTTTGCTTGGCCATTG	59.56	TTCAAGGGCATTATTCATTCG	59.91	146
UW064457	scaffold02962	8725-8736	44043	tetranucleotide	(TATT)3	12	TTCGATATCTATTAGTGACATTTTCC	57.1	CATGAGATGTACCCTTCAACCA	59.85	209
UW064458	scaffold02962	15284-15295	44043	tetranucleotide	(AAAC)3	12	TGCCAATTGGGAATTTAGGA	60.26	CAAAGTTTGCAATTTGAAGGG	59.61	256
UW064459	scaffold02962	15633-15644	44043	tetranucleotide	(TCCT)3	12	ATGGGTACCCTTCAAATTGC	58.76	AACGGTACGGTTAGAGAGGGA	60	194
UW064460	scaffold02962	15865-15906	44043	heptanucleotide	(TTCTTCT)6	42	CCCTCCCTTTTGACCTCTTC	60.04	GAGAAACAGAGTGGGTGGGA	60.09	258
UW064461	scaffold02962	16163-16177	44043	trinucleotide	(TCT)5	15	CCAAAGCTTTCCATTCCTCA	60.18	AAACTCTGGGACCGTTTGTG	60.01	296
UW064462	scaffold02962	17421-17438	44043	dinucleotide	(AT)9	18	CCCCCACTCCTTTCCTAAAC	59.8	TGCTTACTTAGTTGCCCCCA	60.63	289
UW064463	scaffold02962	18300-18315	44043	dinucleotide	(TC)8	16	GGAAAGCAGATGACCCAGAA	60.2	AACCAAATCAGTTTCCAGAACAA	59.9	170
UW064464	scaffold02962	20482-20493	44043	tetranucleotide	(TTTC)3	12	CGAGAGCTGTGAGAAAACCC	59.99	GTTTGAGACGGGAGGAAACA	60.09	286
UW064465	scaffold02962	22178-22198	44043	heptanucleotide	(TGGTTAT)3	21	CCCCCAAATCTTTTAATTTGTTC	59.95	AAAGACACAATGGCGACACA	60.16	282
UW064466	scaffold02962	22702-22713	44043	trinucleotide	(ATG)4	12	TACAACAAAAATGGCCGACA	59.97	GGATTTCTTTCTCATGCCCA	60.01	252
UW064467	scaffold02962	23829-23840	44043	dinucleotide	(TA)6	12	TTCTATTATCACGTTAAGTTTGCG	57.72	TTGTTCTGCCACATCATCTCTT	59.74	144
UW064468	scaffold02962	26143-26160	44043	dinucleotide	(CT)9	18	CcTTTcTTTtCTTCCTCCCC	59.14	TTTGGGTCATTTGGGTCATT	60.03	128
UW064469	scaffold02962	26533-26568	44043	compound	(TC)8tatt(TC)8	36	AGCTTTGTATTGCCACACCC	60	AATTGAAAACCCCCAAAAGG	60.03	293
UW064470	scaffold02962	30366-30379	44043	dinucleotide	(GT)7	14	GGCCTTGGGACTTTTTCATT	60.3	TACCCCCACCCCAGTATTTT	60.29	300
UW064471	scaffold02962	31521-31534	44043	dinucleotide	(AG)7	14	TTGAAGTCATGTCGGTGAGC	59.84	TTCAGCTCCTCCAATCCAAC	60.2	261
UW064472	scaffold02962	33817-33832	44043	dinucleotide	(AT)8	16	TGATTTGCAGATTTGGTGGA	60.05	TGCAAACATGAGAGGTTTGATT	59.61	189
UW064473	scaffold02962	37081-37108	44043	heptanucleotide	(CTTTTTT)4	28	GCACTTGGAATCTTCTACCCA	59.18	CTTATTCCTGTGCCGAGCAT	60.24	183
UW064474	scaffold02962	43329-43348	44043	pentanucleotide	(TATTT)4	20	ATAGGAGATGGGGTGAGGGT	59.64	TTGGAGATTAGTTTATTGGTTTGG	58.55	269
UW064475	scaffold02963	261-272	709	tetranucleotide	(AAAT)3	12	TAGAGATtgAACCGCATCCC	60.04	TGTGACGTCTATTTTCAACATTTTT	59.06	265
UW064476	scaffold02964	391-405	57980	pentanucleotide	(TAGTT)3	15	GGAGAAaGGATGAGAACGCA	60.34	GCAAACACAAACAGGACAAGC	60.73	138
UW064477	scaffold02964	647-664	57980	hexanucleotide	(ATTACT)3	18	GGGATCTTGTCCTCTTTGTTG	58.63	TTGCAAACCCACAAACTTCA	60.13	233
UW064478	scaffold02964	9196-9219	57980	trinucleotide	(CTC)8	24	GGGTTTTGCTCAGCTCTGTC	60	CAAATGGCCGAAGTTGTCTT	60.11	286
UW064479	scaffold02964	10048-10059	57980	trinucleotide	(TAA)4	12	TTAGGCTTCAATAACAATTTTtCC	57.95	GCACGATTTTAGGGCATGAT	59.93	280
UW064480	scaffold02964	18783-18794	57980	tetranucleotide	(TTAT)3	12	AGAAGGGCTGTTTTGGGAAT	59.94	TGGTGCAAAATTAAGCCTCC	60.07	224
UW064481	scaffold02964	27455-27466	57980	tetranucleotide	(TTTG)3	12	TGAACAAATCGGTGGTTGAA	59.94	TCCAAAAAGTCCCAGTCCAC	59.94	168
UW064482	scaffold02964	27741-27758	57980	hexanucleotide	(CTTTGT)3	18	GTGGACTGGGACTTTTTGGA	59.94	TTGAAGGTGCTATAAGGCCA	58.39	274
UW064483	scaffold02964	31181-31192	57980	trinucleotide	(ATT)4	12	GGCATGACAACAAGATCCCT	59.93	CCCTAAAAAGAAACACACAAACC	59	175
UW064484	scaffold02964	32684-32697	57980	dinucleotide	(TC)7	14	ACCATCTCTCATCGTCCACC	59.93	CCCAATTCAACCCGTTTACA	60.59	297
UW064485	scaffold02964	33243-33254	57980	tetranucleotide	(TAAA)3	12	CTTACACGATCGGCCAATTT	59.96	TCATTTTTCCGTTTTCGACC	59.92	271
UW064486	scaffold02964	35945-35956	57980	trinucleotide	(ATA)4	12	CTAATTTTTCCCCACCTGCC	60.66	TGGGCTCTCTTTCTGATTGAA	59.94	216
UW064487	scaffold02964	36983-37000	57980	dinucleotide	(AT)9	18	CATGCGTCGGTTAGTTTTTC	58.29	TCGATTTAACTTTTAGACCTGCG	59.81	300
UW064488	scaffold02964	39069-39080	57980	tetranucleotide	(ATTT)3	12	TCGGGATTGACAAGATTTCC	59.87	GAAGCTCAAATATGATGGGCA	60.05	249
UW064489	scaffold02964	43597-43608	57980	tetranucleotide	(AACT)3	12	CCTTGCATAATGTGCCGTAA	59.58	CAGCCAGATGGTTGACTGAG	59.41	279
UW064490	scaffold02964	44813-44827	57980	pentanucleotide	(AAAAT)3	15	TGCTTTAAATCCTCATCAAATCAA	59.97	TCCTTTCTTTGATATCGCCG	60.17	254
UW064491	scaffold02964	49015-49026	57980	tetranucleotide	(AATA)3	12	CAAAAGCCAATTGTGTAAAGCA	60.16	AAAAATTTGGCTTGTCCTTATCA	59.08	222
UW064492	scaffold02964	49111-49122	57980	tetranucleotide	(TTTG)3	12	AAAaTAATGATAAGGACAAGCCAAA	59.38	GGGCCAAATAAAAGGTATGC	58.45	263
UW064493	scaffold02964	49808-49823	57980	dinucleotide	(AT)8	16	GAGATAAATGGCAAAGTGGACA	59.09	TCATTGCTGCAGAAAACTATAAAA	58.22	167
UW064494	scaffold02964	51145-51160	57980	dinucleotide	(AT)8	16	TGGTTTGtATTTTCTTTGAATTTTt	57.49	TACCACAAAAGGCCAAAACC	59.84	292
UW064495	scaffold02964	52229-52240	57980	tetranucleotide	(AATT)3	12	TCTATGTTTGGATGTGTCCGA	58.99	TTGACATTATTTAATTCATCTACAGCA	58.36	128
UW064496	scaffold02964	53582-53597	57980	tetranucleotide	(TAAA)4	16	tCGGGTGAATAGCACTTtCT	57.42	AAAGTATGCGTTTACGATATTATTGG	58.96	296
UW064497	scaffold02964	55261-55275	57980	pentanucleotide	(AAAGA)3	15	TGGATGGCGGTATATGTAGGA	60.18	ATGCTTTGGGAGAACAGTGG	60.11	262
UW064498	scaffold02964	55317-55331	57980	trinucleotide	(AAG)5	15	GAATGGCCTAACCGATGAGA	60.04	GAAAACCAAAGCGAACCAAA	60.09	267
UW064499	scaffold02964	55700-55717	57980	trinucleotide	(GTG)6	18	TTCCCCTGTTTTCGAATCAA	60.42	TCCTAATCGGCGATGAAGTT	59.67	261
UW064500	scaffold02973	1284-1298	20636	trinucleotide	(TAA)5	15	AATATTGAGCAATAACAACCAAAAA	58.22	GCACTACGTAGGGGAACCAA	59.99	203
UW064501	scaffold02973	3016-3027	20636	tetranucleotide	(AAGA)3	12	CCAAACGAACATGTTGACAAA	59.47	TCTTTCCTTTCCTTTTCTTCTTCA	59.88	162
UW064502	scaffold02973	5523-5534	20636	trinucleotide	(AAT)4	12	AACCATACTCAGGAGGGCAA	59.55	AACTTCGTGGAACCTCGCTA	59.88	228
UW064503	scaffold02973	5752-5767	20636	dinucleotide	(TA)8	16	ATCTTTGCTTTCCCAACACC	59.03	AGTTAAACGATGGGCCACTG	59.99	229
UW064504	scaffold02973	10038-10049	20636	tetranucleotide	(AGAA)3	12	CCATCAAATGACAGCTCGAA	59.8	CCAAAAATCGTTTGGCAGAT	59.94	121
UW064505	scaffold02973	12873-12884	20636	tetranucleotide	(TGGT)3	12	TGGTTCGCACAAACCATAGA	60.11	GATCGACAAAATTTACTACCGGA	59.41	290
UW064506	scaffold02973	19294-19307	20636	dinucleotide	(AT)7	14	CAAACCTCTCAACTCCACACAG	59.8	TCGCATTGATTCTGTGCTTC	59.96	233
UW064507	scaffold02973	19998-20012	20636	trinucleotide	(ATT)5	15	CTGGGTACACGACCTCCTTT	59.06	GTTGGTTTCACGGGCTTTTA	59.97	233
UW064508	scaffold02977	239-250	644727	trinucleotide	(ATA)4	12	TTCACGGTGAGTGTAACACGA	60.21	CGTGTTAAAGCTGCATTTTTGT	59.36	201
UW064509	scaffold02977	5251-5265	644727	pentanucleotide	(CAAAA)3	15	GATCCAATGCACCCATCTTC	60.29	CACCGAAACCTCACACTCCT	60.15	265
UW064510	scaffold02977	12242-12268	644727	trinucleotide	(GAA)9	27	CTTCCTCTTCTTCGCCATTG	59.95	GCGTCTTGCAGTGATTTTCA	60	253
UW064511	scaffold02977	16568-16591	644727	octanucleotide	(TTCTTTTT)3	24	AAATCTTATTCAAACCGGCCT	59.01	CCTTCTGCTCATCGTCATCA	59.94	245
UW064512	scaffold02977	18049-18060	644727	trinucleotide	(GAA)4	12	AAACCCAACTAAGTACTGTTCGC	58.82	CGAACCATGCATTCCTTCTT	60.07	237
UW064513	scaffold02977	20735-20755	644727	heptanucleotide	(TAAACAA)3	21	TTGGTTGGGCTCCAATTTTA	60.29	GGGAGGAAGGTAAACATCTCA	58.11	274
UW064514	scaffold02977	21490-21501	644727	trinucleotide	(TAA)4	12	TTAATGCAACATCCCTGCTG	59.69	TGACATGACAATCAACGTGGT	59.87	274
UW064515	scaffold02977	23674-23685	644727	dinucleotide	(AT)6	12	TCCCATTGAAAAGGAAATGC	59.88	TGAAGCTTTCATGCTATCTGTTG	59.55	278
UW064516	scaffold02977	33803-33817	644727	trinucleotide	(GGT)5	15	ATCCATTGCCTTAACGATGC	59.93	ACAATGGCGAATTTCACTCC	59.94	149
UW064517	scaffold02977	34022-34033	644727	trinucleotide	(GGA)4	12	GGAGTGAAATTCGCCATTGT	59.94	ACAAGAGGCAAACAAGCCAC	60.3	285
UW064518	scaffold02977	37081-37098	644727	dinucleotide	(AC)9	18	GAGAGTTGGCTTTGCTTTGC	60.14	TCCGAAGGAAATGAAATAAAGG	59.46	241
UW064519	scaffold02977	37403-37420	644727	dinucleotide	(TA)9	18	CCTTTATTTCATTTCCTTCGGA	59.46	TTGGTTTACAAAATTCTGTTTTGG	59.37	269
UW064520	scaffold02977	40014-40025	644727	tetranucleotide	(TTTC)3	12	GCTGCCTTTGAAAACTCCAG	59.99	AATGCCAAACAAGCCAAAAG	60.11	229
UW064521	scaffold02977	41294-41305	644727	tetranucleotide	(CATT)3	12	CCATGAGGAGGAACAAAGGA	60.04	TGGGACGTTCTTGTTGGAAT	60.35	149
UW064522	scaffold02977	45673-45709	644727	compound	(ATA)4a(AAAG)6	37	TGGGAAAACGTGTGTGAAAA	59.98	AGGGTGGACTAACTGCCCtT	59.99	291
UW064523	scaffold02977	46219-46230	644727	tetranucleotide	(AATT)3	12	CCACAACAAACCCACATTCTT	59.74	TGTGGGGTTTCGATTTCATT	60.17	269
UW064524	scaffold02977	46790-46825	644727	compound	(TGG)6(TGC)6	36	AGAATTCCGCTCCACAGATG	60.22	TTTTCAAGCTTTGGGTGGTC	60.09	266
UW064525	scaffold02977	47495-47519	644727	compound*	(AAT)4(AATA)4*	25	CCCCACGATTCCTTTCTGTA	59.93	TGACGCAAATGGGTCAGTTA	60.11	210
UW064526	scaffold02977	48191-48202	644727	tetranucleotide	(TTTC)3	12	ATACTTGGCGTGAGAGTCCG	60.28	AAAAACAAATCCCCTCCCC	59.98	280
UW064527	scaffold02977	48562-48579	644727	dinucleotide	(AT)9	18	TTTGACTGAGACGAACATACCC	59.1	GCAAACTCCCCACCAGATAC	59.41	208
UW064528	scaffold02977	50221-50236	644727	dinucleotide	(AT)8	16	CATCTCCAATTTTTCTTCCCA	59.01	TCACACGCTACTTCAATCACTG	59	294
UW064529	scaffold02977	52102-52113	644727	tetranucleotide	(TCAT)3	12	TCAAATGATGCGACCCTATCT	59.54	TTTTTGTTCATTGGGTTTGACTT	59.78	297
UW064530	scaffold02977	52608-52623	644727	tetranucleotide	(CTTT)4	16	AAATATCCTCCCGACTTCCG	60.28	CCTTGCCCCACTCTTATGAA	60.07	266
UW064531	scaffold02977	60016-60033	644727	dinucleotide	(AG)9	18	TGTGCAGGATATGGAATTGCT	60.48	TTACCATTGGCACCATCCTT	60.19	159
UW064532	scaffold02977	61072-61087	644727	dinucleotide	(GA)8	16	CCcAAAACTTAGGCCCTTTC	59.94	CGGATGCATGATTTAGTCCA	59.5	250
UW064533	scaffold02977	62242-62256	644727	pentanucleotide	(AAGAA)3	15	GCAAGCAGCTGCCTAATCTA	58.44	TTGGAGTTGGTCTACCTGCC	60.11	116
UW064534	scaffold02977	64300-64324	644727	pentanucleotide	(AACAA)5	25	CCATCAGCCATTGCTATCCT	60.06	TTTGGATTGATATCAGTGTGCTTT	59.9	257
UW064535	scaffold02977	69131-69144	644727	dinucleotide	(AT)7	14	CACTCCACACAAATTGGGTCT	59.88	TTGGAGTAGCTTGACCAACTGA	59.91	241
UW064536	scaffold02977	70052-70067	644727	tetranucleotide	(TTTC)4	16	GCGATGGTGGAGAGATCAGT	60.23	GCCATACAAAAACAAGCAAACA	60.04	241
UW064537	scaffold02977	72486-72501	644727	tetranucleotide	(CAAA)4	16	GATGAACAAATACGCGAGCC	60.62	ATGCCCATACCCAAATGAAA	60.02	124
UW064538	scaffold02977	72696-72709	644727	dinucleotide	(AT)7	14	ATTTCATTTGGGTATGGGCA	60.02	TGCTTCTGAGATCGACTGTTG	59.18	261
UW064539	scaffold02977	73799-73810	644727	tetranucleotide	(TTTC)3	12	CGACAAAAGGTCACATTGATTC	59.48	CAATCCCTTCTCTGCCACAC	60.66	226
UW064540	scaffold02977	80180-80199	644727	pentanucleotide	(AAATA)4	20	GAGTTAAGACCAATGCAAATCAA	58.31	GGCCATATTTTGTAGTGTGGTG	59.27	299
UW064541	scaffold02977	81914-81941	644727	compound*	(ATT)4(TTATT)3*(TTTA)3*	28	CCACGTCTTACCCTTTTCCA	59.96	TTTTATGTGATTTGGCTACCCT	57.71	183
UW064542	scaffold02977	83633-83647	644727	pentanucleotide	(GATTT)3	15	GGAGGAATTGCTCGACTCAG	59.95	AGGCTTTTGCTTGTCATTGG	60.25	241
UW064543	scaffold02977	84759-84774	644727	dinucleotide	(AT)8	16	TTGAAGTTTTCCAACTTTCTCAAA	59.35	CGTTTTTAAGGCATCCCAAA	59.94	254	SSR20262	2977	84722-84892	not mapped
UW064544	scaffold02977	85629-85644	644727	dinucleotide	(AT)8	16	GCTATGCTATAGCCTTGGAAGC	59.55	CACATGCATTAGGAGCCAAC	59.15	281	SSR00156	2977	88446-88325	not mapped
UW064545	scaffold02977	88905-88919	644727	pentanucleotide	(TTTTA)3	15	TGCATTTGTTTGTTTATGCAGTT	59.59	AAATAAAGATTTTGAATGTCATTTAGC	57.65	266
UW064546	scaffold02977	89347-89356	644727	dinucleotide	(AT)5	10	CGATACTTTCATTTAAATAAGACCTCA	58.427	TCCATGGATGAATATAAGAAGCAA	59.837	158	SSR13894	2977	89288-89445	not mapped
UW064547	scaffold02977	90897-90910	644727	dinucleotide	(GA)7	14	CCAAATGCAAACATACAAACG	58.99	TGGTTCTTTTTGCTACTTCTCCA	60.28	215
UW064548	scaffold02977	91926-91937	644727	tetranucleotide	(CAAA)3	12	GCCCCAGTTTGTTTAGTGCT	59.24	TCAAGCTTTGATTTTGTCtTTTT	57.35	289
UW064549	scaffold02977	98140-98159	644727	dinucleotide	(AC)10	20	TGTTCTTCTTCCTCGTCGGT	59.84	TTTACAAAATTGCAcCCCTT	57.17	283
UW064550	scaffold02977	98558-98572	644727	pentanucleotide	(TCTTT)3	15	GGAAAAGTAAATCCAGGGAGG	58.94	CCCTCAATATCTCCAAATCCAA	60.14	156
UW064551	scaffold02977	99181-99195	644727	trinucleotide	(AAG)5	15	CGCAAAAGACAAAGTGTATTGG	59.68	GGAGAGTGGTGGAGGCATTA	60.07	263
UW064552	scaffold02977	103041-103055	644727	pentanucleotide	(AAATA)3	15	GGTTAGCAAAATACTCCAGCC	57.9	TGGTTACTGAGTTGGAGTGCAT	59.66	287
UW064553	scaffold02977	106340-106357	644727	hexanucleotide	(TCTTTT)3	18	TTGGAGAGGCCAACATAAGC	60.21	CCCAACAAAACTGCCCTAAA	59.97	181
UW064554	scaffold02977	106521-106536	644727	tetranucleotide	(AAAT)4	16	TTTAGGGCAGTTTTGTTGGG	59.97	CTTTGGTGTTTCGGGGTAGA	59.96	247
UW064555	scaffold02977	108235-108246	644727	trinucleotide	(TTC)4	12	AAGCCCACCACTCAAAAAGA	59.71	AGGGCCCATAGGCATCTAAA	60.78	181
UW064556	scaffold02977	108485-108500	644727	dinucleotide	(TA)8	16	TTCCATACTTAGACCATCATACCC	58.35	TTGCAGGGATTGCTTCTTCT	59.96	296
UW064557	scaffold02977	109418-109429	644727	trinucleotide	(TCC)4	12	GCACCATCATGGAGTCTTAGC	59.71	AGGGAGTGAGAGCCCAGATT	60.22	297
UW064558	scaffold02977	111103-111120	644727	trinucleotide	(TTA)6	18	TTGGTGTTTCAATTACTACGTTATG	57.4	GGGTAAAGTGAAGCCTATGATTG	59.07	295
UW064559	scaffold02977	113032-113058	644727	compound	(GAG)4(GAA)5	27	GTAGAATTCCATGGAGCGGA	60.04	TATTCTATTTCCCCCTCGCC	60.24	172
UW064560	scaffold02977	113138-113153	644727	tetranucleotide	(ATAA)4	16	GTAGAATTCCATGGAGCGGA	60.04	TGGGACCCACATTTCCATTA	60.95	237
UW064561	scaffold02977	116945-116958	644727	dinucleotide	(AT)7	14	TCCACCTCACGTGTAAATCAA	59.04	CAGAGTGAGCACGGTTGAAA	60.02	223
UW064562	scaffold02977	118177-118191	644727	pentanucleotide	(TTTTA)3	15	TAATTTGATGGAAGGGGCAA	60.26	AGCGCGAGATTAATGGAGTC	59.44	260
UW064563	scaffold02977	118418-118429	644727	dinucleotide	(TA)6	12	CGCGCTTAATTTtCTATCCG	59.84	CCAAAGGGATTTTGTGATCC	59.22	213
UW064564	scaffold02977	118598-118611	644727	dinucleotide	(TA)7	14	GGATCACAAAATCCCTTTGG	59.22	TACGAAATTTCCGTCTTGGG	59.93	236
UW064565	scaffold02977	119831-119866	644727	compound	(AG)12(TGAG)3	36	CATGCTTGAAACCTGCACTT	58.93	GGTAATGCTGGGGACTGGTA	59.81	236
UW064566	scaffold02977	120155-120181	644727	trinucleotide	(TCT)9	27	CTGTACCAGTCCCCAGCATT	59.99	GGGTCCCAACAGATGAAGAA	59.9	264
UW064567	scaffold02977	120200-120211	644727	trinucleotide	(TCT)4	12	ATCCACCGcACTCCATATTC	59.78	GAAACAGCATCCCCTTTTCA	60.05	263
UW064568	scaffold02977	120395-120406	644727	trinucleotide	(TTC)4	12	AAAGCTGAAAAGGGGATGCT	60.21	GCAGAGGGGCAGTAAGTGAG	60.01	142
UW064569	scaffold02977	123793-123816	644727	tetranucleotide	(AAAG)6	24	GGCCCAAATCTTGCATCTAA	60.04	TGGGCTCAAtTTTGGATTTC	59.88	214
UW064570	scaffold02977	123995-124039	644727	compound	(AGGAG)6(AGGGG)3	45	TGAAATCCAAAaTTGAGCCC	59.88	CATGCCGTTGAAAGTTGAAA	59.71	288	SSR16311	2977	123868-124050	not mapped
UW064571	scaffold02977	126889-126900	644727	tetranucleotide	(TGAA)3	12	AACCTTTCACCCTGGCTTTT	59.98	TTACGAATGCAACATGGCAC	60.53	223
UW064572	scaffold02977	130714-130725	644727	tetranucleotide	(AAAT)3	12	AAAAATGACAAATTACTCAACGAAA	58.31	GGAAGAATTGACCTGCCAAA	60.05	218
UW064573	scaffold02977	130805-130816	644727	dinucleotide	(TA)6	12	TGCAAAAGATGAATAATACATGTGAA	59.82	TGAGTATAGCCTTGTTGGCCT	58.87	282
UW064574	scaffold02977	130915-130926	644727	tetranucleotide	(GAAA)3	12	TTTGGCAGGTCAATTCTTCC	60.05	TGAGTATAGCCTTGTTGGCCT	58.87	236
UW064575	scaffold02977	131329-131346	644727	trinucleotide	(CTT)6	18	TTTCTCTTAGTTTGCCAAATGATCT	59.71	TTGTCACCTCACCAAACGAC	59.57	261
UW064576	scaffold02977	131473-131488	644727	dinucleotide	(CA)8	16	GTCGTTTGGTGAGGTGACAA	59.57	TTGCCATTTAAAACCTCTTGC	59.24	150
UW064577	scaffold02977	132201-132212	644727	tetranucleotide	(AGTA)3	12	TGGCAAAATGAAACAAGGAA	59.13	GGGTTGGTGTTCGATTTCAT	59.65	290
UW064578	scaffold02977	132954-132965	644727	tetranucleotide	(AATT)3	12	AAATAGTCCCCTTTGGCGTC	60.32	TTTTGAGAGGTGGGGTTTTG	59.94	216
UW064579	scaffold02977	134303-134316	644727	dinucleotide	(GA)7	14	GCTCAAGGGTTTTCAATTCC	58.62	GGAGAGAAATCCAATTGCCA	60.01	203
UW064580	scaffold02977	134857-134870	644727	dinucleotide	(CT)7	14	GCAGGTTCCTGTTTCATTCTC	58.78	TGCAGTTTGAACTTTTTCCTTG	59.42	222
UW064581	scaffold02977	137485-137496	644727	tetranucleotide	(TAAT)3	12	GAGTTTTGGATTTTTCTCCCC	58.92	CAAATTTTGATATTTTCGTTGCAT	59.34	217
UW064582	scaffold02977	137856-137867	644727	tetranucleotide	(TTAA)3	12	TGTGGGGGAGGATGGTATTA	60.01	TGGTGTCCTCTCCACTTTGC	61.26	157
UW064583	scaffold02977	142520-142531	644727	trinucleotide	(GAA)4	12	ACCCcATTTGGAATCAAACA	60.03	CCCAAATTCTCACTCTCCCA	60.04	272
UW064584	scaffold02977	143069-143083	644727	pentanucleotide	(TTTAA)3	15	AGAAGCTTTGGAAGCCACAA	59.99	TTGTTGATGCAATAACGAAAGG	60	272
UW064585	scaffold02977	150178-150197	644727	dinucleotide	(CT)10	20	AAGGTGGGTTCATGGGAAAT	60.42	TAACAGTCGTGGACCCAACA	60	291
UW064586	scaffold02977	151252-151267	644727	dinucleotide	(AT)8	16	TTCCTTTGACCCTAAACCCT	57.64	CCACAGCTCATGCAAAGAAA	59.99	282
UW064587	scaffold02977	151416-151439	644727	hexanucleotide	(TTTTCT)4	24	TTTTtCTTGGGGACCTCAAAT	59.8	AAGGGTTTTTGGCCCTTTC	60.28	214
UW064588	scaffold02977	152048-152059	644727	dinucleotide	(TA)6	12	CGAAGCAAACTTTCCAAAGGA	61.59	TGTTTTTGTTTTGTTCAGATTCA	57.42	300
UW064589	scaffold02977	152499-152510	644727	dinucleotide	(AT)6	12	CGTGGATTCCTTGCTTTCAC	60.64	AGCCATAGGTCTGAACTTCCA	58.8	164
UW064590	scaffold02977	154955-154966	644727	tetranucleotide	(TTTA)3	12	GGAACTTTGAATTTCCCCCT	59.26	GAAAGAAAGAAAGAAAGAAAGAGACA	58.12	115
UW064591	scaffold02977	154980-155003	644727	tetranucleotide	(TCTT)6	24	GGAACTTTGAATTTCCCCCT	59.26	AATTCAAATCAAACTCATACCTAATCT	57.16	165
UW064592	scaffold02977	155364-155375	644727	tetranucleotide	(AGCT)3	12	TGAATGATAGGGTTTCCACCA	60.18	TGAGATGGCATATGCTCCAA	60.18	267
UW064593	scaffold02977	155738-155755	644727	hexanucleotide	(TTTTCT)3	18	TTCAAGCTAAGCATGGTCTCAA	60.02	CCCCACAACACTCCTTTGAA	60.92	241
UW064594	scaffold02977	156683-156694	644727	tetranucleotide	(ATTT)3	12	TGGATGAGTTCCAAACCACA	59.94	CAGTTGAAAGTGGCAAACCTT	59.27	212
UW064595	scaffold02977	158266-158277	644727	tetranucleotide	(AATG)3	12	GCCCAAAGGTTGTTTATTGTTT	59.31	TCGTGTGGACTCCATTGAAA	60.09	294
UW064596	scaffold02977	158891-158905	644727	pentanucleotide	(ATTTT)3	15	GTTTGTCACATGCCCAATCA	60.38	GGGGGTTAGGTGAGCAAAGT	60.36	259
UW064597	scaffold02977	159816-159830	644727	trinucleotide	(TAA)5	15	TCCAAGTGATCCACTTTTTGG	59.96	TGGTGGGTCTCTCTCGTCTT	59.83	155
UW064598	scaffold02977	160219-160239	644727	heptanucleotide	(TAGTGAA)3	21	CTGCGAAATTGACTCCAACA	59.84	CATTTCGGACCATTTCCACT	59.79	273
UW064599	scaffold02977	160592-160609	644727	trinucleotide	(CGG)6	18	AACACCCGAGAACACTGACC	60.01	TGCCATCAAAACGTAATCCA	59.93	226
UW064600	scaffold02977	161245-161259	644727	pentanucleotide	(AAAGA)3	15	CCTAGAAGCAGCACTGGACC	60.01	AATCCGGACACAAAAGTTGC	59.98	279
UW064601	scaffold02977	162629-162640	644727	tetranucleotide	(TCAT)3	12	GACCAACTTGAGGTGGAGGA	60.09	GGAGGGGGTAGGGTGACTAA	60.18	147
UW064602	scaffold02977	169754-169765	644727	tetranucleotide	(AAAG)3	12	CACACAGCCAAGTCATTGGT	59.6	TGTTTGGTTCTCGTTGTCTCA	59.32	298
UW064603	scaffold02977	170133-170144	644727	tetranucleotide	(GGAA)3	12	aaaaGTGGAATTCACGTGGG	59.83	TGGCCCACTAAAACTGGAAC	59.97	278
UW064604	scaffold02977	172402-172413	644727	tetranucleotide	(TTAT)3	12	ATGGATTTATCCCCACATTTT	57.17	TCAAATGATTCCTTCTCCTCC	58.17	288
UW064605	scaffold02977	175037-175048	644727	tetranucleotide	(TAAA)3	12	GACCAAGATGTCATTTTAGCCA	59.09	ACCGGCCTAATTATTGGAGG	60.16	288
UW064606	scaffold02977	175512-175523	644727	trinucleotide	(GGC)4	12	AAGCTCACCATGGTAGTGGG	59.99	GATTTCTTGGGTTACGACGG	59.43	263
UW064607	scaffold02977	177275-177288	644727	dinucleotide	(AT)7	14	TCAATATTATCGTTTTGCCTTTTT	58.29	TGTCTTCTCTTTTCCTCCCA	57.42	179
UW064608	scaffold02977	177357-177368	644727	tetranucleotide	(TAAA)3	12	CAACCATGGGAGGAAAAGAG	59.52	TGGTTTTGAAATTTTTGTCCA	58.03	158
UW064609	scaffold02977	178142-178155	644727	dinucleotide	(AT)7	14	GATTGTTTATACGTCAACTCCACG	59.83	ACGTGGCCTCGTAAAATGTC	60	283
UW064610	scaffold02977	178494-178540	644727	compound*	(CAT)6(CATC)8*	47	GTCTAATCGGACGGCAATGT	59.96	GGGAGAGAGAAACCCACCTC	60.05	229	SSR22081	2977	178432-178660	not mapped
UW064611	scaffold02977	182496-182511	644727	dinucleotide	(TA)8	16	TTTAACGATCTGCGTGGTTG	59.73	TTGGGGTCACCTTCACTCTT	59.55	115
UW064612	scaffold02977	182785-182805	644727	trinucleotide	(AAT)7	21	AAGAGTGAAGGTGACCCCAA	59.55	ACGTCACCTTTCCAACTCCA	60.55	296
UW064613	scaffold02977	182961-182985	644727	pentanucleotide	(TTTCC)5	25	CAATCGAACAAACCTGCCTT	60.11	TTGAGCCAAACACTTCCTCA	59.41	278
UW064614	scaffold02977	183569-183582	644727	dinucleotide	(TA)7	14	ATAGGAATTTGTCACGGGCA	60.33	CTTAAATTGCTAGCCGCCAA	60.35	243
UW064615	scaffold02977	183773-183784	644727	trinucleotide	(TAT)4	12	TTGGCGGCTAGCAATTTAAG	60.35	GGAGTACGAGTGGCTTTTGG	59.73	241
UW064616	scaffold02977	186182-186193	644727	tetranucleotide	(TAAA)3	12	TGGCAATTATACATGCATAGACAC	58.96	CATTTGAGTTTGGGAAGAAGC	58.82	198
UW064617	scaffold02977	186598-186609	644727	dinucleotide	(AT)6	12	TCTTACGTGTGGTTTGTATACGTG	59.05	CACGCCATTACAATCCTTTTG	60.36	143
UW064618	scaffold02977	188851-188862	644727	tetranucleotide	(AAAT)3	12	CAAACTCGACAAGGAAAGATGA	59.35	TTTACGGCCATTCACAATCTT	59.47	226
UW064619	scaffold02977	189330-189345	644727	dinucleotide	(AT)8	16	TTTCAAAACCTTGTTTTTGCTATAAT	58.75	CGTCATTTTGATGTCTCATTGG	60.37	216
UW064620	scaffold02977	189715-189729	644727	pentanucleotide	(AATTA)3	15	AACGGGTCCTCAACTCACAC	60.01	GAAATGGGCAGTACTCCAGC	59.7	184
UW064621	scaffold02977	190562-190589	644727	tetranucleotide	(GGAT)7	28	ATGTCAATATGTGGGACCCG	60.46	TGGGATTGACAGCTTCACAA	60.24	153
UW064622	scaffold02977	191391-191408	644727	hexanucleotide	(GAAAAA)3	18	TGTTTATATTCACATACACTGAGAGCA	59.22	CAATCCAGGACTGTTTGGaA	58.54	296
UW064623	scaffold02977	197521-197540	644727	tetranucleotide	(AGAA)5	20	CGAATTGCAGAGCAGAACAA	60.13	CACACTCCGACCCAGGTAGT	60.03	199
UW064624	scaffold02977	197704-197715	644727	dinucleotide	(TC)6	12	ACTACCTGGGTCGGAGTGTG	60.03	ATAAGATTGGGCCTCGGACT	59.92	252
UW064625	scaffold02977	201281-201306	644727	dinucleotide	(AT)13	26	CTTAGCTCCACAATCCCcAA	60.07	GCTATGTGCATTGCATGCTT	59.87	211
UW064626	scaffold02977	212692-212703	644727	trinucleotide	(ATT)4	12	CCACATTCACAATCTGCCAT	59.37	TGTGAATTTGTTGGGAAAGGA	60.33	203
UW064627	scaffold02977	212918-212938	644727	heptanucleotide	(TTATTTT)3	21	CCTTTCCCAACAAATTCACAA	59.82	GGATCGGAAAATTCGAACAA	59.88	251
UW064628	scaffold02977	217395-217406	644727	dinucleotide	(TG)6	12	ATGGATTCAGCTCTGCTGGT	59.83	TGGCTGATTCCAGTGGATAAA	60.45	263
UW064629	scaffold02977	219238-219249	644727	trinucleotide	(GGA)4	12	CAGGGTGTTGGCTTTTGAAT	59.97	ATGTTCTCCCTCCTCCACCT	59.93	176
UW064630	scaffold02977	219901-219912	644727	dinucleotide	(AT)6	12	TTCTATGGATGGCCAAAACC	59.76	GGGCTTTTACAAAATCCATCA	58.93	295
UW064631	scaffold02977	220766-220783	644727	dinucleotide	(TA)9	18	CACATAGTTGATATGTTTGCACCA	59.82	CAATCCCCAACCAATTTGAA	60.53	239
UW064632	scaffold02977	224108-224172	644727	compound	(TTTC)3ctt(TTTC)3ctt(TTTC)3ctt(TTTC)5	65	TGGGCGTCTGGAAGTTCTAC	60.25	GCCAGATCAGCACCAACATA	59.68	290
UW064633	scaffold02977	224690-224707	644727	trinucleotide	(ATT)6	18	TCATGGGAGGATATTGGAGG	59.7	GGAGGGCCGTAGAAAAGAAC	60.07	231
UW064634	scaffold02977	225610-225624	644727	pentanucleotide	(TTTCT)3	15	AGAAATTTGTCAGCGTGCCT	59.88	CAATGTCCTGCAAAAGAGCA	59.99	181
UW064635	scaffold02977	230046-230060	644727	pentanucleotide	(TTTAT)3	15	AAAAATGGCATCCCAAATGA	60.13	TTGGGGTTAATTTTGATTTCTCA	59.72	155
UW064636	scaffold02977	230565-230611	644727	compound	(TCT)7tccaaa(AAAAG)4	47	CTTGCACTCACCTGCATCAT	59.86	TCACGTAGTTCCACACCCAA	60	261
UW064637	scaffold02977	232939-232952	644727	dinucleotide	(AT)7	14	TGCACCCACGTACAACCTAA	60.03	CAAATTCAACACAACCGCAC	60.01	202
UW064638	scaffold02977	241494-241505	644727	tetranucleotide	(TAAA)3	12	TTCGTTTTACAAAATTCGAGCA	59.77	TTGCAACTTCGATTCTTAGCA	58.71	279
UW064639	scaffold02977	242014-242025	644727	tetranucleotide	(AATG)3	12	TGGAAAGGGAAGTTTTGGGT	60.69	GGTCAAGCTTTGATTTGCATC	59.7	131
UW064640	scaffold02977	242245-242256	644727	dinucleotide	(TA)6	12	TGCAAATCAAAGCTTGACCA	60.38	TCAATTCCACCAACTCACTCTC	59.19	257
UW064641	scaffold02977	242942-242953	644727	trinucleotide	(ATT)4	12	TGTCTATAGCGATACAAATCTACGA	57.35	GTGGCAGCGACTCTTCTTCT	59.75	291
UW064642	scaffold02977	250654-250669	644727	tetranucleotide	(AAAC)4	16	GTGGCTTGGTTGGTGAGAAT	59.97	TTCCAATTTGTGGTTTGCAC	59.42	203
UW064643	scaffold02977	250714-250729	644727	tetranucleotide	(AAAT)4	16	GTGGCTTGGTTGGTGAGAAT	59.97	GCTAACTGAACCGACCAACAG	59.79	267
UW064644	scaffold02977	251638-251661	644727	dinucleotide	(AG)12	24	CATTCAAAGTCAACCCcACC	60.21	TGTCAAAGAAGGCTGTGTGC	60.03	259	SSR23725	2977	251525-251683	CAAS Chr 3 @ 83.3/112.7
UW064645	scaffold02977	253987-254004	644727	hexanucleotide	(TTTTAT)3	18	AATGATCGGGATGCAGGTAG	59.92	TTTTTCGCGTTTTTGTAAATCA	59.65	238
UW064646	scaffold02977	255690-255701	644727	dinucleotide	(TA)6	12	GAGGCCAAAGTAATGGTGTGA	59.99	GCTCATGCAGATGTTGCCTA	59.98	216
UW064647	scaffold02977	257171-257185	644727	pentanucleotide	(TAAGG)3	15	CTTGGGATTGATTGGTTGCT	59.93	TGTTAGAAGATTTTCCTCCTTGC	58.94	197
UW064648	scaffold02977	262164-262178	644727	pentanucleotide	(ATAAA)3	15	CCATAGTGGACAAGTGAGTTTCA	59.16	AAGGTTGGAGAAGCCTCGAC	60.77	282
UW064649	scaffold02977	266903-266914	644727	tetranucleotide	(CAAA)3	12	CCCACATGGTAATTGTTCCA	59.1	TTTCATTTGTCCCGTGTTTG	59.41	292
UW064650	scaffold02977	267686-267697	644727	dinucleotide	(TA)6	12	ACGTGGAATTACCCCATTGA	60.05	TGGTTGGGAAAAAGAGGACA	60.46	169
UW064651	scaffold02977	269489-269500	644727	dinucleotide	(TA)6	12	TGGTCCATCATATGGTTGATTT	59.02	CAAATTGTTTGGTTGCTTCTTG	59.66	224
UW064652	scaffold02977	270725-270740	644727	dinucleotide	(TA)8	16	TTGGCTCGATCGTCAATGTA	60.22	TGGTTGCCCTTTACAATCAA	59.01	294
UW064653	scaffold02977	273363-273378	644727	tetranucleotide	(GGAA)4	16	AaGAAAACACCGAGGAAGCA	59.85	TCAGGGTCAATTACCCAACG	60.74	169
UW064654	scaffold02977	273661-273672	644727	tetranucleotide	(AATT)3	12	TTCTTCAAACTGTCAGCCGTT	59.91	GGTAGGGACACCGTGACTTT	58.92	167
UW064655	scaffold02977	274085-274096	644727	dinucleotide	(TA)6	12	AAAGTGTGAGGTTTGCCGTC	60.16	TGTTTGCCTTTATGGTGAGTTG	60.03	289
UW064656	scaffold02977	274278-274289	644727	tetranucleotide	(TTTC)3	12	CAACTCACCATAAAGGCAAACA	60.03	AAGAGTTGGGGAACAAAAAGG	59.49	244
UW064657	scaffold02977	274558-274569	644727	trinucleotide	(AAG)4	12	CCTTTTTGTTCCCCAACTCTT	59.49	TTCATTTGAGATAGGCATTGACA	59.6	213
UW064658	scaffold02977	275243-275254	644727	tetranucleotide	(AACA)3	12	TGCAATGCCTATAATTTATGATGA	58.6	TTTTGATTTGGAGTTGTCGAA	58.25	193
UW064659	scaffold02977	275950-275961	644727	tetranucleotide	(TAAT)3	12	TCCATACTTTTGTGGCAAGTG	58.69	ACTCATTGATGCTTGGTGGTT	59.47	100
UW064660	scaffold02977	276059-276072	644727	dinucleotide	(TC)7	14	TCCTAATGTTTTACTCGAACTCCC	59.91	TGTGCGCATTCATTGATTTT	60.08	269
UW064661	scaffold02977	278388-278405	644727	hexanucleotide	(TTCTTT)3	18	TGTGAAGATGACGCAAAAGC	60	TGGAAGCAAAGGAGGAAGaA	59.93	272
UW064662	scaffold02977	280511-280530	644727	dinucleotide	(TC)10	20	GGCATTCAACATTGACCAAA	59.38	AGGAGGGAACAAAAGGAgGA	60.04	236
UW064663	scaffold02977	282329-282340	644727	dinucleotide	(TA)6	12	TTCACCATCTTCTGTGGCAA	60.24	CACATCGTTTATCACAACGC	57.63	149
UW064664	scaffold02977	291476-291493	644727	dinucleotide	(AT)9	18	GAAAAaTGAGAATCCTTGAATGTG	59.04	TTTTTCCACTATTTTTGTCGTTATTT	58.64	273
UW064665	scaffold02977	292831-292848	644727	hexanucleotide	(TAAAAA)3	18	GTTGGAAGAAACCAAGCAGC	59.86	AAAGGGGAGGGTTATCATTG	57.85	297
UW064666	scaffold02977	293402-293413	644727	tetranucleotide	(AAAT)3	12	TTCTTTTtCCATCTCTTCCTTGA	59.36	GTGGCGAACATGTATTGGTG	59.85	250
UW064667	scaffold02977	294069-294084	644727	dinucleotide	(AT)8	16	CCATTATAATTGAGAACGGTTTGC	60.89	TGCTTCCCCAATCAAGCTAT	59.67	247
UW064668	scaffold02977	295321-295341	644727	trinucleotide	(TTG)7	21	GGTTTGGAGTGAAAACCGAA	59.95	TAAAAATGGTGGGCCAAAAC	59.68	192
UW064669	scaffold02977	295708-295722	644727	pentanucleotide	(TTCCT)3	15	ACTCGCCGTTTGATTCTCAC	60.26	TCGCGACAAAAAGAACTATTGA	59.89	291
UW064670	scaffold02977	299035-299046	644727	tetranucleotide	(TTTC)3	12	GCGTTAAATAGGAAAAGGATTGA	58.75	AGGCTTGTGAAATTTGGTGG	59.97	187
UW064671	scaffold02977	299106-299117	644727	tetranucleotide	(AATA)3	12	GGACTGAATAAAACTTTAGGCCA	58.75	AGGCTTGTGAAATTTGGTGG	59.97	108
UW064672	scaffold02977	299225-299236	644727	dinucleotide	(TA)6	12	CCACCAAATTTCACAAGCCT	59.97	TGATTGCAACCATCCCTAAT	57.89	227
UW064673	scaffold02977	302953-302968	644727	tetranucleotide	(TTTA)4	16	GAAGCCTGAATTGGATTATTGC	59.94	AAGGCAAAGGTTGCAAAAGA	59.86	276
UW064674	scaffold02977	306040-306063	644727	trinucleotide	(TTC)8	24	CCACTCATGTGTCGTCTATCG	59.18	TTCGCAAGCCATAATGCTAA	59.45	292
UW064675	scaffold02977	309932-309945	644727	dinucleotide	(TA)7	14	GAAATCCCTAAACAAATCAGGG	58.86	TTTGTTCTACATGAATGACAGAATTT	58.27	240
UW064676	scaffold02977	312634-312645	644727	tetranucleotide	(TAAT)3	12	ATTCTTTTTGTGGTGCCTGG	59.97	ATGGATTTGTTCAATCCCCC	60.76	200
UW064677	scaffold02977	313687-313698	644727	dinucleotide	(TG)6	12	GGAGACCAAGCTCAAAACCA	60.23	TGGACGGATCCATTTTTCAT	60.13	222
UW064678	scaffold02977	314723-314748	644727	dinucleotide	(AT)13	26	TGTTTGGTGGGATTAAAGAGG	58.94	CCCTACCAACCCATACCCAt	60.68	208
UW064679	scaffold02977	316519-316542	644727	hexanucleotide	(AAAAGG)4	24	TTTTGGGTTAGCTTTGATTTGA	58.78	GGGTGAAATTGGGAGGAAAT	60	263
UW064680	scaffold02977	316757-316777	644727	trinucleotide	(TCT)7	21	ATTTCCTCCCAATTTCACCC	60	GAGCTGCCAATGTTACCCAT	59.96	154
UW064681	scaffold02977	317392-317403	644727	trinucleotide	(TTA)4	12	GTTGCTGGGAGGTTTGTGTT	60.01	TTCAACCACTTTGCTCCTCA	59.41	177
UW064682	scaffold02977	319904-319933	644727	hexanucleotide	(TTGGTA)5	30	AGCTGAGCCACGTTTTGTTT	59.92	GCATAATGAATGTGGCGTTG	59.96	296
UW064683	scaffold02977	323439-323450	644727	trinucleotide	(AGA)4	12	GTCGTAGGGCTTCGAGAGTG	60.01	TCCTCCTGCCACGTAATACC	59.96	129
UW064684	scaffold02977	324366-324377	644727	trinucleotide	(TAA)4	12	ACACGGTTAAACTCCCAGCA	60.55	TTGCTAAGCTCTCGTCCCAT	59.98	185
UW064685	scaffold02977	324674-324685	644727	tetranucleotide	(TTCC)3	12	AGCTTAGCAACAAAGCCCAA	60.02	TCAGAAATAGAAATTGATACGAACAAA	59.52	298
UW064686	scaffold02977	324927-324948	644727	dinucleotide	(AT)11	22	TTTCACCTACTTTGCACATACACT	57.96	TGAAACGATTGAAAGTGAGGG	60.1	235
UW064687	scaffold02977	324983-324996	644727	dinucleotide	(TA)7	14	CGTCATCAACCTTCAGTGTCA	59.74	CTAGCGAAGGGGTTATACGC	58.88	257
UW064688	scaffold02977	330362-330375	644727	dinucleotide	(AT)7	14	ATGTGTTAGGGGTGAGTGCC	59.85	TTGCAAGCACAACTTGAAAA	58.1	285
UW064689	scaffold02977	330941-330952	644727	tetranucleotide	(AAAT)3	12	TGATCAAATGGAAGGTTGGA	58.9	TGCTTTGTTGTGGGAATTTG	59.56	200
UW064690	scaffold02977	331282-331299	644727	dinucleotide	(TA)9	18	TGAAGGGTACCGACGTTGAC	60.95	GTTTGGCAGTTCCAGAAAGC	59.86	280
UW064691	scaffold02977	331976-331995	644727	dinucleotide	(AT)10	20	GCGTTGTTACCTGCCTTACG	60.69	CCACCAAACGGTAAATTTCAT	58.73	290
UW064692	scaffold02977	332335-332346	644727	trinucleotide	(TAT)4	12	CAACGACGACGAAGAACTCA	60.02	TCTTTTCGGATCGATAACCG	60.03	289
UW064693	scaffold02977	332574-332588	644727	trinucleotide	(GAA)5	15	GTTGAGCCCATAAGAGCAGC	59.98	TGCAATCAACAGCAACAACA	59.88	273
UW064694	scaffold02977	333704-333715	644727	trinucleotide	(ACA)4	12	GTTCCTTGTTCGTCCGTTGT	60.01	CCCAGGTGAGCAGCTTATTC	59.84	268
UW064695	scaffold02977	333856-333873	644727	hexanucleotide	(TTAGGG)3	18	CGGGGAGGTTTCTCTTCTTC	60.18	CGTTCTTCAATCCTTTCCCA	60.04	182
UW064696	scaffold02977	334097-334120	644727	trinucleotide	(ATG)8	24	GGGAAAGGATTGAAGAACGG	60.8	TGGTTTTTACTGTCTTTTGGCA	59.66	230
UW064697	scaffold02977	334287-334316	644727	pentanucleotide	(GAGAA)6	30	TGCCAAAAGACAGTAAAAACCA	59.66	GGGAGGGAGGGGAAGAGATA	61.65	285
UW064698	scaffold02977	334454-334477	644727	tetranucleotide	(CCCT)6	24	AAAACACCAAAAaCCAACGTG	59.79	CGAAGCAAAATGAACATTTGAA	60.11	235
UW064699	scaffold02977	335125-335146	644727	compound*	(ATTA)3(TA)6*	22	AGGGACCCATTTGTGATGAG	59.78	TGCAAAGAAACAATTGTCGG	59.71	285
UW064700	scaffold02977	335727-335738	644727	tetranucleotide	(ATCA)3	12	AGGCATAAGTCAAAACCCAA	57.22	GGGTCGTTGGTGCTAGTGTT	60.04	153
UW064701	scaffold02977	336761-336790	644727	compound	(AAG)4aggagt(AAG)4	30	CACACATCCGTCCGTGATAC	59.84	ACCGATCAAGATCCACCAAA	60.32	295
UW064702	scaffold02977	337648-337661	644727	dinucleotide	(AT)7	14	TTTCCCCCTACATTTGTTGAA	59.3	AAATAGGGATGGGAAAAAGCA	59.79	262
UW064703	scaffold02977	337999-338012	644727	dinucleotide	(TC)7	14	AAGACACACAGGTGGGGAAG	60	TGTTATCATGGGACAGCCAC	59.37	203
UW064704	scaffold02977	338178-338189	644727	trinucleotide	(GAT)4	12	TGTGGCTGTCCCATGATAAC	59.37	CCATACATTTGGATGCGTTTT	59.71	298
UW064705	scaffold02977	338417-338432	644727	dinucleotide	(AT)8	16	CGCATCCAAATGTATGGTATTT	58.76	CCCCAAGAAGTTATGCATTAGG	59.86	208
UW064706	scaffold02977	339548-339561	644727	dinucleotide	(CA)7	14	AAAAAGGTGGATTTCATTTTCA	57.66	CCCAATTCCCAAAGCACTTA	59.93	117
UW064707	scaffold02977	340338-340349	644727	trinucleotide	(ATT)4	12	TTTCTGGAAACATTTGCATTC	57.74	TCTTGTCAAAACCAGCACACT	58.41	260
UW064708	scaffold02977	340415-340426	644727	tetranucleotide	(ATTA)3	12	TCATAACAACAACAAATTAAAGCCA	59.84	TGGGCACATGAGTGAAGAAA	60.24	298
UW064709	scaffold02977	347593-347604	644727	dinucleotide	(TA)6	12	GCTTTTTGGAAACCCATTGA	59.92	GAGCCTTTGCAAACCAGGTA	60.25	231
UW064710	scaffold02977	347860-347877	644727	trinucleotide	(ATG)6	18	TACCTGGTTTGCAAAGGCTC	60.25	GCCCAAGATCTGAGGTGTTT	59.14	247
UW064711	scaffold02977	348083-348097	644727	pentanucleotide	(TTTAA)3	15	CACCTCAGATCTTGGGCTAAA	59.32	CGTGTCAAAAGCATTCGAACTA	60.3	188
UW064712	scaffold02977	348376-348387	644727	tetranucleotide	(TTTA)3	12	TCGAATGCTTTTGACACGTT	59.32	TTCATTATTCGCTTGTCTTGC	58.06	298
UW064713	scaffold02977	348465-348476	644727	tetranucleotide	(AATG)3	12	TAGTGTTGCAAGACAAGCGA	58.22	AAGGAAAAATTGAATTCCCCA	59.65	138
UW064714	scaffold02977	349504-349515	644727	tetranucleotide	(AAAT)3	12	CATGCATGAATTTAAGCCACA	59.58	CAAATCTGACTTTCCATTTCCC	59.81	207
UW064715	scaffold02977	351336-351353	644727	hexanucleotide	(AAAAAT)3	18	CAACACTCTTGGAGGACAGAAA	59.37	TTATTGGGCCACTGCCTAAC	59.96	234
UW064716	scaffold02977	351484-351495	644727	dinucleotide	(TG)6	12	GTTAGGCAGTGGCCCAATAA	59.96	AGCGTTGGGTCCCGTTTT	62.76	281
UW064717	scaffold02977	351914-351925	644727	trinucleotide	(TCA)4	12	TCCCATGAGTATCCATTTCACA	60.19	AAACGTGCCAAACCTATTTGT	58.55	271
UW064718	scaffold02977	352987-352998	644727	trinucleotide	(AAT)4	12	GCTTCTCCCTCTCCCTTTGT	59.82	TGGGGATGGTTTGACTTTTC	59.77	244
UW064719	scaffold02977	355126-355137	644727	tetranucleotide	(AAAT)3	12	TTTGGATACGGATGGAAAGC	59.9	AGCCTCCCAAAGTGCCTAAT	60.1	298
UW064720	scaffold02977	360047-360058	644727	tetranucleotide	(CAAG)3	12	TCCAAAATTTGCATCAATCA	57.54	ACGTCTCGAACGCACTCCTA	61	235
UW064721	scaffold02977	360465-360476	644727	trinucleotide	(TTA)4	12	GGGGCAGAAATAATGCAAAA	59.91	CCAAATTTATTCGAAAAGGACC	58.9	283
UW064722	scaffold02977	363687-363702	644727	tetranucleotide	(TATT)4	16	AACGGCATGATAGCCATTTC	59.93	AACAGTGCACCCACAAAACA	60.05	291
UW064723	scaffold02977	365059-365070	644727	tetranucleotide	(TTAA)3	12	TTTGAACTTTTCGAATGCCA	59.28	GCTTGAGAGAAAGCCCAATG	59.96	205
UW064724	scaffold02977	365586-365600	644727	pentanucleotide	(ATTTT)3	15	CCATGACGTGCCTTTTCTTA	58.77	CAACTCTCCATCCACATCCA	59.47	138
UW064725	scaffold02977	365891-365902	644727	tetranucleotide	(TTAT)3	12	TGTTCGAATGTTCAAAATAAATCA	58.59	TTTAGGTTTGCTCCCTGaAAAA	60.1	236
UW064726	scaffold02977	366046-366057	644727	trinucleotide	(AAT)4	12	TTTTtCAGGGAGCAAACCTAAA	60.1	TTCTATGGGCCGCTTAATTG	60.05	261
UW064727	scaffold02977	366639-366653	644727	pentanucleotide	(TTTTG)3	15	TTtGCGTTCAATTTCACGAG	59.85	TACAATGGGTACGCCAAACA	59.85	284
UW064728	scaffold02977	368517-368536	644727	pentanucleotide	(TTCTC)4	20	CTTCTGCCAAACAAACAGCA	60.03	GAACATGTTTGTCAATTCAGACG	59.53	238
UW064729	scaffold02977	369036-369047	644727	dinucleotide	(AC)6	12	AAAAGGGAAGGTGGGTCAGT	59.83	TTCTAGGAGCGATGGAATGG	60.17	159
UW064730	scaffold02977	369178-369189	644727	trinucleotide	(ACA)4	12	AAAAGGGAAGGTGGGTCAGT	59.83	TTTTGGTTTTTCGGATTGGA	60.27	245
UW064731	scaffold02977	369656-369682	644727	trinucleotide	(AAG)9	27	GCTCTAGATTTTCATGGGCAA	59.31	GGAAAAAGAGAAGGTTGGGG	59.91	299
UW064732	scaffold02977	369876-369890	644727	trinucleotide	(CTT)5	15	CAACGTGTCAAAATCAACGG	60	CCAAAGAGCTTCAGTTTCGG	59.99	198
UW064733	scaffold02977	370102-370113	644727	trinucleotide	(TTC)4	12	CGAAACTGAAGCTCTTTGGG	59.99	TGACGACGACGATGAAGAAG	59.98	283
UW064734	scaffold02977	370264-370284	644727	trinucleotide	(TTC)7	21	ACCCCCAAAATCTACTCGCT	59.96	AGTTAGAACAAATTCGCCGC	59.37	236
UW064735	scaffold02977	370998-371013	644727	dinucleotide	(TG)8	16	TTTTCCCTTTCTTTTTGGGG	60.26	CATCCAAGATTCAATCGGCT	60.04	263
UW064736	scaffold02977	371534-371545	644727	tetranucleotide	(AATT)3	12	GGAATGGGAGAGTTCATCAAA	58.97	TGAGGATATGGAGTGCAATGA	59.09	258
UW064737	scaffold02977	372576-372590	644727	pentanucleotide	(CTTTC)3	15	CCATGAACATCGAGTGGTTG	59.96	AAGTTTGTTGTCCATTTTTAAGGG	59.71	267
UW064738	scaffold02977	378672-378689	644727	hexanucleotide	(AAGAGG)3	18	ATGAGGGTTCAACACCTTCG	59.97	TCCATAACAGTTGGCCACAA	59.96	103
UW064739	scaffold02977	385571-385627	644727	trinucleotide	(AGA)19	57	GCACAACCGAACAAACAGAA	59.74	CCATTGCCACTTCGAAACTT	60.11	244
UW064740	scaffold02977	385951-385962	644727	dinucleotide	(TA)6	12	TGGGCTGAAGAAAGGGTAAA	59.68	GAGATTGTTTCGGTCGATTTG	59.56	286
UW064741	scaffold02977	386104-386118	644727	pentanucleotide	(AAAAC)3	15	GAAAACAAATCGACCGAAACA	59.97	TGGAAAGATAAAAAGGTTAAAATGTTC	59.35	240
UW064742	scaffold02977	387238-387249	644727	tetranucleotide	(CTTT)3	12	CATCGCCTTAGTGGGATTGT	59.96	ATGGAACGATGGTGGTTGTT	60.1	190
UW064743	scaffold02977	389975-389992	644727	hexanucleotide	(GAGTCA)3	18	CCACCCCTAGCATGAACCTA	59.95	CCGCAATTGACTCTTCCAGT	60.25	257
UW064744	scaffold02977	390534-390545	644727	tetranucleotide	(AAAG)3	12	GGATGGGAAGGAAAGGAAAC	59.74	CCTGAATTGGGGTGTTTTTG	60.2	229
UW064745	scaffold02977	398331-398342	644727	tetranucleotide	(TTAT)3	12	CCGATCAACCTACCAAGTCA	58.57	TTCGTTGTTTGGGTAAAATGG	59.72	163
UW064746	scaffold02977	398471-398486	644727	dinucleotide	(TA)8	16	CCCAAACAACGAATTATTGGA	59.68	CGGGAGTTTAGGGTAGAGGG	59.95	244
UW064747	scaffold02977	399114-399125	644727	trinucleotide	(TAT)4	12	TGTTGAGTTGGCTTGAATGG	59.69	ATGATCGGAAGCCACATCTC	60.04	242
UW064748	scaffold02977	403110-403124	644727	pentanucleotide	(TGTTT)3	15	AACCCCTCGAGCCTGTAGAT	60.1	TGCCGCCTTTAAATGAACTT	59.72	294
UW064749	scaffold02977	403305-403325	644727	heptanucleotide	(GAGGAAA)3	21	AAGTTCATTTAAAGGCGGCA	59.72	AGGGAAGGAATACCCCAATG	60.01	184
UW064750	scaffold02977	403540-403554	644727	trinucleotide	(TTA)5	15	CATTGGGGTATTCCTTCCCT	60.01	AAAAATTCAATCACATTTTATGACCA	59.9	268
UW064751	scaffold02977	405109-405123	644727	trinucleotide	(TTC)5	15	GGTGCTCACATTTTTCGGAT	59.94	AAATCCCTACCAAACCCACC	59.92	264
UW064752	scaffold02977	406967-406978	644727	dinucleotide	(TA)6	12	CCATGTGACTCCTCATCCCT	59.92	TCACAGCATGaAAAATAAAAACG	59.2	147
UW064753	scaffold02977	410673-410692	644727	tetranucleotide	(TCCA)5	20	ACAAAACTCGGGAACTGAGC	59.33	CGAACGCTGAACTCAAACAA	60.03	264
UW064754	scaffold02977	411071-411088	644727	hexanucleotide	(AAGTGG)3	18	aTAATCGTTTGCGTTTTCCG	59.96	AGAAACAAACACGTCCGAGG	60.15	286
UW064755	scaffold02977	414933-414944	644727	trinucleotide	(GAA)4	12	GCTCACCGTACTCGGAAGAT	59.31	CATTGCCCATTTCTAGCCAC	60.47	269
UW064756	scaffold02977	415778-415789	644727	tetranucleotide	(TACA)3	12	TGCCACTCATAGATTGCCTG	59.82	CCATCTTGTATTCTTGCCTTCA	59.22	224
UW064757	scaffold02977	416210-416224	644727	pentanucleotide	(AAAAG)3	15	CGGGAGTACAATCATCCCTG	60.33	TATATGGGGGAATTTGGGGT	60.09	267
UW064758	scaffold02977	425201-425212	644727	tetranucleotide	(GTAG)3	12	GCAGGTCGACACCTCTCTTC	59.99	CGCTCAGACTAAAAGCGACC	60.15	203
UW064759	scaffold02977	431895-431906	644727	tetranucleotide	(TCTT)3	12	TTGCCCAGAAGTTGGAATGT	60.5	AGGCTGGCTGATCACTTCAA	60.94	300
UW064760	scaffold02977	435882-435893	644727	tetranucleotide	(TAAA)3	12	ATTGAAATCCCTCCACCCTC	60.13	GTGGCTTGGGCTTTGATTTA	60.07	205
UW064761	scaffold02977	436203-436217	644727	trinucleotide	(GAA)5	15	GAGAGACGATGCCATCCAAT	60.04	AGATTGTGGTGGTTGGTGGT	60.14	175
UW064762	scaffold02977	436278-436295	644727	hexanucleotide	(CTTTTT)3	18	ACCACCAACCACCACAATCT	60.14	GAAGGACAAGGCTCGTTTCA	60.38	185
UW064763	scaffold02977	441383-441402	644727	dinucleotide	(AT)10	20	ACGTGGTGGTCTTTTCGAGT	59.62	ACATCACATTTTCGCTGCTG	59.87	278	SSR23053	2977	441470-441269	not mapped
UW064764	scaffold02977	441817-441828	644727	dinucleotide	(AC)6	12	TTTGCATCTTCGGTAGGGAG	60.21	AAATCCCCTCTTGGGCTTTA	59.9	299
UW064765	scaffold02977	442748-442762	644727	pentanucleotide	(AAATA)3	15	AGAGGATTGATGGACGCACT	59.69	GAGAACGGCGCTTCGTATAG	60	264
UW064766	scaffold02977	452088-452117	644727	trinucleotide	(TTA)10	30	TTTTtCAGGGCAAaTTCAGG	60.05	CCGCTAAACGAGTGGCTAAG	60.03	260
UW064767	scaffold02977	453589-453612	644727	dinucleotide	(AT)12	24	AAAGAAAACCTGGAGATTAACCC	58.97	TTTGTACCTAcCTCCCATCAAA	58.49	276
UW064768	scaffold02977	458046-458059	644727	dinucleotide	(CT)7	14	GCAACTCCTGCCTTTCTCAC	60	GGAAGTGTGGGGCTGACTAA	60.11	248
UW064769	scaffold02977	458174-458188	644727	pentanucleotide	(AATAA)3	15	TTAGTCAGCCCCACACTTCC	60.11	TGTGGCTCAGTATGGGTTGT	59.01	129
UW064770	scaffold02977	458984-458999	644727	dinucleotide	(TG)8	16	GGTTAGGAATTGGGGTTTGG	60.4	GAGTTCCTACCTGCCTGCAC	59.87	250
UW064771	scaffold02977	462460-462475	644727	dinucleotide	(TC)8	16	ATTCAGTGGTGGTTGAAGCC	59.97	TGGAAGAGTGTAACCGGAAAA	59.6	256
UW064772	scaffold02977	462847-462858	644727	tetranucleotide	(ATAA)3	12	AGGAGTGATTTTTGTAATTTAAGGTT	57.2	AACCTCCATTTGCTGGATTG	59.93	284
UW064773	scaffold02977	464672-464683	644727	trinucleotide	(TAA)4	12	TTCTTCCAGAATTGAATTGGC	59.15	CCTTGGTTGTCAATGGTTTTG	60.25	141
UW064774	scaffold02977	465482-465493	644727	dinucleotide	(CA)6	12	TTCCATAGTGGGAAAATGCC	59.76	GAATGAAAGAAACAGGCTAGCAA	59.91	242
UW064775	scaffold02977	466257-466289	644727	compound	(TATG)3c(AT)10	33	TTGGGgAAAGAACCCTTCTAA	59.93	CCGTTGTTCACGTTTAAGCTA	58.05	299	SSR20043	2977	466208-466409	CAAS Chr 3 @ 78.2/112.7
UW064776	scaffold02977	467230-467241	644727	trinucleotide	(AAT)4	12	CAACCACACAGAAGCCAGAA	59.87	TGGACTGGAGAAGAAGCGAT	59.95	194
UW064777	scaffold02977	471393-471416	644727	trinucleotide	(GAA)8	24	GGTGCTTTCTGCTCAACTCC	60	GGAACAACCTCTGTGCCACT	60.16	162
UW064778	scaffold02977	475130-475160	644727	compound	(CT)6agactac(TCT)4	31	GCGGATGGGATAAAGAAGAA	59.11	TTCTATTTCCAACAAATATGCCA	58.56	296
UW064779	scaffold02977	480593-480613	644727	heptanucleotide	(TTTTTAT)3	21	TGCTTCCTTCTTCTATAAATTGGTG	60.03	GGAGTGTAAGTGACGCAGCA	60.06	264
UW064780	scaffold02977	486084-486098	644727	pentanucleotide	(TTTTA)3	15	AATGTGGATCAACCTGAATTAAA	57.56	CAACATTTCATATGCATTACACG	58.06	150
UW064781	scaffold02977	490560-490577	644727	hexanucleotide	(TTTTCT)3	18	TCTGTCGTTATGGGAAAACAGA	59.61	TTGTCATATTTTTACCTCGAAGCTC	60.04	296
UW064782	scaffold02977	495204-495215	644727	trinucleotide	(TTC)4	12	TCCGCGAAGGTCAGAATATC	60.18	AGCAAGCAAAACAGAAAGCA	58.85	293
UW064783	scaffold02977	495826-495839	644727	dinucleotide	(AC)7	14	ACAGCAATCACATAATTTCGAGT	57.84	CATTTGaAAAATaTTTGCGGTG	59.39	244
UW064784	scaffold02977	496919-496936	644727	hexanucleotide	(GTTGGA)3	18	ATGGGATTGAAGCAATTTGG	59.76	AATGCATCAAACCCCACTTC	59.8	142
UW064785	scaffold02977	502279-502292	644727	dinucleotide	(AG)7	14	CGAGGGAAAGTAAGAGTAATTTTTG	58.9	AATCACAAATGGCCTTCAGC	60.08	124
UW064786	scaffold02977	506084-506095	644727	trinucleotide	(AAT)4	12	AACTCAGGGGTGTCGTTTGTA	59.51	TGAAACGAACAAACCCTCTTT	58.73	247
UW064787	scaffold02977	506248-506259	644727	tetranucleotide	(TGTT)3	12	AAAGAGGGTTTGTTCGTTTCAA	60.01	CTTTTCTTTCCACGGCCtTT	60.58	216
UW064788	scaffold02977	507082-507101	644727	pentanucleotide	(AAATA)4	20	CACCGAAGAATCAAAAACGAA	60.1	CCATTAACCTCCGTCAATCC	59.24	256
UW064789	scaffold02977	507466-507481	644727	tetranucleotide	(AAAG)4	16	GATTGACGGAGGTTAATGGG	59.24	AACACACAATGAGGCGTTCA	60.16	281
UW064790	scaffold02977	515092-515105	644727	dinucleotide	(AC)7	14	TCCTCAGTGCATCCCTAACA	59.24	TCCATTTCATGCACTGCCTA	60.22	266
UW064791	scaffold02977	515466-515483	644727	dinucleotide	(TC)9	18	AACGCACTCGCTTCATTTTT	59.89	CGCCGTTCATTTATTCCATC	60.29	256
UW064792	scaffold02977	520956-520988	644727	compound	(GAA)5aag(GAA)5	33	TGAGCATAACACTTGCTGCC	60.02	TGAAACTTGCAAAGGATCAAGA	59.86	279
UW064793	scaffold02977	522664-522675	644727	dinucleotide	(AT)6	12	TTTCATACTTCGATCCCTCACA	59.57	TTTCGGTCATTTCCAACTTGT	59.46	263
UW064794	scaffold02977	524268-524287	644727	pentanucleotide	(AAGAA)4	20	CGGAGAAGAGATTCTGGTGG	59.8	TGATTCACCATTCTTCACGC	59.65	271
UW064795	scaffold02977	524767-524790	644727	octanucleotide	(AAATTTCC)3	24	TTGGTTGGACCTCCCTTACC	61.1	TTGACCCCAATGTGTCAAAC	59.24	145
UW064796	scaffold02977	530779-530793	644727	pentanucleotide	(AAGAA)3	15	TGCAAACAGACTTGAATCGAA	59.45	TTATTTGCATTGGCTCACCA	60.07	281
UW064797	scaffold02977	532732-532743	644727	tetranucleotide	(TTTG)3	12	CGCTTTGTGTAAACCTCAACA	58.88	GCTGTTTTTGTTCCGTGTCC	60.54	277
UW064798	scaffold02977	537361-537372	644727	trinucleotide	(AAG)4	12	AATTGTTTGGGTAGGGGAGG	60.05	AGGCTGAATTGAATCCCCTT	59.9	248
UW064799	scaffold02977	543749-543766	644727	dinucleotide	(AC)9	18	AGCAGGCCTGTTTTGAAGGT	61.18	CCATTCGGGGtTTTTGTTTA	59.67	245
UW064800	scaffold02977	547784-547834	644727	trinucleotide	(AAG)17	51	TtCTTGGGGAACAGAAATGC	60.05	TGCCACTGTAGGATGGTCAA	60.11	173	SSR10697	2977	547691-547863	CAAS Chr 3 @ 78.2/112.7
UW064801	scaffold02977	550612-550623	644727	tetranucleotide	(TTTC)3	12	GCGATCTAGCATGGGGATAA	60.02	AGACATGAAGTGGCCAAAGG	60.11	220
UW064802	scaffold02977	550853-550867	644727	pentanucleotide	(TTTTC)3	15	CCATAACCCACCATTTCAGG	60.04	TCCCAATTGAAGATCGGAAA	60.38	114
UW064803	scaffold02977	551549-551569	644727	heptanucleotide	(TTTCATG)3	21	CCAGATTCCAGTGTCGTTATCA	59.99	TCGACAATTCACCACTTGGA	60.09	264
UW064804	scaffold02977	554322-554333	644727	tetranucleotide	(AATT)3	12	AGTCATGTTGGTGCCCTCTC	60.12	AACATGCATGAAGCGATCAA	60.23	294
UW064805	scaffold02977	558397-558408	644727	trinucleotide	(GGT)4	12	GTTGGTTGTCGGAAGTTCGT	60.01	CAACCGTGAGTCTCCAACAA	59.72	274
UW064806	scaffold02977	558787-558798	644727	trinucleotide	(ATA)4	12	CAAGTTGGGTCCTCAGGTTAG	58.71	CCACCTAAACCCAACAATCTT	57.97	300
UW064807	scaffold02977	559518-559531	644727	dinucleotide	(AT)7	14	TGGACCTTGGAATCTCCACT	59.51	TTAAATGGGCTTGGTGGAAG	59.93	191
UW064808	scaffold02977	560026-560045	644727	pentanucleotide	(CTTTT)4	20	CGGTAACAAATCAAATGCAAAA	59.88	TTTTATCTTGCACCTCAATCTTC	57.59	242
UW064809	scaffold02977	561066-561080	644727	trinucleotide	(GAG)5	15	ATTTTACAAAGGGTCGCACG	60	CACAAATCTCTCCTCCTCGC	59.95	227
UW064810	scaffold02977	561816-561831	644727	tetranucleotide	(ACTC)4	16	GTGGTCCATGGTTAGCCTGT	59.85	ACTCTTACGTTCCCACCCCT	59.86	225
UW064811	scaffold02977	564441-564474	644727	dinucleotide	(TA)17	34	ACgTcTtgTtGTTagTGGcG	58.85	GACACATGGGAAGGAGCAAT	59.93	109
UW064812	scaffold02977	565123-565134	644727	dinucleotide	(TA)6	12	GCAATGAAGTTTGTATCGTGGA	60	CAGCAGCTTGCAGGTATTGA	60.16	265
UW064813	scaffold02977	571115-571147	644727	compound	(CAAT)3ttcccaa(AC)7	33	GAGAGTTGATGACCAAGCCC	59.66	GGAAATCGAGAAGCCATTGA	60.16	236
UW064814	scaffold02977	573042-573053	644727	tetranucleotide	(TTTA)3	12	TTGGTCACATGCAAGTCTTTG	59.75	TGGCGAACAGATAAGAACCA	59.27	155
UW064815	scaffold02977	574597-574611	644727	pentanucleotide	(TTTTA)3	15	CGAGGGCCAAAGTTTTGAT	60.06	GTGTCACGTTGAAAAACGCA	60.74	299
UW064816	scaffold02977	575056-575076	644727	heptanucleotide	(AAAAATA)3	21	CGTGACACTCCTCCGATGTA	59.7	GGCCACAGAGGAATGAAGAT	59.09	271
UW064817	scaffold02977	576068-576079	644727	trinucleotide	(TAA)4	12	GGCGGAGATAATGTAAGGCA	60.06	GAAATGATAAACAAAGAAAAGCCA	58.78	264
UW064818	scaffold02977	576836-576850	644727	pentanucleotide	(GAAAA)3	15	TGCTTCCAATTTGTTACCATGA	60.36	GAGGGAGTTAAGAGGTCTCGC	59.48	210
UW064819	scaffold02977	592672-592683	644727	tetranucleotide	(TTAT)3	12	GCCAGACCAGTACCTGGAAA	60.11	ACGATCGGTCCATTTGGTAA	60.19	207
UW064820	scaffold02977	596074-596091	644727	trinucleotide	(TTC)6	18	TCGGGAACTTGCTGAGAAAA	60.88	AACGAAGAGGGCGAACATAA	59.71	289
UW064821	scaffold02977	596889-596906	644727	hexanucleotide	(AGAAAA)3	18	TGTCGATGAGATCCATGATGA	60.02	TCTCCGGTAGGCCAACTTTA	59.7	216
UW064822	scaffold02977	597706-597717	644727	dinucleotide	(AT)6	12	CCTATCGCAAAATAGGCGTC	59.7	GTTCTTGATGGCCCTTTGAA	60.05	259
UW064823	scaffold02977	598492-598506	644727	pentanucleotide	(TATTT)3	15	TTAAAAGCCTATTGGGGGCT	59.93	AAACACGTTCGAAGCAATCA	59.32	261
UW064824	scaffold02977	600696-600716	644727	trinucleotide	(ATG)7	21	TTTGGCTGATGTTGTTTGTCA	60.14	GTCTTAATGAACAAGCCGCC	59.71	232
UW064825	scaffold02977	602396-602411	644727	tetranucleotide	(TATT)4	16	TCCAAGAAAAACCAAAAAGGAA	59.96	TTTGAGTCACCAATTTAGGTTTCA	59.91	244
UW064826	scaffold02977	603196-603210	644727	pentanucleotide	(TTTAT)3	15	TGATCAATATTTTGGAaCAAGTATAAA	57.44	TGGAAGAGGAAGCCAAAAAG	59.42	286
UW064827	scaffold02977	603991-604002	644727	tetranucleotide	(AAAT)3	12	TTTTCTTCAAAATCTccccc	58.08	TTCATGCACCCAAAAACAAA	59.95	163
UW064828	scaffold02977	605747-605760	644727	dinucleotide	(AT)7	14	TACCATCAAGGTGGGTGACA	59.81	CGTGGTTCAAATGTGTCGAA	60.55	249
UW064829	scaffold02977	605931-605942	644727	dinucleotide	(TA)6	12	TGTTAGCAATGGCCACACAT	60	AGGGCTTTTACTCCCCATTC	59.42	285
UW064830	scaffold02977	606047-606058	644727	trinucleotide	(AAT)4	12	TGAAAATTTTGGAATGGGGA	60.1	TTTTGGATTTGCATGGTGAA	59.91	245
UW064831	scaffold02977	609140-609155	644727	dinucleotide	(AT)8	16	AAGCAAGGAAAATAGGGCAAA	60.08	TCGTCCCATCAATGAGGAAT	60.28	170
UW064832	scaffold02977	609772-609783	644727	tetranucleotide	(AAAT)3	12	GGACCAAAATGCAAAAAGCA	60.98	TTGTTTGAACCTTTGGTGACA	59.06	158
UW064833	scaffold02977	610604-610624	644727	heptanucleotide	(AAAATAG)3	21	TCCAAATGTACGGCCCTTTA	60.31	TGCCCATGCATATAATACCA	57.36	274
UW064834	scaffold02977	610782-610805	644727	dinucleotide	(AT)12	24	TTCTCATTTGGCTGGCTTTT	59.82	GATCAAAATGAAAAGAAGTTGAAGA	58.08	256
UW064835	scaffold02977	611669-611680	644727	tetranucleotide	(TAAA)3	12	TGAATAAATACATAGAAAAAGGAAGGA	58	AACCGAATTTTCCCGTTACC	60.05	296
UW064836	scaffold02977	611776-611796	644727	heptanucleotide	(ATTCAAT)3	21	AAGGTCGTAAGTCATTCAAATTCA	59.1	AACCGAATTTTCCCGTTACC	60.05	247
UW064837	scaffold02977	612931-612948	644727	hexanucleotide	(TTTTAT)3	18	GATGGAAGAGCTTCAACATGC	59.83	TGATTTCAACTTTTCATTTGTCG	59.15	202
UW064838	scaffold02977	613977-613988	644727	tetranucleotide	(TCTA)3	12	GACCATTTGTTGTGAGTGAATTTT	59.33	GGGACCCCATATGTAACCATT	59.66	300
UW064839	scaffold02977	621418-621429	644727	tetranucleotide	(ATTC)3	12	CTGCCTCTCATGGTGAGTGA	59.98	TTTTCACCAGCAGCACAATC	59.85	289
UW064840	scaffold02977	623798-623817	644727	dinucleotide	(CT)10	20	TTCTGAAGGCTCTGGCTGAT	60.1	GAAATGGTATGGCTGGGAGA	59.89	287	SSR04692	2977	623712-623928	not mapped
UW064841	scaffold02977	624414-624428	644727	trinucleotide	(CTC)5	15	AGCTCCTTCATTCCCACTGA	59.8	CCTGTTTGGTTGGAGTTGGT	59.86	286
UW064842	scaffold02977	630852-630866	644727	pentanucleotide	(GAAAA)3	15	GGGTCGCAACTTTCTCAGTT	59.33	TGAGGAAATTTCGGTGAAGG	60.04	211
UW064843	scaffold02977	630966-630985	644727	tetranucleotide	(AACA)5	20	TGGATTGACGTTATCCCACC	60.58	TGAGGAAATTTCGGTGAAGG	60.04	106
UW064844	scaffold02977	632526-632537	644727	dinucleotide	(TA)6	12	GGAGAGATGCATGAAACATGG	60.48	CATCCTTGGATTGTTGTGATG	58.84	196
UW064845	scaffold02977	633145-633159	644727	pentanucleotide	(TAAAA)3	15	CGACATTTTAACTCGTGCCC	60.5	AAAAATAGGTGGGGTCTTCCA	59.69	250
UW064846	scaffold02977	636776-636787	644727	trinucleotide	(GAC)4	12	GTCAAAGGAGGACGATTGGA	60.05	CCACCACTTACCGTCGTTTT	59.89	127
UW064847	scaffold02977	638419-638434	644727	tetranucleotide	(TTTC)4	16	GGGAAGAAATGGGAGTGTGA	59.9	GAGGCTCATGGCAAGAGAAG	60.1	262
UW064848	scaffold02977	641875-641886	644727	tetranucleotide	(AAAG)3	12	CTCGAACAGAAGTCGGAACC	59.84	TCTTATTTTCACGTTCCCGC	60.07	197
UW064849	scaffold02977	642625-642639	644727	trinucleotide	(ATT)5	15	GTTTGAATGACTTCCCGAGC	59.68	TCGTAATGGCTTTCATCATTCTT	59.98	297
UW064850	scaffold02977	643035-643049	644727	trinucleotide	(ATA)5	15	TGCCAAATCATTAACATCTGC	58.64	GAAATGTAATTTTGACCCTTTCG	58.95	277
UW064851	scaffold02978	8812-8823	1051677	tetranucleotide	(TCAA)3	12	AAAGAAAGGCTGTGGGTTCA	59.71	TGAAAGATCCGAGATAACAGAAAA	59.29	258
UW064852	scaffold02978	11246-11257	1051677	trinucleotide	(TTA)4	12	CTCATATCTTAGTCCATCGCTGA	58.5	TTTTCGTGGTCCTTTTGCTT	59.72	208
UW064853	scaffold02978	14054-14065	1051677	tetranucleotide	(AGAA)3	12	CGCAAACAAACTAAACATCCG	60.53	TTGGTTGCTTTTCGTTTGAA	59.32	243
UW064854	scaffold02978	16587-16598	1051677	tetranucleotide	(ATAA)3	12	TGCAATGTCAAAGGCTATGG	59.69	AGGCTCGTTTTGGTTTGATG	60.11	272
UW064855	scaffold02978	18863-18874	1051677	trinucleotide	(AGA)4	12	CAATCAAGCAAAACCGGAAT	59.94	TAAGGTTTGACGTTGTTGCG	59.77	137
UW064856	scaffold02978	30172-30187	1051677	tetranucleotide	(AAAT)4	16	TGAGCAGGAATTGTTAATATCGTT	59.11	TTCGAGCAATCGTTTGATACC	60.09	255
UW064857	scaffold02978	31251-31265	1051677	pentanucleotide	(ACGCT)3	15	CAAGTGCCACACAATCATCC	59.97	CACGTTCGACAGGATGTACG	60.18	207
UW064858	scaffold02978	32368-32388	1051677	heptanucleotide	(GGTTTAG)3	21	TTGAAATTGAATTGACTTGTCTTAAC	57.98	GAGGAGGTACTGGTTCCACG	59.57	280
UW064859	scaffold02978	33181-33195	1051677	pentanucleotide	(TATAT)3	15	TTGAATCTCGTGCATCAAAAA	59.29	CGACGGGATGTCGATAATTT	59.78	293
UW064860	scaffold02978	34276-34289	1051677	dinucleotide	(AT)7	14	GGGACCGGGAGAAATTAGAG	59.9	GCCAGGTGACGGAATACCTA	59.96	286
UW064861	scaffold02978	34566-34581	1051677	tetranucleotide	(ATGT)4	16	ACGGCGTTTATCCCTTTCTT	59.97	GAATTTCCCTCGTTCCCTTC	59.88	249
UW064862	scaffold02978	40637-40651	1051677	pentanucleotide	(TTTTA)3	15	ACCGTGTCCTGGATCACCTA	60.39	TATCCCATCCTCTTTGCTCG	60.17	257
UW064863	scaffold02978	42890-42919	1051677	pentanucleotide	(AGATG)6	30	TGCAGAATTCAACTCTTTCACTTT	59.48	ACTAACCAAACCAACGTCCG	59.89	263
UW064864	scaffold02978	43163-43178	1051677	dinucleotide	(TC)8	16	CGGACGTTGGTTTGGTTAGT	59.89	GAGTGGTGGCGGCTATTCTA	60.24	248
UW064865	scaffold02978	44116-44127	1051677	trinucleotide	(TTA)4	12	AGGTTGAACGCATGAGAACC	60.12	ATGTTAATGACCCAGAGGCG	59.96	255
UW064866	scaffold02978	52701-52730	1051677	trinucleotide	(TCT)10	30	GTCCCAGTCGTCTTGTCCAT	59.97	CCTCGACAAGGAAATACCCA	59.93	112
UW064867	scaffold02978	53421-53441	1051677	heptanucleotide	(AATAAAA)3	21	TGTTGTTTGGGGTATTTTTGC	59.73	TTTCCAAAAAGCAACAAAGTGA	59.77	286
UW064868	scaffold02978	59514-59525	1051677	trinucleotide	(AAT)4	12	TGATGGACACCTTTTGGACA	59.94	ACGACGGCACACCATATTTT	60.26	266
UW064869	scaffold02978	60002-60013	1051677	trinucleotide	(ACA)4	12	CGTTCTCGGGTGTTTTTCTC	59.71	ATGAGTTGAAAACCGCCATT	59.43	264
UW064870	scaffold02978	61093-61104	1051677	trinucleotide	(TTC)4	12	AGCTCATCTTTTTCCCTCCC	59.65	TTAGCTCGAGAGGGAGCTTG	59.85	259
UW064871	scaffold02978	71000-71035	1051677	hexanucleotide	(CAAAAG)6	36	AACCAATGATCAGGAGGTGC	59.93	GCTCCCTTCCCAGGATTTAG	60.03	238
UW064872	scaffold02978	79678-79693	1051677	tetranucleotide	(TATG)4	16	ATTAGAAGATTGGGGGCCTG	60.28	GATTTGCCCTCCTCATTGAA	60.01	226
UW064873	scaffold02978	88212-88223	1051677	tetranucleotide	(TTCA)3	12	TGTCAACCTTGCTTTTTGGA	59.29	CTTGTCCAACGATCCCAGAT	59.93	178
UW064874	scaffold02978	96325-96339	1051677	trinucleotide	(TTC)5	15	CGTAGAGCTTTGGGAAGTGC	60.02	ATTCGAAGCAATCGTTCAGG	60.21	252
UW064875	scaffold02978	97044-97059	1051677	dinucleotide	(TA)8	16	TCGGGTGCCACTACTAATCC	59.96	AGCAACATGACTCCATGCAA	60.27	287
UW064876	scaffold02978	97382-97393	1051677	tetranucleotide	(AAAT)3	12	GCATTACTTTCCCATCCCCT	60.15	TTTGATGACTTCCTTGCACTT	57.47	247
UW064877	scaffold02978	98075-98089	1051677	pentanucleotide	(AAAAC)3	15	ACGCTTGCTTTCAATTGGTT	59.75	AGTGGGTAGACGAAGGGGTT	59.86	245
UW064878	scaffold02978	102493-102504	1051677	trinucleotide	(TCT)4	12	TCACCCAAGAGCTCAACCTT	59.84	GACATCCATTTGTTCCAGGC	60.33	196
UW064879	scaffold02978	103554-103565	1051677	tetranucleotide	(AAGA)3	12	ATCACGAGAGGGAGCTTTGA	59.95	ATCGAGCATGGCCAAAATTA	60.42	272
UW064880	scaffold02978	109925-109942	1051677	hexanucleotide	(CTCATT)3	18	TGCTTGCACCAAACTTCTTC	59.05	TTGGAAGTCCCTCTTCCCTT	60.04	199
UW064881	scaffold02978	111761-111772	1051677	tetranucleotide	(GTTT)3	12	GTAGGGAGAGCCAAAAACCC	59.94	TTCCTCATGTTTGGGTCACA	59.94	226
UW064882	scaffold02978	113363-113374	1051677	tetranucleotide	(TACA)3	12	AGGGTGGGGAACTTCCTTTA	59.8	TCGTGCACTTCTTGCAATTC	60	272
UW064883	scaffold02978	115506-115520	1051677	trinucleotide	(AAG)5	15	CAGGGAACAAGTTGGATTCAG	59.58	TGGCTAGCTTTGATGCCTTT	59.98	296
UW064884	scaffold02978	115996-116007	1051677	tetranucleotide	(ATTA)3	12	CCGGAACCAAGATTGTGAAT	59.79	GGTTTGGTCATACTCCGTTGA	59.84	266
UW064885	scaffold02978	118381-118392	1051677	tetranucleotide	(TCAA)3	12	TCCCCACCTTGAAGTCTTTG	60.08	GGCTGAGAGGATCAACAAGC	59.96	278
UW064886	scaffold02978	124553-124576	1051677	octanucleotide	(ATGATGAA)3	24	AGGTGGAAGAGGTTTGAGAGC	59.87	GCAGCTACATTTGGGTCCAT	59.96	255
UW064887	scaffold02978	125392-125411	1051677	pentanucleotide	(TAAAT)4	20	TGCAAACAATTTGCTGCTGT	60.45	AAACATGGATTGTGTGTGTATCAA	59.18	280
UW064888	scaffold02978	126612-126627	1051677	dinucleotide	(AT)8	16	ATTGATGCTCTAACGCCCAC	60.1	CTAATCCCCCACACCCAAAT	60.8	293
UW064889	scaffold02978	129209-129224	1051677	dinucleotide	(AG)8	16	TGATATTCAAGGCACCAATGC	60.85	TTGGTTCATTTGAGGCCATT	60.31	300
UW064890	scaffold02978	140992-141006	1051677	trinucleotide	(TTA)5	15	TTTCTTTGGCAGTCTGCTTTC	59.62	AGCACGAGCACCTCCTTAAT	58.96	297
UW064891	scaffold02978	146163-146174	1051677	tetranucleotide	(TTTC)3	12	TCATGCAGATAtCCCATTGgt	60.17	TTTTGGTTCTGCTACCATTGAA	59.63	290
UW064892	scaffold02978	146577-146588	1051677	tetranucleotide	(TTGT)3	12	CAATGGATGGCTTCTTCAGAT	59.14	TTCATTCTGGAAAATGGCAA	59.09	258
UW064893	scaffold02978	146922-146935	1051677	dinucleotide	(TA)7	14	CCTGGGCTCAGAAGAGAAAA	59.54	GCGACAACCAGAGGAGAAAG	59.99	199
UW064894	scaffold02978	147630-147641	1051677	tetranucleotide	(TTCT)3	12	ATATGCAAAGCCATTCGCTC	60.2	AACCTTGAACGCGTAGGATG	60.13	176
UW064895	scaffold02978	150569-150592	1051677	trinucleotide	(GAA)8	24	TTGGAATGAAAATGGCATCC	60.65	TGCTTGGAAATGACGTATCG	59.69	187
UW064896	scaffold02978	150744-150758	1051677	pentanucleotide	(TCCCC)3	15	CGATACGTCATTTCCAAGCA	59.69	CCAATAGCAACACACAGCCTT	60.18	300
UW064897	scaffold02978	151181-151192	1051677	tetranucleotide	(TTTA)3	12	GTTTCTGTGGGCGATACGTT	60	GACATCGGATGATTTGGCTT	59.9	284
UW064898	scaffold02978	153446-153460	1051677	trinucleotide	(AAT)5	15	GAGGGAAAAGATAGGGAAGGAA	59.91	GGTTCGGTTGTTTTTGTCTTG	59.5	261
UW064899	scaffold02978	153633-153667	1051677	heptanucleotide	(ACTCATA)5	35	CAAGACAAAAACAACCGAACC	59.5	CAAAGGGACAAATCCCGATA	59.76	162
UW064900	scaffold02978	155775-155795	1051677	heptanucleotide	(TTTTTCC)3	21	TATGACACGGAATTCGACCA	59.92	CATCGCCATTATCAAACCAA	59.38	220
UW064901	scaffold02978	157349-157360	1051677	tetranucleotide	(TTCA)3	12	ACACGCTTCTCTCTCTCCCA	60.14	AAAGGAAGGTTGCATGGTTG	59.97	204
UW064902	scaffold02978	158075-158086	1051677	trinucleotide	(AAG)4	12	TTGCCATTGGCTAAACTTCT	57.52	CGTGTTTAACATGATTTGGTCTTC	59.81	300
UW064903	scaffold02978	167028-167039	1051677	trinucleotide	(TAA)4	12	TTTGATCATTTGGGTGTGTGA	59.81	TCATGGATTCCCCCACTTTA	60.13	288
UW064904	scaffold02978	167299-167316	1051677	hexanucleotide	(TTTGAT)3	18	TTATTTCCCCCACATGGAGA	60.13	TTTGGTCCAATTTACAGCCC	59.8	131
UW064905	scaffold02978	167639-167653	1051677	trinucleotide	(TTG)5	15	GGTGCACTCAATGATGTTGG	59.97	TTCATATTGCACTCACACAACAA	59.15	184
UW064906	scaffold02978	168559-168582	1051677	trinucleotide	(TCT)8	24	CACCGTATGCTACCCGCTAT	60	TGATCGTAGGAAGATGGAGTTG	59.19	296
UW064907	scaffold02978	168928-168943	1051677	dinucleotide	(TA)8	16	TGAAGGAATTGGGAAGAATTG	59.01	CATGGATCCAATGGTGTTGA	60.18	246
UW064908	scaffold02978	169500-169511	1051677	trinucleotide	(TGG)4	12	CATGCCCTTTCAATTTTGCT	60.07	CCATGGAGATCAAACCCACT	59.78	270
UW064909	scaffold02978	169915-169930	1051677	dinucleotide	(GA)8	16	GCCAGAGGGACTTTTGAACA	60.23	CCCACACATAAAGCAAAGGAA	59.98	286
UW064910	scaffold02978	170580-170611	1051677	compound	(AT)7(AG)9	32	TGCAATAGTAATAGGCATTAGGCA	60.03	CAAAACCTCTCTTCATCACATCA	59.23	294
UW064911	scaffold02978	171051-171062	1051677	dinucleotide	(GT)6	12	CATTTGGAGGGGAGGGTAAT	60.01	CAACGCTAACATGCAAAGGA	59.87	214
UW064912	scaffold02978	171181-171201	1051677	trinucleotide	(TTC)7	21	TCCTTTGCATGTTAGCGTTG	59.87	GAAAGGTAAGGGATGCCAAA	59.02	154
UW064913	scaffold02978	172047-172058	1051677	tetranucleotide	(AATA)3	12	TTTTCAAACCCATCTTTCGC	60.05	AATTGGCAATATGGAAGCCA	60.29	100
UW064914	scaffold02978	173077-173091	1051677	trinucleotide	(TTA)5	15	TTTCAATCACTATGATTTTTGTTCG	59.46	CTCCCATCCATCCAATTTCA	60.66	147
UW064915	scaffold02978	173618-173629	1051677	dinucleotide	(AT)6	12	AGGCATCGAATAAGGGAAAA	58.65	TCTCCGCCTTGTTTCTGACT	59.99	180
UW064916	scaffold02978	173949-173966	1051677	hexanucleotide	(TACTTT)3	18	AGTCAGAAACAAGGCGGAGA	59.99	AGTTGGTGGTGGTGGTTGTT	60.17	293
UW064917	scaffold02978	174008-174019	1051677	trinucleotide	(ACC)4	12	ACCGCCCTTCTTACTCCATT	59.96	CTAGCATGCAGCAGCAAAAC	59.78	245
UW064918	scaffold02978	174402-174416	1051677	trinucleotide	(AAC)5	15	ATGGTGGGAGAGATGATTGG	59.74	TCCCTCTGCTCTCGCTTTTA	60.23	285
UW064919	scaffold02978	175488-175499	1051677	dinucleotide	(TA)6	12	TGGATTCTTCAAAAGCATCTAAAA	59.31	TTGAAGTTTTGCATTAAGCAGC	59.56	300
UW064920	scaffold02978	175954-175965	1051677	trinucleotide	(AAG)4	12	CAGAGCAATTGCAAATACAAGAA	59.44	TTGCTTCCATCCCCACTTTA	60.44	243
UW064921	scaffold02978	176872-176889	1051677	trinucleotide	(GGA)6	18	GGCCTGCATTTGGAGTACAT	59.96	AGGAAGCCATGAACAACACC	59.97	218
UW064922	scaffold02978	177821-177846	1051677	compound	(ATAC)3(AT)7	26	TGGAGCTTCATGATCCCAAT	60.43	AGGAGAGATCCGACCCATTT	59.9	228
UW064923	scaffold02978	178478-178493	1051677	tetranucleotide	(CTCC)4	16	GCCAATGTCCCTTTCATCAC	60.33	TGGGGATTTTCGTTCATACC	59.62	256
UW064924	scaffold02978	179142-179162	1051677	heptanucleotide	(TTTCTTT)3	21	TAAAAAGCAAAACATGGGGG	59.8	TGGTTTTTGGATAAACAATTCAA	58.45	295
UW064925	scaffold02978	181991-182004	1051677	dinucleotide	(AT)7	14	TGCATAAACTACTGGAAACCAA	57.4	CATCAACTCACTCGTTACTTACAAA	57.66	300
UW064926	scaffold02978	182898-182912	1051677	trinucleotide	(CTT)5	15	GGGGTAGCAACCTAGGAAGG	59.96	TGGGGAATTAAATAAGCAGCA	59.57	192
UW064927	scaffold02978	183500-183515	1051677	tetranucleotide	(AATT)4	16	ATTTCCTCCACCTCATCCCT	59.75	GAAAAACTCCGGCACGAATA	60.07	247
UW064928	scaffold02978	184879-184892	1051677	dinucleotide	(TC)7	14	CTTGAAACTCCAAACGGAGG	59.71	TATGGACGGCACTCTTTTGC	61.17	291
UW064929	scaffold02978	187363-187376	1051677	dinucleotide	(AT)7	14	TTCATTTTATATACATTCATCCCAGC	59.56	TGGAGTTTGTCACGTGATGG	60.57	237
UW064930	scaffold02978	188127-188144	1051677	hexanucleotide	(GAGATG)3	18	ATCGTTGGCCTTTGAGATTG	60.07	GCAAAGTGGTGATGACATGG	59.97	293
UW064931	scaffold02978	188395-188410	1051677	dinucleotide	(AT)8	16	CATGTCATCACCACTTTGCC	59.97	TGGGTGAAAAATAGGGAACG	59.79	223
UW064932	scaffold02978	188522-188533	1051677	trinucleotide	(AAT)4	12	CGTTCCCTATTTTTCACCCA	59.79	AGATGAAGGCACATGGAAGG	60.07	146
UW064933	scaffold02978	188613-188627	1051677	pentanucleotide	(CTTTT)3	15	CCTTCCATGTGCCTTCATCT	60.07	GAAGAGGCGTAAAAAGGGGT	59.59	113
UW064934	scaffold02978	188796-188807	1051677	trinucleotide	(TTA)4	12	TTCATGCTAACCACACTGCC	59.72	CCCATAATATAGCTTCTTGTTTTCC	58.65	292
UW064935	scaffold02978	190092-190105	1051677	dinucleotide	(CA)7	14	AAAGAACGGTGGGATTCTGA	59.53	GGGGTTTGAAAAAGTGTTCG	59.45	289
UW064936	scaffold02978	190255-190266	1051677	tetranucleotide	(TTTA)3	12	CGAACACTTTTTCAAACCCC	59.45	CAACTTCAATCGGTTTTCCA	58.6	156
UW064937	scaffold02978	190399-190418	1051677	dinucleotide	(AT)10	20	TGGAAAACCGATTGAAGTTG	58.6	CCCTCATTGGTGAATGAAAA	58.39	291
UW064938	scaffold02978	190691-190705	1051677	pentanucleotide	(AAGAA)3	15	AGGGTTGGGGTTGGGTAATA	60.29	ATGGTGATGATGGTGATGGA	59.56	286
UW064939	scaffold02978	190949-190960	1051677	trinucleotide	(TGA)4	12	CCATCATCACCATCATCACC	59.56	GAAATGAGGTCAAAGCCCAA	60.05	195
UW064940	scaffold02978	196934-196945	1051677	trinucleotide	(TAT)4	12	CCTCACCTCACCCAAATGTT	59.82	TGAAAGGGTGGAGAAGGAAA	59.64	207
UW064941	scaffold02978	197419-197430	1051677	dinucleotide	(TA)6	12	GCATTGGTGGGATACCTTTT	58.76	TTGGTCGAGGTGTGTGTACG	60.63	130
UW064942	scaffold02978	200076-200087	1051677	dinucleotide	(GA)6	12	GTCACTCCCTCCTTGTTGGA	60.09	ACGAATTCCGAATCATGAGC	60.04	266
UW064943	scaffold02978	200878-200889	1051677	tetranucleotide	(GGGA)3	12	GATTCTCCTTTCCCAAAGCC	60.02	AATGTTGGGTCTCCGAGATG	59.93	282
UW064944	scaffold02978	201187-201200	1051677	dinucleotide	(GA)7	14	CATCTCGGAGACCCAACATT	59.93	AATCCCCACATCCCATAACA	59.87	190
UW064945	scaffold02978	201341-201385	1051677	compound	(GAA)5gattac(GAT)8	45	TGTTATGGGATGTGGGGATT	59.87	TCCATTTCCATTTCCATTCC	59.56	209
UW064946	scaffold02978	201398-201415	1051677	hexanucleotide	(AATGGA)3	18	TGATGAGATGAAGGAGGAGGA	59.75	AGCCGAAGCCGAATACATTA	59.7	244
UW064947	scaffold02978	201553-201582	1051677	hexanucleotide	(TTCGGC)5	30	GGTTTGTGAGGAAGAAAGGG	58.62	AAAAATGTGGAATGGATCCTTAAT	59.07	300
UW064948	scaffold02978	202104-202118	1051677	pentanucleotide	(TTTTC)3	15	AGGGTGGTTCATTTTGCCTA	59.43	TGGAACATTGACGGAATTGA	59.9	274
UW064949	scaffold02978	203281-203314	1051677	compound	(ATAAA)3cgtg(ATAAA)3	34	GCGACGTTCGTTACATCAAG	59.35	CCCCACTTCTCTAATTATTTCACC	59.32	298
UW064950	scaffold02978	203505-203534	1051677	compound	(AGG)4(AAG)6	30	AAAAGACAGATGGCATGGCT	59.7	GGGTGACACACTGTTTGGGT	60.73	169
UW064951	scaffold02978	203920-203931	1051677	trinucleotide	(TTC)4	12	GTCACTTGTGGAGGAATGGG	60.36	AATTGGGTAAAAACGGTGCTT	59.77	236
UW064952	scaffold02978	204041-204056	1051677	tetranucleotide	(TTAT)4	16	TTTTAAGCACCGTTTTTACCC	58.24	TGAGTTGGAATCACTTTCGG	58.69	227
UW064953	scaffold02978	205325-205352	1051677	heptanucleotide	(CCTCCTC)4	28	GGTTAACCCCATCCTACCTCC	60.78	GGCTAGAGGTGGAGCCTTCT	59.98	104
UW064954	scaffold02978	205725-205736	1051677	tetranucleotide	(TAAA)3	12	TTGTATCCCTATGTTTTCAAATTTATC	58.1	AATGTTCTGCACCCCTCATC	59.93	297
UW064955	scaffold02978	206744-206759	1051677	dinucleotide	(TA)8	16	TCTCTCCAAACCATTGGTCA	59.06	TTCCTCAACCCTAAACCCAC	58.88	288
UW064956	scaffold02978	216289-216302	1051677	dinucleotide	(AG)7	14	ATCGAGGAAGCAAACCAAGA	59.81	TGCTGATTGATTCTGCAAGG	59.95	258
UW064957	scaffold02978	216810-216821	1051677	tetranucleotide	(GAAA)3	12	GGGGACCCCTTTAAACAGAA	60.16	TCAAGGTCACGCCAATATCA	60.07	153
UW064958	scaffold02978	217089-217104	1051677	tetranucleotide	(TTTC)4	16	GCATATGTCGAGCTAGAGTCCA	59.5	GCGGGACCATAGGAAAAACT	60.32	299
UW064959	scaffold02978	221072-221086	1051677	pentanucleotide	(TTATT)3	15	TtCTAAAAATCGTGGACGGG	59.93	TTGAACGAAGTCGTGTACGG	59.76	157
UW064960	scaffold02978	221601-221616	1051677	dinucleotide	(AC)8	16	TTTGTTCAGGACTGAATTTTGC	59.25	TTCTGATTGCTGGGCTCTTT	59.96	237
UW064961	scaffold02978	221831-221842	1051677	tetranucleotide	(AACA)3	12	AAAGAGCCCAGCAATCAGAA	59.96	TGGGAATGCTGCAATTGATA	60.04	139
UW064962	scaffold02978	222030-222049	1051677	dinucleotide	(AG)10	20	TATCAATTGCAGCATTCCCA	60.04	TTGTAGTGAATTGGGCGTCA	60.11	264
UW064963	scaffold02978	224474-224485	1051677	tetranucleotide	(AACA)3	12	TATCCCCAAATTCACCTCCA	60.13	ATTGGGTTGACCAGGTTTTG	59.69	273
UW064964	scaffold02978	225737-225748	1051677	tetranucleotide	(CTTT)3	12	TTTTTGTTGTTCCGGTTTCTC	59.1	TGGAATGCTTTTGTCCTTCC	60.05	145
UW064965	scaffold02978	226941-226954	1051677	dinucleotide	(AC)7	14	CAAGTTTCTGTCATGTCGGG	59.13	TGGGACACAAACGTCAGTTG	60.61	272
UW064966	scaffold02978	227600-227611	1051677	trinucleotide	(TTA)4	12	GAACCAACACGCTCAGAACA	59.88	AAGCAAATGGTGGATTGTGAG	59.99	253
UW064967	scaffold02978	231146-231159	1051677	dinucleotide	(TA)7	14	GGAAGCGTGTGTGTGTTTTG	60.2	TGCAATGTAAAGGATTGAGTGA	58.29	207
UW064968	scaffold02978	231194-231205	1051677	tetranucleotide	(ATAC)3	12	TCCTCAATTCATCGATTCCTTT	59.91	TCCCATAGTTATTTTTAATGTTTGTTG	58.85	272
UW064969	scaffold02978	232097-232108	1051677	dinucleotide	(AT)6	12	GGCTTATTTGACCACTAACCAA	58.19	TGCCATATGCCATCATTTTT	58.84	280
UW064970	scaffold02978	232649-232676	1051677	heptanucleotide	(TGTGTAT)4	28	TTGAATTGAATCACCCCCAT	59.99	GGAGGGGAGTTGTGTGCTAA	60.11	290
UW064971	scaffold02978	233191-233205	1051677	pentanucleotide	(TTTTA)3	15	TATTTGCCTCTCCTCCATGC	60.18	CGTGGGAATGAAATGTCAGA	59.5	267
UW064972	scaffold02978	233456-233469	1051677	dinucleotide	(TA)7	14	TGACATTTCATTCCCACGAA	59.9	CCAAATGCATCAGTTCCCTT	59.93	195
UW064973	scaffold02978	233645-233664	1051677	dinucleotide	(AT)10	20	AAGGGAACTGATGCATTTGG	59.93	TGGGAGTGATTGCATGACAG	60.69	214
UW064974	scaffold02978	235804-235815	1051677	dinucleotide	(AT)6	12	TGCTTCTTCCTCTACCCATCA	59.82	TTTTTGGGGTCAAGATGCTC	60.05	198
UW064975	scaffold02978	236833-236847	1051677	pentanucleotide	(TCTTT)3	15	GGGAAGGGACACTAAAGAGGA	59.56	GGCCATGGATCAGAACAAAC	60.33	282
UW064976	scaffold02978	238683-238698	1051677	dinucleotide	(TA)8	16	TTTCCAATAAGGTCACATCCAA	59.32	CCAATCCAACCCAATCAATC	59.99	295
UW064977	scaffold02978	239473-239496	1051677	hexanucleotide	(TATATG)4	24	AAATGATTGTATCAAATAAGCACCT	57.41	CCCAAAAATCATATGGTGGTG	59.92	300
UW064978	scaffold02978	240452-240463	1051677	tetranucleotide	(ATTT)3	12	CGGCTAAATGGTGGACAGTT	59.99	TGGTCACATATGGCATTCAAA	59.8	236
UW064979	scaffold02978	244221-244275	1051677	compound	(AT)6(GT)7(GA)7a(AG)7	55	TTCGGTGAAACGTCCCTTAG	60.1	TTTGCAGGGAAGAAACCAAG	60.22	249
UW064980	scaffold02978	245210-245237	1051677	heptanucleotide	(TTTTTGT)4	28	GCTCCACTTTCGCTGTCTTT	59.62	CGACCAGCTTTTCTTTGACA	59.05	193
UW064981	scaffold02978	246433-246446	1051677	dinucleotide	(TC)7	14	AAATGATGCGGAAGGTGAAC	59.94	TGTCCCACACGTCAAGTTCT	59.15	209
UW064982	scaffold02978	249893-249922	1051677	compound	(TTA)5(AGA)5	30	AGCCCCTAAGTTGGAAGGAA	60.07	GCATTTGATGAGAGGAATTGAA	59.16	250
UW064983	scaffold02978	250218-250229	1051677	trinucleotide	(ATT)4	12	ATTTCATTGCCCTCCAACAA	60.31	AAAGTTCAATATTTTATTACCGCAAAA	59.68	289
UW064984	scaffold02978	251870-251908	1051677	compound	(GAAAT)3gacatgtat(TTA)5	39	GGAACAGAAGGGATTAGTGTCA	58.17	CGATCAACTTTGTCAAATCCAA	59.97	250
UW064985	scaffold02978	252465-252479	1051677	trinucleotide	(TCT)5	15	CTGTGGGATCTTCCTTTCCA	60.04	GAGCTTCCTGTCAACAAGGC	60	296
UW064986	scaffold02978	254265-254279	1051677	trinucleotide	(AAG)5	15	TTGGAAGAAGGAGCTGAGGA	60.07	AGTGGTCACTAATTCCCAAAAG	57.29	206
UW064987	scaffold02978	254999-255010	1051677	dinucleotide	(AT)6	12	TGCACAAATGAAAATATGACCC	59.7	TGCTGATTTTTAAATAACATTTAGGG	59.03	256
UW064988	scaffold02978	255395-255412	1051677	hexanucleotide	(ATTTTT)3	18	CAGACTTTTATAATCCACTCGGG	59.07	TGGGCAAAAGAGAATAATGAGA	58.83	252
UW064989	scaffold02978	255509-255523	1051677	pentanucleotide	(TAATA)3	15	TCCACTCGGGATAAAATGTGA	60.32	TGGGCAAAAGAGAATAATGAGA	58.83	239
UW064990	scaffold02978	257445-257469	1051677	compound	(TA)6c(ATTT)3	25	AATCGCTTGGGTACATTTGG	59.82	CTCCTTAAAAGGCGTGCATC	59.85	214
UW064991	scaffold02978	262315-262329	1051677	pentanucleotide	(AACCC)3	15	TGTTTCCGCAGCTCTTCTTT	60.13	CCGCAGATTCTTTAGGTGGT	59.19	182
UW064992	scaffold02978	262827-262846	1051677	dinucleotide	(AT)10	20	TTGTGTGCTTGCACATCCTT	60.31	ACTTGCAAAACCGaTTGGAC	59.98	243
UW064993	scaffold02978	265199-265210	1051677	tetranucleotide	(TACA)3	12	TTTGTTGTGCTACACGGCTC	59.91	TTTGCATTGCTTCCCATGTA	60.07	290
UW064994	scaffold02978	266088-266099	1051677	tetranucleotide	(AAAT)3	12	AGGCTTGCCAAATTCTTCCT	60.21	TTATCTTGTGTGCCCACTGC	59.72	277
UW064995	scaffold02978	272965-272976	1051677	trinucleotide	(TCT)4	12	aTGGCCCTTTTTGGTTCTTT	59.81	ATGGAAGAGTGAGGGGGAAT	59.75	105
UW064996	scaffold02978	276385-276396	1051677	tetranucleotide	(AAAC)3	12	AAATTGAAAATGGGTCGCTG	59.94	GGAGCACCTGACCTGTCAAT	60.12	298
UW064997	scaffold02978	278148-278187	1051677	compound*	(TCT)4(TTCTTCT)5*	40	GCcGCGTATTCATTCTTTTC	59.69	GGGGTTGTTTAAAGCGATGA	59.94	255
UW064998	scaffold02978	280896-280907	1051677	trinucleotide	(ATG)4	12	ATGCGTTGCATTTTTCACAA	60.12	TGCAATTCGAGCAGGGTTAT	60.61	156
UW064999	scaffold02978	281274-281297	1051677	trinucleotide	(CTT)8	24	TGAATCCATGGCAAACATTG	60.32	TTCCCAAGTTAAAAACATTTCCA	59.75	275
UW065000	scaffold02978	288809-288820	1051677	tetranucleotide	(AAAT)3	12	TCAAGTATTGTGAGGGGCAA	59.12	CTGTGACAGCAAAAACCTGTG	59.39	113
UW065001	scaffold02978	292636-292656	1051677	heptanucleotide	(GCAAATT)3	21	ACCAACATGGAACGTAAGGG	59.71	TTTTTGGGtTTCCCTTTTGG	61.01	275
UW065002	scaffold02978	294430-294453	1051677	hexanucleotide	(CCCTCG)4	24	CGGCAGCGTTTGTATTTGTA	59.76	GCGTTAAGCTTTTGGTTGGA	60.24	246
UW065003	scaffold02978	307639-307650	1051677	tetranucleotide	(AAAT)3	12	GCTTTGGGCTTCCTTCTTTT	59.84	GGAAGTTGGGATCAGGTCAA	59.9	223
UW065004	scaffold02978	312525-312536	1051677	dinucleotide	(AT)6	12	CATTTCCACCATCACCTCCT	59.78	CGAGTTGTCCATGGCTTTTT	60.11	247
UW065005	scaffold02978	314939-314950	1051677	tetranucleotide	(TGTT)3	12	CAAACACGAAAACTACCTCGG	59.66	AAACACCGAcCGTGTGAAAT	60.28	290
UW065006	scaffold02978	315709-315720	1051677	dinucleotide	(TA)6	12	TGGCACGTGTACTCTGGTTT	59.21	TCAAACGGGATGTTTTCTAGC	59.22	298
UW065007	scaffold02978	321442-321459	1051677	trinucleotide	(TAT)6	18	CCCAACATGTGAAGAAGATCAA	59.97	CTTGACATTAACGCCAACCC	60.37	209
UW065008	scaffold02978	325157-325184	1051677	compound*	(AT)6(ATG)6*	28	AaTGATGTTGTGCCCATGAA	59.78	CACTTTGCTGGCAAGATCAG	59.59	294
UW065009	scaffold02978	327362-327373	1051677	tetranucleotide	(ATTA)3	12	TGCCCATAAAAAGCAGTGAA	59.3	TTTATGCCCCTGCATACCtT	59.43	293
UW065010	scaffold02978	327993-328010	1051677	hexanucleotide	(AAAAAC)3	18	TTCTCCGGCGAAAACTAAAA	59.83	ACCTGATCGCACTCTGCTTT	60.02	279
UW065011	scaffold02978	328126-328146	1051677	trinucleotide	(AGA)7	21	AATCCGCCATTATTGAATCG	59.76	AAGGAAATGACGAAAATGGG	58.88	141
UW065012	scaffold02978	328664-328675	1051677	dinucleotide	(AT)6	12	GCACGCGTTACTTTGTGAAA	59.92	CGTTATGGCACGAATAGCAA	59.72	268
UW065013	scaffold02978	329151-329162	1051677	tetranucleotide	(TTGT)3	12	TTCCAAATGTACACTAACTTTCCAA	59.06	ACGTAGCTCTATTTTTACCGTAGTG	57.46	287
UW065014	scaffold02978	330730-330744	1051677	trinucleotide	(TTA)5	15	TGCTATTTGGATTTTCTCATTGG	60.31	TGTCTCCTGCGACGTCAATA	60.41	118
UW065015	scaffold02978	332187-332198	1051677	tetranucleotide	(TCTT)3	12	GTCGCAAAACTGGGGTTAAA	59.97	CGGTGGGTGCAAATTTAGTT	59.86	244
UW065016	scaffold02978	332642-332656	1051677	pentanucleotide	(TTACA)3	15	GGGAAAAACAAAACGGACAA	59.82	TCATGGAAAGCAACCATCAA	60.05	290
UW065017	scaffold02978	334491-334505	1051677	trinucleotide	(TTC)5	15	CTTCTGCTCTCGCCTCTCAT	59.85	AGATGGTGAGGAGATGTGGC	60.08	298	SSR06786	2978	334610-334400	not mapped
UW065018	scaffold02978	336433-336456	1051677	dinucleotide	(TA)12	24	TTGATGATCTTGCTTGGAGC	58.95	GCGTGGCACTATTTTAACGG	60.51	300
UW065019	scaffold02978	337177-337188	1051677	tetranucleotide	(TATT)3	12	ATGTTGCTTGCCTAAACCCA	60.5	AAAGGGTCGTAATAGGCACAAA	59.9	177
UW065020	scaffold02978	337954-337969	1051677	dinucleotide	(TA)8	16	TTGCAATGAAAACTGCTTGC	60	ATCTAAGCACCCATGCAAAG	57.85	222
UW065021	scaffold02978	339585-339600	1051677	dinucleotide	(TA)8	16	TCTCCCCCTCCCTCTCTAAA	60.14	TGACAAGCAGAAGGACAGCA	60.74	266
UW065022	scaffold02978	340004-340015	1051677	tetranucleotide	(ATTA)3	12	TTCCAAAAGAGAGGGAGAAGTG	59.86	AGTGGATGCTTCACCAGCTT	59.87	213
UW065023	scaffold02978	340100-340111	1051677	tetranucleotide	(TTTC)3	12	CAAACAAAGCTGGTGAAGCA	60.03	TCGTAAATTCTTAAACTCAGATGGAA	59.61	129
UW065024	scaffold02978	340827-340838	1051677	tetranucleotide	(TAAA)3	12	AAAGTCATGTGGGTTTGAATTTTT	60.03	AACGGGGTTTACATAACCACA	59.12	283
UW065025	scaffold02978	352282-352293	1051677	tetranucleotide	(AGAC)3	12	TGCTTTGAGCGATTTGATTT	58.51	CCTTCACTGTTGATGATTGCAT	60	294
UW065026	scaffold02978	352778-352801	1051677	octanucleotide	(TTCAACAC)3	24	GGAGAAAGGGGTGTGAACAA	59.94	AAGGCCTAATGGGCTCGATA	60.91	294
UW065027	scaffold02978	356023-356034	1051677	trinucleotide	(AAT)4	12	TTGGTTCCAATGATTTGGATAA	59.17	CAGTGTCGGTTTATGTCTTGG	58.15	203
UW065028	scaffold02978	358283-358294	1051677	dinucleotide	(TG)6	12	CGTGTCCTACATTGTTTTGTTGA	59.95	CGTCCTTTGATCCCTAGGTC	58.59	214
UW065029	scaffold02978	360618-360629	1051677	tetranucleotide	(TAAT)3	12	TGGTCATGGTACACATTGGAA	59.68	TTGGAAAGCAAACTAATCCCA	59.57	251
UW065030	scaffold02978	364069-364090	1051677	dinucleotide	(AG)11	22	AACCACAACAGCAGAAGGCT	59.91	ATTTGTTGATGCCAATGGGT	60.06	297
UW065031	scaffold02978	366274-366295	1051677	dinucleotide	(AC)11	22	AAGTTTCTCTGGTCGCTCCA	59.99	TGGTTTTTGTCAGTGGGTGA	59.98	192
UW065032	scaffold02978	373180-373207	1051677	heptanucleotide	(TCTCAAA)4	28	CAAAGAGGATTTCAGCTGGG	59.81	AAGGCAGTGGGTATTGCTTG	60.13	222
UW065033	scaffold02978	377551-377576	1051677	dinucleotide	(AT)13	26	CGTGGGAGAAAGAACTTAGAGG	59.41	TGCTTTGCTTGAAAGTTGAAA	58.74	293
UW065034	scaffold02978	377814-377828	1051677	pentanucleotide	(AAATG)3	15	TCATCTTCCTTAGCCCCCAT	60.79	GCACTTTCTTTTGGCTTTAGCA	60.87	172
UW065035	scaffold02978	378957-378968	1051677	trinucleotide	(CTT)4	12	CCAAACAATGTCTTAGTGGGG	59.34	AATCCAATGCAATTTCCCAA	60.13	207
UW065036	scaffold02978	387989-388012	1051677	trinucleotide	(TCT)8	24	AGCTCTCAACAACGAAGGGA	59.99	GGATGCTTTGAAGGCAACAT	60.08	153	SSR06303	2978	387945-388074	CAAS Chr 5 @ 39.0/59.9
UW065037	scaffold02978	397699-397740	1051677	compound	(AT)8(AG)13	42	GGAGGATGATTGAATCGGAA	59.83	GTCTGCCACTCGTCTCTCCT	59.58	262
UW065038	scaffold02978	405954-405971	1051677	hexanucleotide	(ACTAGG)3	18	GATGCTTCTAATCGCCCAAA	60.17	ACTGGAGAATGAACCAAGCG	60.25	239
UW065039	scaffold02978	411115-411132	1051677	hexanucleotide	(TCCCAC)3	18	GCCTCAGCACCTTTCTCATC	59.96	AGGTGAAACACCTGGGAATG	59.82	255
UW065040	scaffold02978	412898-412911	1051677	dinucleotide	(AC)7	14	TCCCATTATTTGTCAACCACAA	60.09	TTTTTCCGTTTCCACTCCAG	60.08	296
UW065041	scaffold02978	416126-416143	1051677	hexanucleotide	(CCAATT)3	18	GCAAGAAAATTGCATGAGCA	59.96	GCTGGGTGCTCAATTTTTGT	60.12	232
UW065042	scaffold02978	416377-416418	1051677	compound	(CTTCTTC)3(TTCCTTC)3	42	ACAAAAATTGAGCACCCAGC	60.12	CCACCAGCCAAGAAAGAGAG	59.98	248
UW065043	scaffold02978	416715-416726	1051677	tetranucleotide	(TTTC)3	12	CATCCGGATCTCAACTCGAT	60.03	AAAAGAAGTTGGGGAATGGG	60.16	260
UW065044	scaffold02978	418950-418961	1051677	tetranucleotide	(CACC)3	12	CAGTGTCCCAATCTTCCACA	59.52	TCACTGGATGCACACACAAA	59.71	172
UW065045	scaffold02978	418979-419010	1051677	tetranucleotide	(TTTC)8	32	CCACCAAAGTGCAAAAGTCA	59.73	TCACTGGATGCACACACAAA	59.71	106	SSR05026	2978	418915-419063	not mapped
UW065046	scaffold02978	419111-419139	1051677	compound	(TAA)4c(AATA)4	29	TTTGTGTGTGCATCCAGTGA	59.71	CTTTTGCTCGTTGAATTCCG	60.74	272
UW065047	scaffold02978	420386-420403	1051677	hexanucleotide	(ACCCAT)3	18	AGAATAGATGGGCGGAGACA	59.65	TGGAACCAAATGCTTCAAAA	59.13	230
UW065048	scaffold02978	425456-425467	1051677	tetranucleotide	(GGTG)3	12	GTTCCTGTCTCTTGGTGGGA	60.09	AACGTGGGAGGGGTTTATTC	60.05	235
UW065049	scaffold02978	427914-427925	1051677	tetranucleotide	(AATT)3	12	GCTAGGAGGAGAGAGCCCAT	59.94	GCCCACCCATATCTATCGAA	59.75	178
UW065050	scaffold02978	429294-429305	1051677	tetranucleotide	(TTTA)3	12	AAGTTGTGCCTTTCTGTTTTATCA	59.27	AGCAAAACCAAAATAGTAATCGTAA	57.66	299
UW065051	scaffold02978	431581-431594	1051677	dinucleotide	(TG)7	14	GGCAAAGTCACATCCAAACA	59.55	TGATTGTAACGTGGTCCGAA	59.96	185
UW065052	scaffold02978	431985-431996	1051677	tetranucleotide	(TGTT)3	12	GTTTGGATTTGCAAGTTGGG	60.34	ATGACAGTGGAGGGAACCAC	59.82	298
UW065053	scaffold02978	432135-432146	1051677	dinucleotide	(AT)6	12	TTAGGGGATGTGAGGCTTTG	60.07	ATGACAGTGGAGGGAACCAC	59.82	239
UW065054	scaffold02978	432706-432720	1051677	trinucleotide	(TTA)5	15	AAAAATTGAAGTTCCTCCCCA	59.8	ATTACATGCTCCATCCGTCC	59.78	201
UW065055	scaffold02978	432842-432853	1051677	tetranucleotide	(TATC)3	12	GGACGGATGGAGCATGTAAT	59.78	GAAATTTCATCGATTTTGACCA	58.92	118
UW065056	scaffold02978	439366-439377	1051677	trinucleotide	(CCT)4	12	ACAACCAACTGCTTTTCCCA	60.53	GCTGTTGTGCTCAAAATTTCC	59.74	260
UW065057	scaffold02978	440004-440015	1051677	trinucleotide	(TTA)4	12	GGGAAATATCATTTCATTTCTCCTT	59.95	ACATCGTGAGTGTGTGATGC	58.03	295
UW065058	scaffold02978	442956-442967	1051677	tetranucleotide	(TTTG)3	12	TTAATTGCTGGGCGCTACAT	60.61	GAGCCGTGATCCCCAATAAT	61.04	253
UW065059	scaffold02978	445071-445082	1051677	tetranucleotide	(TTTA)3	12	TACACCAACCGTAAAACGCA	60.03	GTGTTGGGAACCGTAGCAGT	60.04	177
UW065060	scaffold02978	448288-448299	1051677	trinucleotide	(TTC)4	12	GGGAAGGAAATGTCTCAGCA	60.2	TTGGTGTTTTGATCGCACTG	60.7	258
UW065061	scaffold02978	453114-453131	1051677	dinucleotide	(AC)9	18	GTCACCCCAATTTTAACCCC	60.28	GAGGGCAAAACACAGGAAAA	60.09	293
UW065062	scaffold02978	453143-453163	1051677	heptanucleotide	(CCAAAAC)3	21	CCCACAAACACACACACACA	59.92	GAGGGCAAAACACAGGAAAA	60.09	276
UW065063	scaffold02978	455016-455027	1051677	dinucleotide	(AT)6	12	GGAGCATGGGGAAATCCTAT	60.12	AAAGTGGGGTGAAGGGAACT	59.83	241
UW065064	scaffold02978	456012-456023	1051677	dinucleotide	(AT)6	12	CGAAGATGCATCGAATTGAA	59.77	GCCACATGATGTCCCAACTT	60.79	280
UW065065	scaffold02978	456229-456240	1051677	dinucleotide	(AT)6	12	GGGACATCATGTGGCAAAGT	60.79	TGAGTTCCAAGTTTGGAGGG	60.08	274
UW065066	scaffold02978	457042-457057	1051677	dinucleotide	(TA)8	16	AGGTTGAAGACAGTCAAATCCTT	58.32	TTgGGGGTGTGGAATATAGC	59.65	204
UW065067	scaffold02978	457238-457252	1051677	trinucleotide	(TAA)5	15	GCTATATTCCACACCCCcAA	59.65	TCTTTCATTTTAATCGGCGG	60.03	185
UW065068	scaffold02978	457660-457671	1051677	trinucleotide	(CTT)4	12	GACTCCTCGTTTTCCTGCAA	60.38	ATTTTGCAGAAGGGGTTGTG	59.97	116
UW065069	scaffold02978	458255-458268	1051677	dinucleotide	(GA)7	14	TTGGCCATTTGGAGAAGAAC	60.05	CCACTTGTTTGCTTGCATGT	59.76	266
UW065070	scaffold02978	462291-462302	1051677	dinucleotide	(CA)6	12	TTGTACCCCAACTTTCTTTCA	57.27	CCCTTCCTCCTCTCTTCTTTTC	59.83	270
UW065071	scaffold02978	462480-462491	1051677	trinucleotide	(AAT)4	12	AAAGAAGAGAGGAGGAAGGGAA	59.83	TACACTGCATGCTTTGGCA	60	123
UW065072	scaffold02978	463595-463615	1051677	heptanucleotide	(TCTTTCT)3	21	AAACTTCTGCTGCCCAGTTG	60.43	AAGGGTTTCTTGCCTGCTTT	60.24	186
UW065073	scaffold02978	463827-463850	1051677	tetranucleotide	(TATG)6	24	AAAGCAGGCAAGAAACCCTT	60.24	CATGAATGCCCCTTTGtTTT	59.8	262
UW065074	scaffold02978	464004-464017	1051677	dinucleotide	(TA)7	14	GGTGGTGTTGGAGAGAAAGG	59.55	AAAGGGCACATGATGGTCTC	59.93	201
UW065075	scaffold02978	466852-466863	1051677	tetranucleotide	(AATA)3	12	CAGTCAGGCCCAATGCTAAT	60.1	TCCCTTAGCAACCTAACACCA	59.62	267
UW065076	scaffold02978	472280-472294	1051677	pentanucleotide	(ATTGA)3	15	CATGAGTTTGAAGGCCGAAT	60.07	CCTGGGAAAACAGCAACATT	59.97	222
UW065077	scaffold02978	474445-474456	1051677	tetranucleotide	(TTTA)3	12	TTGCACGCACTGGTCATAAT	60.14	CACACAGCTTTGGGTGATTG	60.15	184
UW065078	scaffold02978	476143-476154	1051677	tetranucleotide	(CTTG)3	12	GGTTCATATCCTGTGCAACCA	60.77	TGGAAGGCACCCATAGTTTC	59.93	188
UW065079	scaffold02978	476854-476877	1051677	dinucleotide	(AT)12	24	CTTCACAGTTTCCTTTCGGG	59.71	AGAGACGTTCTTCGATCCCA	59.8	290
UW065080	scaffold02978	477992-478006	1051677	pentanucleotide	(ATTTT)3	15	TTGATCAGAAGAGGATGGGG	60	TGATTCGGTGCACTTTTGTT	59.17	243
UW065081	scaffold02978	479488-479499	1051677	trinucleotide	(AAG)4	12	GGAAAGGGAGTATGATCCACA	58.85	TTGTTTGAAGGCTATGGTGG	58.62	201
UW065082	scaffold02978	479524-479535	1051677	dinucleotide	(TA)6	12	TCCCAATACGTGGTTACTTGAA	59.38	TGCCCTTTGCAAACATAACC	60.87	257
UW065083	scaffold02978	480702-480715	1051677	dinucleotide	(CT)7	14	GTTTGGTGCATTGTGAAACG	60.01	GTGATTGTTTGTCTGCAGGG	59.14	284
UW065084	scaffold02978	481472-481495	1051677	octanucleotide	(CAACTCCA)3	24	GCAGGTTTTTATTTTCTTCACCA	59.55	GATGACTCCTCCCGGTTGTA	59.93	265
UW065085	scaffold02978	486025-486039	1051677	trinucleotide	(AGA)5	15	AGAGCATTCAGCCCTGAGAA	60.1	GCCGCTATTTCCTTTACCCt	59.59	257
UW065086	scaffold02978	487127-487144	1051677	dinucleotide	(AT)9	18	TGAATAGATTGAAAAAGGGTGAGA	59.16	CAAGATTGAATTTGTAAGGTCGAA	59.56	189
UW065087	scaffold02978	487932-487949	1051677	hexanucleotide	(TTTTTA)3	18	TCCCCTTtCGTTCCATACTTC	60.31	CCGGTGAAAGTTAACAAGGG	59.47	270
UW065088	scaffold02978	489690-489701	1051677	tetranucleotide	(AAAT)3	12	TGTCCAACTCATCTCCATTCA	59.07	TGGTCATTGAGCTTCATTTTCTT	60.12	299
UW065089	scaffold02978	491383-491400	1051677	dinucleotide	(AT)9	18	TAGCCGGCTGCCTTTTAGTA	60	TCCCACTCTTCATTGTTTTCG	60.1	290
UW065090	scaffold02978	502354-502375	1051677	dinucleotide	(AG)11	22	GCCCAACCCATTAACACATC	60.06	GGCCCTGCTGTTATCTTGAA	60.21	132
UW065091	scaffold02978	502554-502565	1051677	trinucleotide	(ATT)4	12	TGGTCATCCCAAGGTTTTTC	59.77	TCTTTGGCCTTTGTTCTTCC	59.29	232
UW065092	scaffold02978	505751-505765	1051677	pentanucleotide	(GAGAG)3	15	GAGTGGCAaTGAACTCAGCA	59.99	TCCCTCCCCATATAAATCCC	59.81	246
UW065093	scaffold02978	507368-507381	1051677	dinucleotide	(GA)7	14	TGCGTTTGAAAACCAGATTG	59.71	TCCTTTCATCTGGAGGGTTG	60.04	230
UW065094	scaffold02978	508170-508181	1051677	dinucleotide	(TA)6	12	AAAACAGCGTGGAATGGAAG	60.11	ACAACACCACAGGCTTTTCC	60.01	229
UW065095	scaffold02978	508850-508861	1051677	tetranucleotide	(TTTA)3	12	AGAGAGTGGCGCGTTAGTTG	60.59	CATTTATCGCATGTTGACGG	59.95	240
UW065096	scaffold02978	509609-509623	1051677	trinucleotide	(AAT)5	15	CGCTCTCATACCTTAATTACATCG	59.25	TGTGCTCATTGTGCCAATAGTT	60.56	296
UW065097	scaffold02978	510740-510751	1051677	tetranucleotide	(CATG)3	12	CACAATGCATTAAGAAATGGGA	59.83	TGGAGGCTATGGTAAATGCC	59.92	158
UW065098	scaffold02978	511373-511392	1051677	tetranucleotide	(AGAA)5	20	CCATTGACTGGAGGATCAGAG	59.66	CCGCAACTCTACAACGAACC	60.69	255
UW065099	scaffold02978	514773-514784	1051677	tetranucleotide	(TAAA)3	12	TGCAACCATACAGAGATGCC	59.68	CCTAAGCATCATGCAATCCA	59.65	281
UW065100	scaffold02978	523303-523314	1051677	dinucleotide	(AC)6	12	CCAACTTTGATCGAGGCAAT	60.07	AGCCCAACAAAAGGGCTAGT	60.13	154
UW065101	scaffold02978	527576-527587	1051677	tetranucleotide	(AAAC)3	12	CGATGGTGACGAGTGAGAAA	59.83	TTGGGAGAGCACATGCATTA	60.22	211
UW065102	scaffold02978	528015-528047	1051677	compound	(TA)9(TTGGT)3	33	ATCATCCAACCCTAGACCCC	60.01	GCTGCACATCACATGCTTCT	60.02	200
UW065103	scaffold02978	528552-528563	1051677	dinucleotide	(TA)6	12	GAGAGAGAGAGAAAaGAAGAAGAATG	57.81	CCTCTTCAGTGAATTAATACATAGCC	58.77	298
UW065104	scaffold02978	529512-529523	1051677	tetranucleotide	(TTTC)3	12	CTCTAACCTGACGCAAACCC	59.73	AATTTGGAAGGACCCTTTGC	60.3	174
UW065105	scaffold02978	529662-529676	1051677	trinucleotide	(GAA)5	15	TTTCTTGTTTTGGTCAGGCA	59.29	TGTCCGTCATCGTATGTTGC	60.55	295
UW065106	scaffold02978	530031-530050	1051677	tetranucleotide	(AACC)5	20	AAAaCCTTTCCCAAGTTGCC	60.33	GAGCTGATTCCAAACCCAAA	60.05	184
UW065107	scaffold02978	530070-530090	1051677	trinucleotide	(TTC)7	21	CCAACCAACCACACACACAT	60.18	TAACCATAAGCGTGCAACCA	60.13	116
UW065108	scaffold02978	531103-531114	1051677	trinucleotide	(TAT)4	12	CAAGCCAATCCAATTGAACA	59.52	CATTTCACTGGAGCCTCCTT	59.28	300
UW065109	scaffold02978	532274-532291	1051677	trinucleotide	(GAA)6	18	AAAACCGCGTAGCGTATGTT	59.67	AAACCGAGCTCACTTCTcCA	59.99	282
UW065110	scaffold02978	532981-533001	1051677	heptanucleotide	(TGTTTTT)3	21	TCAACAAACGAAACCCACAA	59.98	TCTTcCCCCTTCCTCTTCTC	59.75	261
UW065111	scaffold02978	535671-535682	1051677	trinucleotide	(TTA)4	12	TTTCCAAACAAATACCACACATT	58.33	TTTGCATTTTGGTTTTTCCA	59.03	267
UW065112	scaffold02978	535723-535734	1051677	dinucleotide	(TA)6	12	TTCCAAACAAATACCACACATTTT	59.58	TTTGCATTTTGGTTTTTCCA	59.03	266
UW065113	scaffold02978	536178-536205	1051677	dinucleotide	(TC)14	28	GGCCTcTTTTAAAtCATGGg	58.51	GGATTCAAAGAGTGCATCCC	59.49	233
UW065114	scaffold02978	536276-536289	1051677	dinucleotide	(CT)7	14	GCCTcTTTTAAAtCATGGgC	58.65	GGATTCAAAGAGTGCATCCC	59.49	232
UW065115	scaffold02978	536473-536487	1051677	trinucleotide	(TAT)5	15	CACTTGGGATGCACTCTTTG	59.29	GGAAAGCAATTCACTTGGTCA	60.1	244
UW065116	scaffold02978	536553-536586	1051677	compound	(CT)9(AT)8	34	CACTTGGGATGCACTCTTTG	59.29	TGTGAGAATGGAAAGCAATTCA	60.62	253
UW065117	scaffold02978	536645-536658	1051677	dinucleotide	(AT)7	14	TGAATTGCTTTCCATTCTCACA	60.62	AAAAACCaTGTGGATTCCATT	58.15	299
UW065118	scaffold02978	537988-537999	1051677	trinucleotide	(ATT)4	12	CATGCACACATGCTTTCACA	60.32	AAAAACTGCCCTAGCACGAC	59.38	291
UW065119	scaffold02978	538295-538306	1051677	dinucleotide	(TA)6	12	ATCTTTTGTCGTGCTAGGGC	59.34	AAACAAAACATTAATAATTCCCCC	58.6	255
UW065120	scaffold02978	539074-539088	1051677	pentanucleotide	(GAAAT)3	15	CGATTATCGGCTCAAAAACC	59.55	TGAGACTGCCACCACGTAAG	59.9	247
UW065121	scaffold02978	541685-541707	1051677	compound*	(TACA)3(AT)6*	23	TTTTTCTTATCCACTCGTTTTTCA	59.23	ATTGTGCTTCATTTCGGGAG	60.07	267
UW065122	scaffold02978	543495-543506	1051677	dinucleotide	(TA)6	12	CAAAaGCTTCGGGATGAAAG	59.82	CCCAACCTGtTTTCCGTTTA	59.83	291
UW065123	scaffold02978	544280-544295	1051677	dinucleotide	(TA)8	16	ACTTGGGATTTGGGAATGTG	59.65	ATTATGGCAAGGCTTCCCTC	60.42	274
UW065124	scaffold02978	544605-544632	1051677	compound	(AT)6(TTAT)4	28	TGAGATGGATTGGATGTGGA	59.85	CAAATTTGGATAGAAAACGAAGAA	58.78	300
UW065125	scaffold02978	554559-554573	1051677	trinucleotide	(GCA)5	15	CGGTTGCGAGTTGGTTATTT	60	TTTTCAGTCGTGCAAGCATC	60	133
UW065126	scaffold02978	556068-556079	1051677	dinucleotide	(CT)6	12	CGGCTACGAGACGGGTATAA	60.11	GGGAAAGTGTGAAGGCGATA	60.07	164
UW065127	scaffold02978	557913-557961	1051677	compound	(TTC)4(TATT)3attt(TTA)7	49	ATGCGTGAAAGCCACTCTTT	59.88	TTCTCGCCTCAAACCCATAC	60.07	237
UW065128	scaffold02978	559590-559613	1051677	dinucleotide	(AT)12	24	GGTTGAGGCTTTAGACACGG	59.73	CGAGGCTGGTTATGAATTGG	60.46	278
UW065129	scaffold02978	563757-563770	1051677	dinucleotide	(TA)7	14	CCAAAATTTTCTGTTTGGTTTT	57.31	TTGAGCGTTATGTGAACCATC	58.64	222
UW065130	scaffold02978	565016-565033	1051677	dinucleotide	(TG)9	18	CCAaGGGTTTAAAAaCCAACTTT	59.7	ATGAGCAAACGAACCGTCTT	59.74	246
UW065131	scaffold02978	567316-567327	1051677	tetranucleotide	(ATTT)3	12	TATGTTAGGATTGCCAGCCC	59.92	CCTTGGAACTCTTCCACCAA	60.08	278
UW065132	scaffold02978	568900-568938	1051677	trinucleotide	(AGA)13	39	CATTCGGATGGTAGAATGGG	60.15	TCACTCATCCTTTTCCCACC	59.9	114	SSR19534	2978	568828-568963	not mapped
UW065133	scaffold02978	572275-572286	1051677	tetranucleotide	(TTAT)3	12	ATCTTGGGGGAGTGGAGAAT	59.75	TTTGAGAAGAATGCTTGAGTTCC	59.88	241
UW065134	scaffold02978	575313-575324	1051677	dinucleotide	(AT)6	12	CTGACACTGCTGCATGATGA	59.55	TGGCTCCATCAGATGAATTTT	59.52	114
UW065135	scaffold02978	578558-578569	1051677	tetranucleotide	(CATA)3	12	ACACGAGGATTTGCTTTGCT	59.88	AGGGGACTAAATCGCCTAGA	57.9	154
UW065136	scaffold02978	580277-580292	1051677	dinucleotide	(TA)8	16	GGAGTTAAAGGGAGAGTTCCG	59.22	CATCGATGATGTAAGCCAAAAA	59.96	271
UW065137	scaffold02978	581650-581661	1051677	tetranucleotide	(AATT)3	12	TGAAGGCTCAGCGAACACTA	59.74	GGTGTTGTGGGCAAATTCAT	60.62	281
UW065138	scaffold02978	581808-581819	1051677	trinucleotide	(CTT)4	12	GATTTTGATCGCGTCTCCTC	59.78	GTTTGGCGTGATTCGAAGAT	60.08	102
UW065139	scaffold02978	583532-583543	1051677	dinucleotide	(AT)6	12	TTTTtCCCCTCACATTTTCA	58.04	CCAGCAAAAACCCAAAGAAA	60.08	265
UW065140	scaffold02978	592726-592737	1051677	trinucleotide	(TTA)4	12	GTGCCGAAGTAAATCGATGG	60.47	TGCCAATTAATGGGACATCA	59.75	294
UW065141	scaffold02978	594073-594100	1051677	compound*	(TTTTC)3(TTCA)4*	28	TCAACGTCCCTACTGCCTCT	59.87	GAAGTCACGCAGACGATCAA	59.99	222
UW065142	scaffold02978	594514-594525	1051677	tetranucleotide	(ATCT)3	12	TAAGATTGCGAGCGGTTTTT	59.85	TCAAACACCATCACCCAGAA	59.94	190
UW065143	scaffold02978	598363-598374	1051677	trinucleotide	(AAG)4	12	TTGAGCTTTTGGGCTGAAGT	59.99	CTAAGCCCCAAAATTCCACC	60.66	292
UW065144	scaffold02978	601827-601838	1051677	tetranucleotide	(CTTT)3	12	TCTTCAAGTTGTTTTGTTTGGG	59.15	AGCATTTGTCTAACCGCCAG	60.27	271
UW065145	scaffold02978	602735-602748	1051677	dinucleotide	(AT)7	14	GAAGGAAAGAGTAGAGAAGGCAA	58.36	CAACCCTCAATCTCTCGGAA	60.19	296
UW065146	scaffold02978	602954-602968	1051677	pentanucleotide	(CTGCA)3	15	TTCCGAGAGATTGAGGGTTG	60.19	GCTGCCTTCATCCAAAAGAA	60.33	241
UW065147	scaffold02978	604697-604708	1051677	tetranucleotide	(TTTG)3	12	TCAAGCTCAGCAACCATTTG	59.99	GGCGAACCAAATGAGACAGT	60.12	109
UW065148	scaffold02978	608088-608102	1051677	trinucleotide	(AAT)5	15	CCAGAAACCATCTTCAGGGA	60.04	GGTGGGTTGTTTTGTTTTCG	60.24	156
UW065149	scaffold02978	618459-618474	1051677	tetranucleotide	(ACAT)4	16	GAGATTTTGTGCGACTGCAA	60	TTGCTATTCTGGACACGCTG	60.01	225
UW065150	scaffold02978	625031-625048	1051677	hexanucleotide	(CTCCTA)3	18	TGTAGATGTTTGGGATGCAA	57.54	CGGTAAAATTTGTTTTGGAAATG	59.66	175
UW065151	scaffold02978	626955-626972	1051677	hexanucleotide	(TTTTTA)3	18	TGAAGGACGTACCTCAAACATT	58.63	TCAATTTCTATATGGACCCCTGA	59.69	291
UW065152	scaffold02978	628379-628390	1051677	tetranucleotide	(GGTC)3	12	TCGAAACCACGATCAAATCA	60.05	CCCATCCCTGTCATCAAATC	60.13	258
UW065153	scaffold02978	628845-628862	1051677	trinucleotide	(AAT)6	18	CCACGTGGACCTATTCCATT	59.67	CAAAAAGTAGAATTTTGCCTTCG	59.36	298
UW065154	scaffold02978	629262-629273	1051677	trinucleotide	(ATT)4	12	CGAAGGCAAAATTCTACTTTTTGT	60.06	CCAACAATGCTTTGGGATCT	59.93	291
UW065155	scaffold02978	630881-630895	1051677	trinucleotide	(TTA)5	15	TCCATGCTGGCTTTCTTAGG	60.34	TTTGGAATCTTTGGTGTCGC	61.01	240
UW065156	scaffold02978	632070-632087	1051677	hexanucleotide	(GGTAGC)3	18	GAAGAGGCTGAGATTCGACG	60.1	TTTTCCAGCAAGAACAGCAA	59.58	250
UW065157	scaffold02978	638112-638126	1051677	pentanucleotide	(AAAAG)3	15	CTGATGGGATCAAATCTGTGAG	59.55	CCACATCGAACCTTTTTCGT	59.97	156
UW065158	scaffold02978	640516-640531	1051677	tetranucleotide	(TAAA)4	16	GCCATAAACGCTAGAAACCG	59.74	GACTCATGGCACCCTTCACT	60.12	248
UW065159	scaffold02978	649673-649684	1051677	tetranucleotide	(AATA)3	12	CAAACAAAGCCCACAATGAA	59.56	CAGGGGCTTCCAATGAGTTA	60.07	299
UW065160	scaffold02978	653574-653585	1051677	dinucleotide	(AT)6	12	GGGCTTACCATCCGTATGAC	59.27	CCACCATTGTGGAGTTCCTT	59.82	272
UW065161	scaffold02978	656040-656067	1051677	compound	(TA)7tg(GTAT)3	28	ATCCGACCCGTTTCTTCTTT	59.94	CCGAACACATCTTCACCTCA	59.68	198
UW065162	scaffold02978	657554-657571	1051677	trinucleotide	(AGA)6	18	TTCTTCGTTTATTGCCCCAG	60.07	ATGAGGATCCCCTTGCTTTT	59.9	255
UW065163	scaffold02978	660984-660998	1051677	pentanucleotide	(GTAAA)3	15	CCTCCTGACATTTCCCAGTT	58.99	TCTCTCGCGTCTGATTTTAACTT	59.57	300
UW065164	scaffold02978	661335-661352	1051677	dinucleotide	(TA)9	18	AAGTTAAAATCAGACGCGAGAGA	59.57	CAAAATGCTCCTCCAAAATCA	60.06	282
UW065165	scaffold02978	661421-661432	1051677	tetranucleotide	(AAAT)3	12	TGATTTTGGAGGAGCATTTTG	60.06	TGGAGAAAGGGCGATACCTA	59.66	166
UW065166	scaffold02978	662097-662111	1051677	pentanucleotide	(TTTTG)3	15	GGGTGTCATTCCGTGCTAAT	59.82	GATAGTGAAACCGCTTCCCA	60.07	261
UW065167	scaffold02978	668646-668660	1051677	pentanucleotide	(AAAAC)3	15	GGGATAAGATGGGGACTCGT	60.15	CTATTCATTAGGGGGTGGGG	60.38	274
UW065168	scaffold02978	677576-677587	1051677	tetranucleotide	(TAAA)3	12	AAAAATGGAAGGGTCGTTTT	57.58	AAACAAACAAACTCATTTGGTCA	58.57	281
UW065169	scaffold02978	677697-677708	1051677	tetranucleotide	(GTTT)3	12	CGTGTCAATTATTTGGAAAGAGAA	59.56	CCTTTCGTTCAAACTTGCGT	60.28	232
UW065170	scaffold02978	678723-678742	1051677	pentanucleotide	(TTTAT)4	20	TTCTTAGAAAGACGCAAACTATTTTTA	58.42	CCATTCTTCTTTTAGATCTCATCCA	59.98	193
UW065171	scaffold02978	679705-679716	1051677	tetranucleotide	(TTCT)3	12	TGGGGTATCTCCATGTTGGT	60.05	CCATTTTTGGAAGTGGGGAT	60.91	280
UW065172	scaffold02978	686405-686416	1051677	dinucleotide	(AT)6	12	CGAAAATCAACACCAACCG	59.95	TGGCAAGATCCTTTGAAAAA	58.33	179
UW065173	scaffold02978	689796-689807	1051677	tetranucleotide	(GTTT)3	12	TCAATTCAAACCCACTCATAAGG	60.22	TCTCGAACCATTGCTTTTAGAAT	59.3	148
UW065174	scaffold02978	692938-692949	1051677	tetranucleotide	(TTCT)3	12	AAAATAGTTTTTGGAAACACCG	57.34	TTTTTGTTATGGTTTTCACTTTTCC	59.72	205
UW065175	scaffold02978	693616-693627	1051677	tetranucleotide	(TAAA)3	12	CTCGAGGTTTATCTCAATTTTCA	57.59	GGTTGTGAATGTCGAATGGA	59.35	284
UW065176	scaffold02978	694576-694590	1051677	trinucleotide	(TAA)5	15	TTGGATTTTGATGCTCAATCAC	59.94	CCGATGAAGAGAATGAGGGA	60.15	257
UW065177	scaffold02978	696494-696505	1051677	tetranucleotide	(TAAA)3	12	AGGGTCGGTGTGTTTTGTTT	59.35	TGAGTGAGTTTGAATTGAACAGA	57.53	265
UW065178	scaffold02978	699565-699588	1051677	hexanucleotide	(CCCTAA)4	24	AGATGGGTGTGGCAAGTAGG	59.99	GAATCAGTGGGAGATGGAGG	59.46	295
UW065179	scaffold02978	699613-699627	1051677	trinucleotide	(TTC)5	15	ATGATAGCCAACGATCCCAT	59.23	TGATGATTGAGAGGGGAAGC	60.16	107
UW065180	scaffold02978	701815-701826	1051677	trinucleotide	(TCT)4	12	TCAACATCATATATGTAAACCAAATCG	60.25	CGATGCAAACATCATGAACC	59.93	292
UW065181	scaffold02978	705648-705659	1051677	tetranucleotide	(TAAA)3	12	TGACTCATAGACACACACCTAACC	58.19	TCATTGATGTCGACCTAGTAATTGA	59.91	215
UW065182	scaffold02978	709451-709462	1051677	tetranucleotide	(AATA)3	12	GGCTTTTAACCATGTGGTCG	60.37	GGGTGAAGCAAAATGAATGG	60.31	173
UW065183	scaffold02978	709917-709928	1051677	tetranucleotide	(TTAA)3	12	TCAAATCCCTTTTAATTTTGCAT	58.95	GAAAACGGTGGTGGTAGTGG	60.27	280
UW065184	scaffold02978	710105-710122	1051677	hexanucleotide	(CATTAC)3	18	TTGGAAATGTTCTATGGCCG	60.83	ATTTAGCGGTGGAAGTGGTG	59.99	173
UW065185	scaffold02978	710552-710563	1051677	tetranucleotide	(CTTT)3	12	ATGGTTGGAAAGCAAAAGGA	59.55	TGAACCCAAATTGAGCAACA	60.09	189
UW065186	scaffold02978	710909-710926	1051677	hexanucleotide	(TTTCTT)3	18	ACCCTAACCCCCTAGAAGCA	59.96	TCCCTTAAGCTCCCATTTGA	59.64	273
UW065187	scaffold02978	711546-711563	1051677	hexanucleotide	(AAAATG)3	18	ATCCACATGCATGGAATGAA	59.74	CGCTCCAAGGTAATTTCCCA	62.21	300
UW065188	scaffold02978	714718-714735	1051677	trinucleotide	(AAG)6	18	CTTGGTGGGGTTTTAGGGTT	60.08	TTTCCCTTTAAACCCCTCATC	59.3	187
UW065189	scaffold02978	716332-716343	1051677	tetranucleotide	(CTAG)3	12	CCACCTAACCCAATCAAACC	59.15	TCGAGTTTGACCACTCGCTA	59.59	293
UW065190	scaffold02978	716986-716997	1051677	tetranucleotide	(AAAG)3	12	AAAACGGATGGTTTAGTTATTTGT	57.32	ATATCCGAGTCTCCGACGTG	60.1	132
UW065191	scaffold02978	733138-733155	1051677	trinucleotide	(TTA)6	18	CCACCTCTCTAAAGGGGGAA	60.43	CTCGTCATCACCAAAAAGCC	60.64	191
UW065192	scaffold02978	733626-733643	1051677	dinucleotide	(TA)9	18	CTCACAAATTTGGCCTCGTT	60.11	TCCAAGCATTTAATCTTCCAAAA	59.96	228
UW065193	scaffold02978	733938-733957	1051677	dinucleotide	(AT)10	20	TCAAATGATTGCGATTCATCA	60.03	GATTTGAAGTGAAGCGTGGG	60.64	250
UW065194	scaffold02978	735802-735813	1051677	dinucleotide	(AT)6	12	GGTTGGGGACATAATAGGGC	60.4	AAAGACACACATCATGAGGGC	59.99	246
UW065195	scaffold02978	736327-736342	1051677	dinucleotide	(AG)8	16	ATCGGAACTACCCTTCGCTT	60.1	TTGGTTCCTGAGATGGGTGT	60.36	197
UW065196	scaffold02978	736608-736619	1051677	trinucleotide	(GAA)4	12	GCCATGCAATGTGAAGAAAA	59.67	AGaAAgGGGGaAAAGGGAAT	60.12	188
UW065197	scaffold02978	736714-736752	1051677	compound	(CTTTCT)4c(CT)7	39	AGCCTTGCACTCCAATCATC	60.23	ACTTGTAAATTATgGAGGGGG	57.01	116
UW065198	scaffold02978	738083-738094	1051677	dinucleotide	(TG)6	12	AAAGTGGGTTGGCAAAGTGT	59.5	AGGGTATTGCAAGGCTGAGA	59.84	259
UW065199	scaffold02978	738204-738242	1051677	compound	(CAT)4cctcc(TA)11	39	CTCAGCCTTGCAATACCCTC	59.84	AGGGTGTGGGAAAAAGGAAG	60.33	188
UW065200	scaffold02978	739374-739410	1051677	compound	(ACA)4taataaa(CAG)6	37	AGGTCATATGAGACGCCACC	59.96	CAAAGTCCTGGCTGGAAAAA	60.22	289
UW065201	scaffold02978	739725-739745	1051677	heptanucleotide	(TTTTTCT)3	21	tttttCCcTCCcAACTTTGA	59.52	TGGTGATGGTGGTGACAAAC	60.27	173
UW065202	scaffold02978	745310-745321	1051677	trinucleotide	(AAC)4	12	TGTTGAAGTTATAACCGTATCGAA	57.86	AACCAACGTGGTAATGTGTGA	58.81	292
UW065203	scaffold02978	745757-745771	1051677	pentanucleotide	(TTTTA)3	15	TCATGTTGCAAATATTGGTCTGA	60.37	GCATGGGGGACTTAACCTCT	60.33	280
UW065204	scaffold02978	746527-746540	1051677	dinucleotide	(TA)7	14	TCACACGCGTAGTACATGAAA	57.87	TCATGCAACAAAGCaGTTTACA	59.42	168
UW065205	scaffold02978	747326-747344	1051677	compound*	(ATT)4(TTAT)3*	19	TCCATATCCATAAGTGATTGACAC	57.89	CGGACATAAACGAGTGAAATGA	60	220
UW065206	scaffold02978	748435-748446	1051677	trinucleotide	(AAG)4	12	TCCGACGATGATTACCCATT	60.16	TTTCGGGGAAAGAGAAAACC	60.4	210
UW065207	scaffold02978	751614-751629	1051677	tetranucleotide	(AAGA)4	16	TTTTCTGGCTGCTTCTTGGT	59.99	AAGCCCTCATGTGGACAAAC	59.97	260
UW065208	scaffold02978	755146-755165	1051677	tetranucleotide	(TTTC)5	20	ACTTTTTCCGGGACGTTTCT	59.98	ATCTGTTGGGTGAAATCGGA	60.32	300
UW065209	scaffold02978	755398-755409	1051677	trinucleotide	(TTC)4	12	TCTACAAATCCGAACCCTGg	59.93	AGCTTCGACTTCCCTGACAA	59.99	167
UW065210	scaffold02978	757291-757302	1051677	trinucleotide	(CCA)4	12	TTTCCCCCAGAATGTTGAAG	59.9	TCATCAGCAGCATTAGCACC	59.98	276
UW065211	scaffold02978	759295-759312	1051677	dinucleotide	(AT)9	18	TTGTCGTGTTACGTGCATTTT	59.15	TCGATGGATCTTCGGTGTTT	60.46	269
UW065212	scaffold02978	762950-762965	1051677	tetranucleotide	(GAAA)4	16	CTGACAAATCCAGCTGCAAA	59.99	CTACCTTTGGTACCCCAGCA	59.99	234
UW065213	scaffold02978	764166-764217	1051677	compound	(AGA)10a(AAG)7	52	GAGGACAACTCTGCTACGGC	60.02	CACCTCCATAGCCAGAAACC	59.55	193	SSR17975	2978	764052-764244	CAAS Chr 5 @ 39.0/59.9
UW065214	scaffold02978	764290-764301	1051677	tetranucleotide	(AGAA)3	12	GGTTTCTGGCTATGGAGGTG	59.55	AGGAATTCCCAATCACCGAT	60.53	167
UW065215	scaffold02978	764602-764613	1051677	tetranucleotide	(ATTT)3	12	TTCATGAAGGAATTTATCCGC	59.02	TTTTACAATCATTAAAAAGAAAGCAAC	58.49	276
UW065216	scaffold02978	768360-768377	1051677	trinucleotide	(ATA)6	18	GGTTATGTCGCCTAAGCCAA	60.1	GCGGGAGAATAAATTCGTGA	60.04	118
UW065217	scaffold02978	771256-771270	1051677	pentanucleotide	(ATTTT)3	15	TCAATGCTGAAAGTAGGAGGAA	58.97	CCACCTGCCAAGAGACCTTA	60.25	299
UW065218	scaffold02978	771848-771861	1051677	dinucleotide	(AT)7	14	GACAACCAAGTGTGGAGCTG	59.31	TGACATATGGCACTTCCTTTCTT	60.01	273
UW065219	scaffold02978	772738-772752	1051677	pentanucleotide	(GATAT)3	15	AAATATTCGAAGTCTCATCTTCCTTC	59.59	GCATGTAAGTGCTTTTTCCCA	60.12	282
UW065220	scaffold02978	773706-773727	1051677	dinucleotide	(GA)11	22	TGGTTAAGTTCAACCTTTGTTGT	57.78	TGGAGTTGGTGGGTGTTGTA	59.85	294
UW065221	scaffold02978	774864-774875	1051677	tetranucleotide	(TAAA)3	12	GGAGGAGGTGGTGATGAAGA	60.05	TCATTAAATTGCACGTCTATGaAAA	59.92	241
UW065222	scaffold02978	774933-774944	1051677	dinucleotide	(TA)6	12	GGTTGCGATGGTCCAAAATA	60.7	GGGGAGCTTCTAATTTTACTACCAA	60.24	293
UW065223	scaffold02978	775840-775851	1051677	tetranucleotide	(TATT)3	12	ACCTGCATCGATTCCGTAAG	60.1	TGGATTTTTCCCCCTAGGTT	59.64	298
UW065224	scaffold02978	781925-781939	1051677	trinucleotide	(GGT)5	15	AAACAAGACCACCACCAAGC	60.01	CCCCAACTGCTTTGTAGCTC	59.88	298
UW065225	scaffold02978	782373-782390	1051677	hexanucleotide	(TTATAT)3	18	CCAACCAACGACTCCTCATT	59.97	TGTGAAACCCTATCGACGAA	59.12	241
UW065226	scaffold02978	784069-784083	1051677	trinucleotide	(TTA)5	15	TGATCGCAAATAAAAGATGGAA	59.56	TCTCTCCGACTTGGACCACT	59.83	259
UW065227	scaffold02978	785020-785031	1051677	tetranucleotide	(TATG)3	12	TTTGGCTTACAAATGGGAGG	59.93	TCAAGGAAATGAGATGCGTG	59.8	269
UW065228	scaffold02978	786195-786206	1051677	tetranucleotide	(TTTA)3	12	CACATTTCAACCGAAGGGAA	60.86	CGTGATGCTTGACAGTCCAC	60.32	290
UW065229	scaffold02978	788626-788637	1051677	dinucleotide	(TA)6	12	TTTGGAAATTGATGGCTCGT	60.45	CGTGTCCATATCATACCCCTG	60.08	279
UW065230	scaffold02978	789326-789340	1051677	trinucleotide	(TTC)5	15	TGAAGCACTTTGAGAAGCTTGA	60.3	TTTCAACTTTTAATTCATTTATGGTC	57.09	300
UW065231	scaffold02978	792335-792348	1051677	dinucleotide	(TA)7	14	CCACACTTCTGCAAAGCAAA	60.03	ATTCCATGGGAACCATCTCA	60.13	165
UW065232	scaffold02978	794672-794685	1051677	dinucleotide	(TC)7	14	TAGAAGATGGCCCCAACAAG	60.07	GTTCGTAGCGAAAGAGCGAG	60.29	240
UW065233	scaffold02978	800661-800675	1051677	pentanucleotide	(ATTTC)3	15	GCCAATATCCCCAAATTTCA	59.6	ACCATTTGGCTTCAGCAATC	60.08	166
UW065234	scaffold02978	801772-801783	1051677	tetranucleotide	(GTTT)3	12	TGTGTTGTTGGGAAGTGGAA	59.98	TCCTAAGCTCAAAGCTCATGC	59.74	273
UW065235	scaffold02978	803512-803533	1051677	dinucleotide	(AT)11	22	AAGCCTTTCTCCATGGGATT	59.9	AAGCAAGAAGAGTGATGCCC	59.43	169
UW065236	scaffold02978	805663-805677	1051677	pentanucleotide	(TTCTT)3	15	TTTTTGGTTGGATTCCCAAT	59.11	TGAAAACCAAGGTGGAAAGG	59.94	110
UW065237	scaffold02978	807175-807189	1051677	pentanucleotide	(TATTT)3	15	TTTGATTTGTACGAATATTCTCCCT	59.36	GATTCTTAAGACGGCATCGC	59.81	293
UW065238	scaffold02978	807509-807524	1051677	tetranucleotide	(ATAC)4	16	TTGTGCATGGAGAGATAGCG	59.97	TCGAACAATCACTCACACGA	58.78	300
UW065239	scaffold02978	809262-809276	1051677	pentanucleotide	(TTTTC)3	15	CACGTTATCGAAAGCCATGT	58.65	TTCGGGAATTTCTTTATTGTCC	59.34	297
UW065240	scaffold02978	811624-811643	1051677	dinucleotide	(TA)10	20	TGGgAGTCTCACTATCCAAAaGA	60.12	TCTTGAAGCCAAGTGGTGATT	59.73	210
UW065241	scaffold02978	812684-812697	1051677	dinucleotide	(TG)7	14	TCAAGTTTTCAAGTGTTGTGGG	60.05	TGATCGAGATCCCAAAATTTACA	60.66	244
UW065242	scaffold02978	813094-813105	1051677	tetranucleotide	(AAAC)3	12	TTGGGATCTCGATCACTAAACA	59.57	TGGTTTTGAGGTAAGATCAGTGAA	60.04	297
UW065243	scaffold02978	813853-813864	1051677	trinucleotide	(GAA)4	12	GCAACTCAATTCTTCCGCTC	59.96	CTCCTCTCATCCCCAAACAA	60.04	275
UW065244	scaffold02978	813951-813982	1051677	compound*	(TAAAA)3(ATTTGT)3*	32	GACGGACGATCTCCAACAAT	59.93	GCCACTCTCTTCAACTCCCA	60.39	273
UW065245	scaffold02978	814152-814191	1051677	compound	(GT)9ttatatgtat(TTA)4	40	GGGGGAAAAGAATCTGATGA	58.91	CATTTCCACCATTTTTGCTG	59.01	297
UW065246	scaffold02978	814647-814660	1051677	dinucleotide	(TA)7	14	TCAAAATGTGAAAATTGGGTGA	60.2	TGTGATGAAAGCAAAAGCAAA	59.48	285
UW065247	scaffold02978	816094-816108	1051677	trinucleotide	(TTC)5	15	AAACGCACACTTTTTCCCAC	60.02	GTGCCACGTCAGATACATGC	60.15	217
UW065248	scaffold02978	816259-816270	1051677	trinucleotide	(ATT)4	12	TGGCACATCCCAAATTATGA	59.75	TGGATCCAAGCTGAACATCA	60.2	121
UW065249	scaffold02978	816671-816682	1051677	tetranucleotide	(TTTA)3	12	GAGAACATCACTATTTGAGTAGACCA	58	CAAGCGTTCATTTTTATTTTGG	58.72	252
UW065250	scaffold02978	818464-818481	1051677	trinucleotide	(TTA)6	18	GCGTACCAACTGCTTGGATT	60.14	CGCAACGAATTTGTTTTGAA	59.72	293
UW065251	scaffold02978	819918-819943	1051677	compound	(CA)6ta(TATG)3	26	CAACTTCCCTTGTTGGCAAT	59.97	CAAAACCTCATTGAAAATTGTGG	60.59	278
UW065252	scaffold02978	820287-820298	1051677	tetranucleotide	(ATTA)3	12	CCCTTCATCAATTGTCGTTTT	58.94	TTTCTTAATAAAATGTGGGGCA	58.55	190
UW065253	scaffold02978	822553-822573	1051677	trinucleotide	(TAT)7	21	TCTATCACTCCAACTTATCAATGAA	57.07	GGTTGGAACCACACATGAAA	59.24	300
UW065254	scaffold02978	823537-823548	1051677	trinucleotide	(ATA)4	12	GTAGACGCTGTCGCAATCAA	60.02	AACCGATTTTATCACAGCCG	59.96	169
UW065255	scaffold02978	823810-823821	1051677	tetranucleotide	(TAAT)3	12	CATGTTTTTAGGGTTGGTTGA	57.53	TGTTTTCTCGTGCGAATGAC	59.85	219
UW065256	scaffold02978	832823-832837	1051677	pentanucleotide	(TTTCA)3	15	AGCAAAAGCCACTTGGAGAA	59.99	GAGCCAAATATCGCGTCAAT	60.07	173
UW065257	scaffold02978	833690-833701	1051677	tetranucleotide	(GTTA)3	12	ATTGCCATTGTAAAACCCCC	60.78	TTATACCATCGTGCCTTCGAT	59.45	206
UW065258	scaffold02978	835243-835254	1051677	trinucleotide	(ATA)4	12	TTGCTTCTTTCTTCAGCCGT	60.13	TGGACGTGCAATAAAAACGA	60.11	254
UW065259	scaffold02978	835447-835462	1051677	tetranucleotide	(ACAA)4	16	GAGTGACGGGCTCGTTTTTA	60.25	TCCGAACTCATGCTTTGATG	59.8	243
UW065260	scaffold02978	836709-836720	1051677	tetranucleotide	(AAGA)3	12	ATTTTTGCAAACACCCCAAA	60.2	GACTTGATATTGGATGGGGC	59.2	285
UW065261	scaffold02978	836894-836913	1051677	dinucleotide	(TG)10	20	AGAAAATGTTACCTGGCCCC	60.19	GAGAACAGGCAGCACGAAAT	60.41	246
UW065262	scaffold02978	845676-845693	1051677	dinucleotide	(TA)9	18	AAATGGTTTGCTTTCTAATTTATCA	57.59	GTATTGAGTGTGGGACGGCT	60	265
UW065263	scaffold02978	846060-846071	1051677	tetranucleotide	(ATTT)3	12	AGCCGTCCCACACTCAATAC	60	AACGTTGTTAGCAACAATGACG	60.1	273
UW065264	scaffold02978	846537-846554	1051677	dinucleotide	(AT)9	18	CTGCCACCATTGACAACCTA	59.57	GCACATCTCAACTTGAAGGGa	60.25	288
UW065265	scaffold02978	846714-846725	1051677	tetranucleotide	(ATTT)3	12	TTTttCCCTTCAAGTTGAGATGT	59.16	GAGGTGCAGTGTGCTCAAAT	58.88	297
UW065266	scaffold02978	847070-847081	1051677	dinucleotide	(TA)6	12	GCACACTGCACCTCAGTACG	60.53	TGGAGTATAAATGAAACGTCGAAA	59.9	210
UW065267	scaffold02978	847275-847289	1051677	trinucleotide	(ATA)5	15	TTTCGACGTTTCATTTATACTCCA	59.9	TGCAACAAATTGAGTGATCCA	60.1	187
UW065268	scaffold02978	847713-847740	1051677	compound	(TA)6(TTAA)4	28	ACACGTGCCTTTCTGGTTTC	60.16	CATGACACACTCCCACAAGG	60	145
UW065269	scaffold02978	847961-847972	1051677	tetranucleotide	(TTTA)3	12	CACGCAATCGAAGCAAAGTA	60.01	AAAGGAGGGGaAATGGCTTA	59.9	196
UW065270	scaffold02978	850194-850205	1051677	tetranucleotide	(AATT)3	12	AAAAGTCTTGAAAACGGAAGGA	59.28	AACAACACGTGAACCCATGA	59.86	295
UW065271	scaffold02978	858981-858992	1051677	tetranucleotide	(CTTT)3	12	TGTGAAGCTGGAGAGACATGA	59.56	GATTTTGTTGATGGGCGACT	59.94	204
UW065272	scaffold02978	867063-867074	1051677	tetranucleotide	(CTTT)3	12	TTGCTCTTGAGCCCTTCAAT	59.96	GCTTTGTGTGCGTTGTTTTC	59.37	204
UW065273	scaffold02978	867349-867362	1051677	dinucleotide	(AT)7	14	GAGGTCTGAATTTTTATCCCCA	59.31	CGTATGGAACACAGAGAATCG	58.24	258
UW065274	scaffold02978	868907-868918	1051677	tetranucleotide	(AAAC)3	12	TCACATCTTCGTTTCTCACCA	59.28	AAATTTGGTTCATCTCGTTTGTT	58.96	298
UW065275	scaffold02978	870127-870142	1051677	tetranucleotide	(AAAT)4	16	GTTCTCCCGCCAATATGATG	60.3	CAAGGTCAAATTCACCCTTTTT	59.39	251
UW065276	scaffold02978	870702-870713	1051677	tetranucleotide	(TTCT)3	12	TGGTTGATGGGTTAATAACAGC	58.88	TGTCCAATGGCCAATAATGA	59.75	170
UW065277	scaffold02978	873401-873415	1051677	pentanucleotide	(TTTTC)3	15	TGGTTCAGGCAGACAACAAG	59.87	TCCAGACATCACTCCACCAA	60.09	243
UW065278	scaffold02978	877358-877371	1051677	dinucleotide	(TA)7	14	GGAAGGCTCGACTTCTCTCA	59.68	GAAATGGGGTTGGAAGTCAA	59.77	114
UW065279	scaffold02978	879198-879215	1051677	trinucleotide	(ATT)6	18	TCAAACCATCGCAAAACAAA	60.09	CGTGACTCAATATGAAGATCGTG	59.65	249
UW065280	scaffold02978	883856-883888	1051677	compound	(TTA)5(AT)9	33	GGAACCTTCGATTAGATGaCAAA	59.49	TTCAAGGAATCTTCCTAAAGTCTCTC	59.82	289
UW065281	scaffold02978	889029-889040	1051677	dinucleotide	(TA)6	12	TCATTTACGTACATAATTAGCCACAA	59.01	TCGAAAGCAAAGTCATGAGATG	60.39	261
UW065282	scaffold02978	889852-889869	1051677	hexanucleotide	(ACATTG)3	18	TGTGCACGTATTCTCCACTTCT	59.8	TGTCAATTTTCCACCCCATT	60.03	259
UW065283	scaffold02978	890099-890113	1051677	pentanucleotide	(TTAAA)3	15	GACTTTTGGGAGATTCCTTCAA	59.57	ATCAGTCATGCGCCTCtTTT	59.84	285
UW065284	scaffold02978	890803-890817	1051677	pentanucleotide	(GGAAA)3	15	TGAAAACGATTGAAAAGGTGG	59.96	TCAGATGTTATCGAGATTTGAACA	58.77	202
UW065285	scaffold02978	894573-894590	1051677	dinucleotide	(TA)9	18	TCCTGCACTAATTAACGATTTTC	57.56	TGAAAATACAACCAAGGTCCAG	58.99	287
UW065286	scaffold02978	896260-896271	1051677	dinucleotide	(TA)6	12	CCTTTTCCAAAAGTAAAGCTTCC	59.68	TGGGGTTGTCATGTTATCTCA	58.84	299
UW065287	scaffold02978	898180-898191	1051677	tetranucleotide	(AAAT)3	12	TCGAAAATTCCTTGAAAGAAACA	60.1	TCGCATGCATGAACTAAAGG	59.83	280
UW065288	scaffold02978	904065-904103	1051677	compound*	(TTTCTCT)4(TC)8*	39	CCAGTTAATCGCTCAGCCTC	59.98	GGGCCCCACTGTAGGAGTAT	60.21	189
UW065289	scaffold02978	906817-906831	1051677	pentanucleotide	(TAAGT)3	15	GCCTCGAATCTGAGAAGCTG	60.24	CCAAATTGGAGGATGGAAGA	59.86	279
UW065290	scaffold02978	907159-907170	1051677	tetranucleotide	(AATA)3	12	GGCCAATTCTGTAGCCACTC	59.7	GGATGGGTCCATGCAATATC	59.98	267
UW065291	scaffold02978	908647-908658	1051677	tetranucleotide	(TTAT)3	12	GATCGATTCATCCATCGTTTT	58.85	GGAAGTCCGTTAGGCAATCA	60.07	209
UW065292	scaffold02978	908926-908937	1051677	trinucleotide	(AAT)4	12	GCTGTTCACCTTGCCTTACC	59.74	ACGCTCAATAGAACAAAACCA	57.44	236
UW065293	scaffold02978	912095-912108	1051677	dinucleotide	(AT)7	14	GGCCAATTCCCTTTTGAGTT	60.3	TCCATTTTTCCCTTGCTTGT	59.55	246
UW065294	scaffold02978	913274-913285	1051677	dinucleotide	(TA)6	12	CGATTTAGATTAGGCCACCAA	59.09	GCCAAATTTGCAATATACAAAACA	60.13	221
UW065295	scaffold02978	913698-913709	1051677	tetranucleotide	(ATTT)3	12	ACTTTGAAAGGACTATCGGAGA	57.12	ATTAGGAACACCCGCAAAAA	59.45	136
UW065296	scaffold02978	914961-914975	1051677	trinucleotide	(AAT)5	15	TGATTTCAAACTCGCTTCCA	59.4	TTGTTTTCATCTTTTCGTTGACA	59.66	219
UW065297	scaffold02978	915945-915959	1051677	pentanucleotide	(TAAAA)3	15	CAATTACAGAATTCGATGGTCAA	59	TGCGATAAAAGACTCTGAGTGA	57.78	226
UW065298	scaffold02978	916603-916614	1051677	dinucleotide	(AT)6	12	CGAAATGGTTTTtAATTTtCCTTTT	60.01	CGGCATGTAATCTATGTGGC	59.02	239
UW065299	scaffold02978	918500-918514	1051677	trinucleotide	(AAT)5	15	ACGTGTATCCGAAATGGGAA	60.19	CGAAAAACGAAACATAAATCTCAA	59.57	177
UW065300	scaffold02978	919586-919605	1051677	tetranucleotide	(TTAT)5	20	CAAATGCAGCAAAATTAAACGA	60.13	CCTCTTTGGCAACAAATGGT	59.97	286
UW065301	scaffold02978	919776-919787	1051677	tetranucleotide	(AATA)3	12	ACCATTTGTTGCCAAAGAGG	59.97	CCAATTGCATCATGTCAAGTCT	60	159
UW065302	scaffold02978	920690-920716	1051677	compound	(TAT)5(CAT)4	27	TGATGGTAAAAGTGGGGACA	58.82	TGTTGAAAAATGATGATGATGATAAG	59.32	241
UW065303	scaffold02978	920772-920783	1051677	trinucleotide	(ATC)4	12	TCGATTTGTTATCGTCTCAAGTT	57.95	TGATGTTTGATTTTAGAGTTTGAGATT	58.78	298
UW065304	scaffold02978	921384-921395	1051677	tetranucleotide	(TTTA)3	12	CCACACATGTTTATAGAAAGAGAAAA	58	CCGATGACTATCATTTATAGATCCAA	59.66	290
UW065305	scaffold02978	921650-921661	1051677	tetranucleotide	(AAAT)3	12	TTGGATCTATAAATGATAGTCATCGG	59.66	GATGCCTTCCCTTCCTTTTC	60.02	221
UW065306	scaffold02978	921891-921914	1051677	compound	(AAT)4(TAAA)3	24	GAAAAGGAAGGGAAGGCATC	60.02	AAAACTTTTGGGTGGATGaAAA	59.73	249
UW065307	scaffold02978	922516-922527	1051677	trinucleotide	(TTA)4	12	CTGCTTCTTTCATTGCACCA	59.99	GCCCATGAACCACTCAATTT	59.8	207
UW065308	scaffold02978	922651-922668	1051677	dinucleotide	(TA)9	18	GTTCATGGGCGTACCTTTTG	60.37	CCAAGTGAGACACATTCACGTT	60.07	287
UW065309	scaffold02978	924672-924683	1051677	tetranucleotide	(TTTA)3	12	CACGTATCCATTGTTACTTGAGG	58.57	TGGGGCAAAAACTCCTAATG	59.93	296
UW065310	scaffold02978	938954-938965	1051677	trinucleotide	(ATT)4	12	CTTTCTAAACATTCCTTCTCAGGT	57.29	CGATAAGCTTTTCCTCGTTTTT	58.99	245
UW065311	scaffold02978	939593-939606	1051677	dinucleotide	(TG)7	14	AGAAAGACCCCCTTGGACAT	59.79	AAAGGAAAAGGTTTTGACTAGGG	59.13	170
UW065312	scaffold02978	942281-942298	1051677	hexanucleotide	(TAAATT)3	18	GCTAAAGAAAAGCCCCATCA	59.3	TGGGCTTGTTTCCTTTATTCA	59.57	284
UW065313	scaffold02978	942496-942519	1051677	compound*	(AGAA)3(AAAGAA)3*	24	TGAATAAAGGAAACAAGCCCA	59.57	AGAGGTTGATTGCAGCAGGT	59.87	211
UW065314	scaffold02978	945311-945322	1051677	tetranucleotide	(AATA)3	12	TGGGTATGCGAGAACAAACA	60.11	TGACGTTTCAACATTTTTATATGC	58.2	298
UW065315	scaffold02978	945848-945859	1051677	tetranucleotide	(ATAA)3	12	TTCTTCCTTTTGTTGCCAAAT	58.73	CCGATGTGATTTTCACGATG	59.92	182
UW065316	scaffold02978	946834-946857	1051677	tetranucleotide	(TATG)6	24	CGTCGCAATATCTCCGTTTT	60.1	GGATCTATTAAGGGGCCAGG	59.76	272
UW065317	scaffold02978	954352-954366	1051677	pentanucleotide	(GAAAA)3	15	CGAAGGAGGGGAGATTATCA	59.08	TAGCGTGGGAGAGATTTGCT	59.98	115
UW065318	scaffold02978	954592-954607	1051677	tetranucleotide	(TTTC)4	16	GACAAAACCCACCTCTTCCC	60.73	GATTGTATTAGCAACCACGGAA	59.01	298
UW065319	scaffold02978	955194-955205	1051677	tetranucleotide	(TATT)3	12	GGCAGGTTTTCGACTTGACT	59.33	TTGCCACCTTTTCTTGTTGA	59.29	163
UW065320	scaffold02978	955956-955967	1051677	tetranucleotide	(TTAT)3	12	CGTGTGCCCTTTCTCGTAAT	60.13	TGGAAAGTGAGAAACGTGAAAA	59.76	248
UW065321	scaffold02978	956775-956796	1051677	dinucleotide	(AC)11	22	TTCTACGCCCCTGGAAGTAA	59.7	CAACCCAGATTTGACCTACCA	59.84	205
UW065322	scaffold02978	958765-958780	1051677	tetranucleotide	(TATT)4	16	CCCTTTGGGATCAGGTTTCT	60.3	CACATGGCTGTCCTTTTCAA	59.69	259
UW065323	scaffold02978	961925-961942	1051677	trinucleotide	(TAA)6	18	CGTCTGGGAACTACCACGAT	59.99	TCCTCTCCTTTTCCCCATCT	60.01	258
UW065324	scaffold02978	968702-968713	1051677	dinucleotide	(CT)6	12	AGATGGAATTCACGGTCGTC	59.93	CCGGTAAGAATTAACAGGCA	57.78	245
UW065325	scaffold02978	969000-969011	1051677	tetranucleotide	(AAAT)3	12	AAACGTTCATGGTTACGTTCTG	59.06	CGACCACAAATGTGAGAGTGA	59.74	286
UW065326	scaffold02978	970500-970511	1051677	tetranucleotide	(TTTC)3	12	ACGAATGGTCTCAAACATCTG	57.66	GAGCTCAAACCTTTGCCTTT	58.58	242
UW065327	scaffold02978	971500-971511	1051677	tetranucleotide	(TAAA)3	12	TTTCACAAGCTTCCCATCCT	59.67	TGGGAGGTCTTGAGTTCGAC	60.24	289
UW065328	scaffold02978	975341-975352	1051677	tetranucleotide	(ATTC)3	12	TGCCTCACAACATTTCGATT	59.13	TAGCTGTCCATTCGCTTCCT	59.98	262
UW065329	scaffold02978	977730-977749	1051677	pentanucleotide	(TTTCT)4	20	GGGGTGGGATGGTAAGAAGT	60.05	AGGAGGCAGTGATCCAGAAA	59.8	287
UW065330	scaffold02978	978051-978085	1051677	compound	(TC)6cctctct(TTTA)4	35	TTTCTGGATCACTGCCTCCT	59.8	TTCATTTTTCTGCCAATCGTT	59.58	295
UW065331	scaffold02978	978898-978924	1051677	compound*	(TTTTA)3(TTTA)4*	27	GGCGACTTATGGGCTCTAAA	59.32	TCACTCGTCGTTACCCTTCA	59.29	289
UW065332	scaffold02978	982417-982434	1051677	dinucleotide	(TG)9	18	TCCGGGTCTTCCAGTTGTAG	60.1	AGCGCTGGTAATCACGAAGT	59.9	300
UW065333	scaffold02978	988070-988084	1051677	trinucleotide	(TTC)5	15	ATCACGAGGAGACCATAGCC	59.12	CTCGCTTTTTAATGCCGAAG	59.98	230
UW065334	scaffold02978	988190-988201	1051677	tetranucleotide	(AAAT)3	12	TAGCCCCAAAAATCACAAGG	59.93	CGAGAGTCGAGATAGTGGGC	59.97	160
UW065335	scaffold02978	989942-989983	1051677	compound	(TCCT)4tcccttcc(TCT)6	42	AAGTTCGAGATTTTAGGAGCAAAA	59.81	GAGAGGCGCAGTAAAAATGG	59.85	204
UW065336	scaffold02978	990402-990413	1051677	tetranucleotide	(TTCT)3	12	GCCTTTTCAGTGGTGTCCAT	59.97	GCCAGCCCATATAGCGAATA	60.05	269
UW065337	scaffold02978	991854-991865	1051677	tetranucleotide	(TTTC)3	12	GGTTGGTCATGGTGTTCCTT	59.68	ACAATATGCAATGCCACGAA	59.96	276
UW065338	scaffold02978	993078-993089	1051677	trinucleotide	(TAA)4	12	TTCCTGACCTTTTACCAACCTC	59.5	CCAAAGGGTCACCACCTAGA	59.96	186
UW065339	scaffold02978	993504-993515	1051677	trinucleotide	(TAA)4	12	CCATGGTAATCCCCCATGTA	60.27	CCGGGTTTTCTTGCTTCATA	60.07	277
UW065340	scaffold02978	994281-994298	1051677	dinucleotide	(AC)9	18	GGgCTTGGTGAAGTGAGAGT	59.3	TCTTTGTGGTTCGGTTTCAA	59.14	272
UW065341	scaffold02978	995200-995217	1051677	dinucleotide	(AT)9	18	TCTCTTTCATTTCTTGCCGC	60.47	CAGAATTGGATTGGCAGTTG	59.12	282
UW065342	scaffold02978	996252-996263	1051677	tetranucleotide	(AATA)3	12	CCCGCCATTAAGTTCAAAAA	59.94	TGTATTCCGCAGTTGATTCG	59.69	215
UW065343	scaffold02978	997828-997839	1051677	trinucleotide	(TTC)4	12	CCATAGCATTGGGAAAGGAA	59.89	CGGAGCTTTCGTGAAAGAAG	60.12	209
[truncated: 18,346 more rows]
